# Supplementary material for: On the longevity and inherent hermeticity of silicon-ICs: evaluation of bare-die and PDMS-coated ICs after accelerated aging and implantation studies
Source: Nat Commun. 2025 Jan 2;16:12. doi: 10.1038/s41467-024-55298-4 (PMC11697292; doi:10.1038/s41467-024-55298-4)
Supplement: Supplementary file 4 — Source Data [file 41467_2024_55298_MOESM4_ESM.zip]

Archive with 51 entries (41 files):
- Source Data/
- Source Data/.DS_Store
- __MACOSX/Source Data/._.DS_Store
- Source Data/SI/
- Source Data/Main/
- Source Data/SI/FigS24.xlsx
- Source Data/SI/FigS12.xlsx
- Source Data/SI/FigS8/
- Source Data/SI/FigS7.xlsx
- Source Data/SI/FigS23.xlsx
- Source Data/SI/FigS9.xlsx
- Source Data/SI/TableS5.xlsx
- __MACOSX/Source Data/SI/._TableS5.xlsx
- Source Data/Main/Fig5_Chip-A.xlsx
- __MACOSX/Source Data/Main/._Fig5_Chip-A.xlsx
- Source Data/Main/Fig7.xlsx
- __MACOSX/Source Data/Main/._Fig7.xlsx
- Source Data/Main/Fig6.xlsx
- __MACOSX/Source Data/Main/._Fig6.xlsx
- Source Data/Main/Fig3/
- Source Data/Main/Fig5_Chip-B.xlsx
- Source Data/SI/FigS8/M4-SH_M3-IDC/
- Source Data/SI/FigS8/M5-PBS/
- Source Data/SI/FigS8/M3-PBS/
- Source Data/SI/FigS8/M3-IDC/
- Source Data/SI/FigS8/M6-IDC/
- Source Data/Main/Fig3/Fig3b_M5-IDC_M6-SH.xlsx
- __MACOSX/Source Data/Main/Fig3/._Fig3b_M5-IDC_M6-SH.xlsx
- Source Data/Main/Fig3/Fig3a_M5-IDC.xlsx
- __MACOSX/Source Data/Main/Fig3/._Fig3a_M5-IDC.xlsx
- Source Data/Main/Fig3/Fig3c.xlsx
- __MACOSX/Source Data/Main/Fig3/._Fig3c.xlsx
- Source Data/Main/Fig3/Fig3b.xlsx
- __MACOSX/Source Data/Main/Fig3/._Fig3b.xlsx
- Source Data/SI/FigS8/M4-SH_M3-IDC/6-month.xlsx
- Source Data/SI/FigS8/M4-SH_M3-IDC/12-month.xlsx
- Source Data/SI/FigS8/M4-SH_M3-IDC/0-month.xlsx
- Source Data/SI/FigS8/M5-PBS/6-month.xlsx
- Source Data/SI/FigS8/M5-PBS/12-month.xlsx
- Source Data/SI/FigS8/M5-PBS/0-month.xlsx
- Source Data/SI/FigS8/M3-PBS/6-month.xlsx
- Source Data/SI/FigS8/M3-PBS/12-month.xlsx
- Source Data/SI/FigS8/M3-PBS/0-month.xlsx
- Source Data/SI/FigS8/M3-IDC/6-month.xlsx
- __MACOSX/Source Data/SI/FigS8/M3-IDC/._6-month.xlsx
- Source Data/SI/FigS8/M3-IDC/12-month.xlsx
- Source Data/SI/FigS8/M3-IDC/0-month.xlsx
- __MACOSX/Source Data/SI/FigS8/M3-IDC/._0-month.xlsx
- Source Data/SI/FigS8/M6-IDC/6-month.xlsx
- Source Data/SI/FigS8/M6-IDC/12-month.xlsx
- Source Data/SI/FigS8/M6-IDC/0-month.xlsx
