# Supplementary material for: On the longevity and inherent hermeticity of silicon-ICs: evaluation of bare-die and PDMS-coated ICs after accelerated aging and implantation studies
Source: Nat Commun. 2025 Jan 2;16:12. doi: 10.1038/s41467-024-55298-4 (PMC11697292; doi:10.1038/s41467-024-55298-4)
Supplement: Supplementary file 4 — Source Data [file 41467_2024_55298_MOESM4_ESM.zip › Source Data/SI/FigS24.xlsx]

## Sheet: Chip-A ref
	Atomic Concentration [%]
Depth (nm)	Al 2p	K 2p	C 1s	Cl 2p	Cs 3d5/2	F 1s	N 1s	Na 1s	O 1s	Si 2p_SiON			Si as SiN	Si as SiO2	Si/N
0	0	0	21.845	0	0.54	0	7.905	0	39.82	29.89			9.98	19.91	1.26249
4.8	0	0	0	0	0	0	45.498	0	4.836	49.666			47.248	2.418	1.03846
9.6	0	0	0	0	0	0	48.487	0	0	51.513			51.513	0	1.06241
14.4	0	0	0	0	0	0	49.379	0	0	50.621			50.621	0	1.02515

## Sheet: FigS24a
		Atomic Concentration [%]
Step nr	Depth (nm)	Al 2p	K 2p	C 1s	Cl 2p	Cs 3d5/2	F 1s	N 1s	Na 1s	O 1s	Si 2p_SiON		O/Si	Si/N																C	O	Si
0	0	0	0	43.98	0	0	0	0	0	29.908	26.112		1.14537																	1.68428	1.14537	1
1	2.52	1.19	0	31.228	0	0	0	0	0.75	36.856	29.975		1.22956																	1.0418	1.22956	1
2	5.04	1.51	0	28.56	0	0	0	0	0.976	38.127	30.827		1.23681																	0.926461	1.23681	1
3	7.56	1.424	0	27.918	0	0	0	0	1.135	39.017	30.505		1.27904																	0.915194	1.27904	1
4	10.08	2.002	0	27.031	0	0	0	0	0.995	39.869	30.103		1.32442																	0.89795	1.32442	1
5	12.6	1.894	0	25.815	0	0	0	0	1.008	40.534	30.749		1.31822																	0.839539	1.31822	1
6	15.12	1.879	0	26.526	0	0	0	0	1.116	41.04	29.439		1.39407																	0.90105	1.39407	1
7	17.64	2.217	0	25.869	0	0	0	0	1.024	39.806	31.084		1.28059																	0.832229	1.28059	1
8	20.16	1.836	0	25.451	0	0	0	0	1.046	39.091	32.575		1.20003																	0.781305	1.20003	1
9	22.68	1.782	0	26.957	0	0	0	0	1.001	39.319	30.94		1.27081																	0.871267	1.27081	1
10	25.2	1.901	0	26.513	0	0	0	0	1.037	40.121	30.428		1.31856																	0.871336	1.31856	1
11	27.72	1.742	0	25.569	0	0	0	0	0.843	40.496	31.351		1.2917																	0.815572	1.2917	1
12	30.24	2.167	0	26.34	0	0	0	0	0.758	40.458	30.277		1.33626																	0.869967	1.33626	1
13	32.76	1.78	0	25.927	0	0	0	0	1.131	41.358	29.804		1.38767																	0.869917	1.38767	1
14	35.28	1.878	0	25.866	0	0	0	0	0.965	40.884	30.408		1.34451																	0.850631	1.34451	1
15	37.8	1.808	0	26.893	0	0	0	0	1.045	39.865	30.39		1.31178																	0.884929	1.31178	1
16	40.32	1.875	0	26.284	0	0	0	0	1.09	39.926	30.825		1.29525																	0.852685	1.29525	1
17	42.84	2.05	0	28.283	0	0	0	0	1.049	38.872	29.745		1.30684																	0.950849	1.30684	1
18	45.36	1.679	0	28.123	0	0	0	0	1.146	39.145	29.906		1.30893																	0.94038	1.30893	1
19	47.88	1.794	0	27.068	0	0	0	0	0.864	39.444	30.829		1.27944																	0.878004	1.27944	1
20	50.4	1.906	0	24.866	0	0	0	0	1.168	40.454	31.606		1.27995																	0.786749	1.27995	1
21	52.92	1.431	0	25.665	0	0	0	0	0.983	40.955	30.966		1.32258																	0.828812	1.32258	1
22	55.44	2.113	0	26.517	0	0	0	0	1.006	40.332	30.031		1.34301																	0.882988	1.34301	1
23	57.96	1.723	0	26.874	0	0	0	0	0.618	40.668	30.116		1.35038																	0.89235	1.35038	1
24	60.48	1.765	0	24.301	0	0	0	0	1.076	40.992	31.866		1.28639																	0.7626	1.28639	1
25	63	2.173	0	26.076	0	0	0	0	0.999	40.102	30.651		1.30834																	0.850739	1.30834	1
26	65.52	1.576	0	26.569	0	0	0	0	1.147	41.116	29.593		1.38938																	0.897814	1.38938	1
27	68.04	1.871	0	25.699	0	0	0	0	0.878	41.247	30.304		1.36111																	0.84804	1.36111	1
28	70.56	1.867	0	23.633	0	0	0	0	1.324	42.308	30.868		1.37061																	0.765615	1.37061	1
29	73.08	2.044	0	25.931	0	0	0	0	1.037	40.154	30.835		1.30222																	0.84096	1.30222	1
30	75.6	2.138	0	25.424	0	0	0	0	1.017	40.365	31.056		1.29975																	0.81865	1.29975	1
31	78.12	2.417	0	24.833	0	0	0	0	0.958	42.175	29.618		1.42397																	0.838443	1.42397	1
32	80.64	2.706	0	23.049	0	0	0	0	1.347	43.566	29.333		1.48522																	0.78577	1.48522	1
33	83.16	2.576	0	18.727	0	0	0	0	1.116	46.623	30.958		1.50601																	0.604916	1.50601	1
34	85.68	2.417	0	20.654	0	0	0	0	1.292	46.174	29.463		1.56719																	0.701015	1.56719	1
35	88.2	2.929	0	16.481	0	0	0	0	1.115	50.238	29.237		1.7183																	0.563704	1.7183	1
36	90.72	3.171	0	15.623	0	0	0	0	1.313	51.225	28.668		1.78684																	0.544963	1.78684	1
37	93.24	3.976	0	12.728	0	0	0	0	1.815	51.779	29.703		1.74322																	0.428509	1.74322	1
38	95.76	4.085	0	11.22	0	0	0	0	1.873	54.944	27.878		1.97087																	0.402468	1.97087	1
39	98.28	3.87	0	10.235	0	0	0	0	1.658	55.232	29.005		1.90422																	0.35287	1.90422	1
40	100.8	4.355	0.61	9.838	0	0	0	0	1.804	55.188	28.205		1.95667																	0.348803	1.95667	1
1	105.84	4.386	0.63	8.332	0	0	0	0	1.937	57.254	27.461		2.08492																	0.303412	2.08492	1
2	110.88	4.461	0.561	6.841	0	0	0	0	1.789	57.917	28.431		2.03711																	0.240618	2.03711	1
3	115.92	4.166	0.583	5.072	0	0	0	2.962	1.788	57.448	27.981		2.05311
4	120.96	4.549	0.63	4.743	0	0	0	6.659	2.246	51.344	29.83		1.72122																AVG	0.853817	1.31761	1
5	126	3.247	0.629	3.173	0	0	0	10.497	2.092	47.819	32.542		1.46945																STDEV	0.048288	0.0441097	0
6	131.04	3.34	0	0	0	0	0	19.465	1.826	39.371	35.999		1.09367
7	136.08	1.976	0	0	0	0	0	31.094	0.887	25.41	40.633		0.625354
8	141.12	1.519	0	0	0	0	0	36.772	0.442	15.73	45.537		0.345433
9	146.16	0	0	0	0	0	0	45.328	0	7.134	47.538		0.150069
10	151.2	0	0	0	0	0	0	48.592	0	2.368	49.04		0.0482871
11	156.24	0	0	0	0	0	0	47.549	0	0	52.451		0	1.10309
12	161.28	0	0	0	0	0	0	48.432	0	0	51.568		0	1.06475
13	166.32	0	0	0	0	0	0	48.584	0	0	51.416		0	1.05829
14	171.36	0	0	0	0	0	0	48.127	0	0	51.873		0	1.07784
15	176.4	0	0	0	0	0	0	48.414	0	0	51.586		0	1.06552
16	181.44	0	0	0	0	0	0	46.506	0	0	53.494		0	1.15026
17	186.48	0	0	0	0	0	0	49.383	0	0	50.617		0	1.02499
18	191.52	0	0	0	0	0	0	49.483	0	0	50.517		0	1.0209
19	196.56	0	0	0	0	0	0	48.287	0	0	51.713		0	1.07095
20	201.6	0	0	0	0	0	0	50.695	0	0	49.305		0	0.972581

## Sheet: Chip-B ref
	Atomic Concentration [%]
Depth (nm)	Al 2p	K 2p	C 1s	Cl 2p	Cs 3d5/2	F 1s	N 1s	Na 1s	O 1s	Si 2p_SiON			Si as SiN	Si as SiO2	Si/N
0	0	0	26.281	0	0.093	0	10.787	0	36.134	26.704			8.637	18.067	0.800686
4.8	0	0	0	0	0	0	46.969	0	3.476	49.555			47.817	1.738	1.01805
9.6	0	0	0	0	0	0	49.296	0	1.292	49.412			48.766	0.646	0.989249
14.4	0	0	0	0	0	0	50.991	0	0	49.009			49.009	0	0.96113

## Sheet: FigS24(b)
	Atomic Concentration [%]
Depth (nm)	Al 2p	K 2p	C 1s	Cl 2p	Cs 3d5/2	F 1s	N 1s	Na 1s	O 1s	Si 2p_SiON		O/Si	Si/N
0	0	0	39.521	0	0	0	0	0	40.346	20.133		2.00397
2.52	2.424	0	10.867	0	0	0	0	1.603	54.497	30.609		1.78042
5.04	3.621	0.533	4.869	0	0	0	0	1.791	60.236	28.95		2.08069
7.56	4.513	0	3.699	0	0	0	0	1.458	61.462	28.426		2.16218
10.08	4.43	0	3.184	0	0	0	0	2.084	61.521	28.309		2.1732
12.6	4.895	0	3.604	0	0	0	0	2.206	61.203	27.734		2.20679
15.12	4.696	0	1.819	0	0	0	0	2.418	63.629	27.088		2.34897
17.64	4.984	0	1.983	0	0	0	0	2.711	62.167	27.876		2.23013
20.16	4.481	0	4.094	0	0	0	0	2.809	61.129	27.055		2.25943
22.68	4.651	0	1.422	0	0	0	0	2.859	63.124	27.607		2.28652
25.2	4.989	0	2.325	0	0	0	0	2.211	61.888	28.235		2.19189
27.72	4.597	0	3.304	0	0	0	0	2.147	60.969	28.692		2.12495
30.24	4.963	0.541	1.577	0	0	0	0	2.34	62.85	27.729		2.26658
32.76	4.625	0	2.497	0	0	0	0	2.688	62.289	27.901		2.2325
35.28	4.793	0	2.548	0	0	0	0	2.818	63.006	26.835		2.3479
37.8	5.114	0	2.192	0	0	0	0	3.113	60.819	28.459		2.13707
40.32	5.037	0	1.64	0	0	0	0	2.879	62.131	27.949		2.22301
42.84	4.167	0	3.826	0	0	0	0	2.943	60.168	28.513		2.1102
45.36	4.038	0	3.522	0	0	0	0	2.512	60.267	29.66		2.03193
47.88	5.077	0.66	3.173	0	0	0	0	2.098	62.415	26.578		2.34837
50.4	4.251	0	3.105	0	0	0	0	2.463	64.545	25.636		2.51775
52.92	3.823	0	2.873	0	0	0	0	2.512	63.274	27.519		2.29928
55.44	4.319	0.777	4.26	0	0	0	0	2.252	61.783	26.609		2.32188
57.96	3.999	0.629	3.028	0	0	0	0	2.169	60.675	29.5		2.05678
60.48	4.262	0	2.668	0	0	0	0	2.164	62.093	28.326		2.19209
63	4.193	0	4.67	0	0	0	0	1.809	61.172	28.155		2.17269
65.52	4.579	0.54	4.318	0	0	0	0	2.008	62.74	25.815		2.43037
68.04	4.59	0.84	2.722	0	0	0	0	2.225	60.137	29.486		2.03951
70.56	3.769	0	3.643	0	0	0	0	1.768	63.488	26.985		2.35271
73.08	2.97	0	4.474	0	0	0	0	2.816	59.511	30.23		1.96861
75.6	5.733	0.687	2.823	0	0	0	0	2.393	61.161	27.203		2.24832
78.12	3.694	0	4.883	0	0	0	0	2.168	59.571	29.272		2.03508
80.64	4.151	0	3.618	0	0	0	0	2.311	62.097	27.516		2.25676
83.16	3.599	0	3.476	0	0	0	0	2.166	62.047	28.25		2.19635
85.68	3.954	0.779	4.295	0	0	0	0	2.408	61.279	27.286		2.2458
88.2	2.559	0	3.518	0	0	0	0	1.969	61.46	30.494		2.01548
90.72	3.585	0.853	3.879	0	0	0	0	1.618	60.465	29.6		2.04274
93.24	4.252	0.759	3.98	0	0	0	0	1.171	61.274	28.564		2.14515
95.76	3.886	0.896	3.555	0	0	0	0	1.704	59.024	30.935		1.908
98.28	3.702	0	3.4	0	0	0	0	1.294	62.107	29.024		2.13985
100.8	3.943	0	4.678	0	0	0	0	2.203	61.432	27.329		2.24787
105.84	3.079	0	0	0	0	0	4.9	2.226	57.339	32.456		1.76667
110.88	2.964	0	0	0	0	0	16.305	1.541	45.033	34.157		1.31841
115.92	0	0	0	0	0	0	28.892	0.967	27.206	42.936		0.633641
120.96	0	0	0	0	0	0	44.663	0	11.517	43.82		0.262825
126	0	0	0	0	0	0	47.728	0	0	52.272		0	1.09521
131.04	0	0	0	0	0	0	47.676	0	0	52.324		0	1.09749
136.08	0	0	0	0	0	0	49.129	0	0	50.871		0	1.03546
141.12	0	0	0	0	0	0	49.79	0	0	50.21		0	1.00844
146.16	0	0	0	0	0	0	49.445	0	0	50.555		0	1.02245
151.2	0	0	0	0	0	0	48.019	0	0	51.981		0	1.08251
156.24	0	0	0	0	0	0	51.336	0	0	48.664		0	0.947951
161.28	0	0	0	0	0	0	51.366	0	0	48.634		0	0.946813
166.32	0	0	0	0	0	0	48.269	0	0	51.731		0	1.07172
171.36	0	0	0	0	0	0	50.234	0	0	49.766		0	0.990684
176.4	0	0	0	0	0	0	48.242	0	0	51.758		0	1.07288
181.44	0	0	0	0	0	0	49.37	0	0	50.63		0	1.02552
186.48	0	0	0	0	0	0	48.452	0	0	51.548		0	1.0639
191.52	0	0	0	0	0	0	50.491	0	0	49.509		0	0.980551
196.56	0	0	0	0	0	0	49.129	0	0	50.871		0	1.03546
201.6	0	0	0	0	0	0	47.738	0	0	52.262		0	1.09477
