# Supplementary material for: On the longevity and inherent hermeticity of silicon-ICs: evaluation of bare-die and PDMS-coated ICs after accelerated aging and implantation studies
Source: Nat Commun. 2025 Jan 2;16:12. doi: 10.1038/s41467-024-55298-4 (PMC11697292; doi:10.1038/s41467-024-55298-4)
Supplement: Supplementary file 4 — Source Data [file 41467_2024_55298_MOESM4_ESM.zip › Source Data/SI/FigS12.xlsx]

## Sheet: 0-month
Frequency (Hz)	| Z | (Ohm)	Phase (Deg)
100000	39197.6	-89.3186
63095.7	62232.1	-89.5085
39810.7	98552.2	-89.5779
25118.9	155976	-89.5769
15848.9	247138	-89.5469
10000	390797	-89.4682
6309.58	617316	-89.3388
3981.07	975329	-89.2493
2511.89	1536889	-89.1846
1584.89	2422247	-89.1681
1000	3820219	-89.237
630.958	6025493	-89.3621
398.107	9523649	-89.4767
251.189	15100000	-89.5491
158.489	23800000	-89.6046
100	37700000	-89.6399
63.0958	59700000	-89.6435
39.8107	94400000	-89.6138
25.1189	149000000	-89.5512
15.849	236000000	-89.4046
10	373000000	-89.3697
6.30958	590000000	-89.2645
3.98108	931000000	-89.2719
2.51189	1470000000	-89.2048
1.58489	2320000000	-89.1573
1	3670000000	-88.9973
0.630958	5770000000	-88.7942
0.398108	9110000000	-88.5328
0.251189	14400000000	-88.1052
0.158489	22700000000	-87.451
0.1	35900000000	-86.4568
0.063096	55500000000	-85.5021
0.039811	87000000000	-83.4487
0.025119	136000000000	-82.7293
0.015849	204000000000	-80.5009
0.01	310000000000	-77.2806

## Sheet: 1-month
Frequency (Hz)	| Z | (Ohm)	Phase (Deg)
100000	40318.4	-89.5108
63095.7	63881.9	-89.6686
39810.7	101253	-89.7245
25118.9	160455	-89.7464
15848.9	254396	-89.7583
10000	402394	-89.6737
6309.58	636979	-89.5776
3981.07	1008590	-89.5015
2511.89	1592455	-89.4071
1584.89	2518275	-89.2679
1000	3983518	-89.1147
630.958	6289832	-88.8371
398.107	9950649	-88.3906
251.189	15700000	-87.6651
158.489	24800000	-86.5595
100	39000000	-84.8655
63.0958	61200000	-82.3865
39.8107	95100000	-78.7102
25.1189	146000000	-73.2953
15.849	218000000	-65.3868
10	308000000	-54.7011
6.30958	397000000	-42.5923
3.98108	465000000	-31.0516
2.51189	510000000	-20.4881
1.58489	532000000	-14.1292
1	546000000	-9.54931
0.630958	551000000	-7.06701
0.398108	557000000	-5.62046
0.251189	564000000	-4.9128
0.158489	572000000	-4.72087
0.1	581000000	-4.80162
0.063096	593000000	-5.1765
0.039811	606000000	-5.74244
0.025119	622000000	-6.28509
0.015849	642000000	-6.95808
0.01	665000000	-7.74824
