# Supplementary material for: On the longevity and inherent hermeticity of silicon-ICs: evaluation of bare-die and PDMS-coated ICs after accelerated aging and implantation studies
Source: Nat Commun. 2025 Jan 2;16:12. doi: 10.1038/s41467-024-55298-4 (PMC11697292; doi:10.1038/s41467-024-55298-4)
Supplement: Supplementary file 4 — Source Data [file 41467_2024_55298_MOESM4_ESM.zip › Source Data/SI/FigS7.xlsx]

## Sheet: Chip-A
#Sputter Time (s)	H-	C-	NH-	O-	OH-	^18O-	F-	Si-	^30Si-	S-	O_2-	Cl-	SiC-	CN_2-	^29SiN-	Si_2-	SiO_2-	Si_3-	Si_3N-	SiO_3-
1	76852.5	3824.9	523.584	143338	26981.5	249.019	30488.5	115686	3224.37	29.0202	944.945	31.022	475.895	119.611	11788.7	31269.6	6080.31	2820.76	267.743	1438.87
5	42231	35.0194	610.559	4115.78	340.627	11.0034	2043.69	229229	6853.75	12.0108	151.442	1.00022	24.0157	10.0118	27634.8	78975.3	77.2585	7563.3	637.995	1.00007
9	44121.4	23.0065	602.451	723.376	209.556	1.00002	747.812	230164	7119.16	4.00391	175.552	4.00093	15.0049	6.00352	28167.2	79469.8	70.2323	7591.5	649.192	0
13	43474.5	20.0057	572.004	487.914	153.29	1.00002	615.653	228372	6785.96	4.00513	152.48	4.00122	11.0026	6.00274	27940.9	78063.7	75.2174	7462.9	672.539	2.0001
17	45087	24.007	580.118	393.925	145.263	0	523.342	232286	7336.51	10.0128	172.607	4.00137	6.00107	5.00159	28716.3	80789.5	88.3412	7718.3	660.326	0
21	47946.5	24.0072	596.351	537.536	175.391	1.00002	580.089	231861	7228.15	6.00782	180.636	4.00161	15.0065	4.00298	28652.5	81007.3	89.3251	7592.25	678.708	1.00007
25	45036.6	17.004	599.388	439.379	135.23	2.0001	493.019	230841	7072.9	3.00315	169.542	5.0011	17.0044	4.00205	28578.1	78907.7	74.2517	7714.18	691.844	0
29	47142.6	25.0082	646.133	459.574	177.384	1.00002	502.1	232030	7292.92	8.01012	166.56	1.00027	12.0025	2.00073	28993.6	81772	83.3142	7908.24	650.196	5.00041
33	47277.7	35.015	627.788	532.46	181.409	2.0001	590.263	230418	7275.8	5.00506	205.722	4.00088	16.0052	6.00362	28900.2	82930.7	64.2218	7852.13	723.406	0
37	47815	16.0031	627.806	404.016	158.335	1.00007	493.995	232079	7541.55	7.00589	184.581	5.0034	12.0029	1.00037	28961.2	83906.3	73.2253	7905.89	656.309	0
41	50252.1	31.0117	672.494	470.717	174.388	2.0001	527.386	233342	7615.95	5.00452	206.704	3.0009	11.0042	2.00093	29272	83407.3	88.341	7933.37	690.93	1.00002
45	47580	28.0104	632.945	399.989	176.384	0	505.113	231578	7463.28	9.00775	170.526	3.00051	12.0029	5.00227	29099.5	82874.2	80.2811	8060.71	726.454	3.00051
49	49328.2	27.0095	639.993	467.745	190.452	2.00029	519.3	232437	7710.19	4.00499	203.725	9.00383	17.0068	2.00127	29047.3	85700.7	75.2717	8103.9	654.238	0
53	47429.9	23.0071	681.688	483.87	153.295	3.00012	499.044	232676	7535.14	7.00545	196.655	5.00066	13.0033	1.00042	29634.1	84186.8	69.2272	7979.32	709.173	0
57	49909	17.0041	678.593	419.141	182.407	1.00002	452.521	234092	8081.44	6.00621	200.701	6.0021	11.002	6.00225	29731.2	88381.4	90.3639	8330.46	709.245	0
61	51649.3	39.0189	673.544	538.534	166.338	0	505.139	232489	8037.69	7.00848	219.861	10.0057	15.0055	3.00169	29773.9	85964.3	73.2747	8171.69	721.408	0
65	49425.1	19.0044	695.916	400.978	150.283	0	439.348	232475	7827.27	5.00467	195.656	6.00225	16.0056	7.00516	29986.3	85749.3	72.2561	8304.7	724.407	0
69	51817.1	21.0055	710.177	432.287	161.328	0	733.458	233927	7712.24	6.00738	202.749	4.00117	8.00137	2.00054	30457.5	88363.3	93.3874	8402.54	737.692	1.00002
73	49200.7	28.0098	619.676	474.815	179.408	0	1204.09	234166	7591.5	5.00726	189.694	5.00232	14.0065	9.00633	30196.3	86555.5	94.3434	8086.5	710.141	2.00063
77	51279.1	32.0133	731.561	445.442	179.398	0	663.367	234003	7977.78	10.0105	207.781	6.00166	8.00176	4.00137	30323	89667.6	101.374	8364.43	734.615	2.0002
81	51683.3	34.0155	726.445	487.935	168.352	1.00007	698.93	232894	7915.18	10.0116	217.85	6.00244	17.0057	2.00107	30274.4	87019.5	107.419	8256.33	726.476	2.00015
85	49752.5	23.0065	701.018	392.887	160.321	1.00012	686.797	233681	7796.27	7.0078	202.725	3.00085	15.0051	0	29788.9	90193.5	95.3256	8330.74	704.069	1.00022
89	49716.1	20.0054	678.613	513.259	185.436	0	636.969	233899	7562.22	9.01097	206.765	7.0011	23.01	5.00379	29917.9	88610.1	106.409	8323.63	727.476	2.00015
93	51576.4	20.0049	669.448	411.091	153.294	2.0001	649.128	233650	8242.16	9.00912	202.705	3.00144	15.0043	3.00129	30083.7	90319.2	90.3478	8500.46	743.725	0
97	52896.3	24.0075	720.333	470.717	171.359	1.00002	707.105	233174	7986.57	7.00868	214.835	1.00046	9.00154	3.0011	30548.2	88827.4	97.3814	8309.6	739.702	1.00022
101	49414	19.0044	689.86	418.158	152.286	0	671.539	234269	7859.02	1.0013	203.733	3.00085	9.00149	3.001	29977.5	88543.2	94.3441	8498.82	666.428	1.00002
105	51474	21.0061	708.085	455.536	159.321	1.00002	669.479	234359	8231.9	8.00929	215.814	4.00122	13.004	3.00159	30393.6	91207.3	92.3378	8429.37	706.137	1.00007
109	48383	17.0035	659.296	430.279	163.335	0	675.594	235320	7633.6	13.0152	187.675	6.00239	19.0066	4.00254	29391.6	88495.7	73.2765	8257.72	709.178	1.00007
113	51915.1	32.0127	773.31	410.099	159.314	0	662.367	234921	8077.04	9.01029	221.844	4.00166	10.0029	0	30101.3	92354	117.498	8628.88	743.731	1.00012
117	52302	32.0126	737.638	482.841	173.378	1.00002	682.657	234531	7976.39	8.01022	212.831	3.00076	19.0095	4.00303	30334.2	89644.7	127.563	8358.56	761.134	2.00024
121	49328.5	20.0051	676.623	388.881	156.298	0	663.365	234470	7929.46	5.00819	200.736	3.00129	7.00129	5.00188	30278.6	89403.6	91.3239	8328.94	690.821	1.00017
125	51584.3	23.007	677.619	452.502	191.458	1.00002	662.344	233978	8021.37	3.00345	203.719	6.00313	14.003	6.00278	30507.2	90598.9	86.2678	8576.9	801.86	1.00012
129	50445.7	21.0059	632.928	371.714	140.244	1.00002	646.092	233920	7914.07	9.01347	197.79	3.00105	10.0023	5.00198	30096.6	90912.3	96.3586	8365.39	740.695	3.00051
133	53204.6	30.0125	718.291	511.189	162.335	0	679.637	234373	8319.98	9.01235	227.952	4.00181	9.00154	7.00247	30105	90407.4	88.3223	8392.29	739.693	0
137	50278.3	26.009	700.985	393.922	138.236	0	658.263	234786	7932.05	7.00848	189.647	7.0033	10.0031	0	30032.9	88350.4	91.332	8402.85	740.687	1.00007
141	51465	16.0033	709.12	404.019	152.294	1.00002	582.118	235613	8061.18	4.00533	191.672	7.00335	15.0035	7.00354	30199.6	90233	126.589	8564.05	669.48	1.00007
145	51216.1	32.0127	719.315	473.764	168.346	3.00022	1045.4	233728	7746.85	13.0159	214.85	7.00183	15.0052	2.00098	30301.8	88563.5	83.33	8430.42	748.851	1.00002
149	53188.3	23.0065	726.407	420.179	151.283	0	2024.39	235560	8141.53	7.00975	197.746	3.00081	12.0032	3.00115	30033.4	90630.1	96.3712	8438.79	732.529	1.00017
153	53646	19.0045	691.83	483.872	189.45	1.00002	612.711	234004	8195.97	6.00694	216.844	5.00154	11.0027	1.00037	30602.1	91147.5	81.2813	8529.49	740.694	1.00012
157	50978.3	26.009	679.678	395.977	162.341	1.00002	436.325	233904	7914.59	8.01032	197.727	3.00071	12.0044	2.00112	29732.2	88709	100.357	8453.05	746.792	1.00007
161	52358.9	25.0086	739.64	433.284	159.322	2.00005	467.698	234936	8294.25	5.00477	236.911	5.00193	15.0062	5.00256	30151.9	91903.5	100.373	8435.79	685.727	2.00029
165	50122.5	21.0054	693.896	444.431	150.276	1.00007	440.373	233529	7647.88	5.00496	205.71	8.00293	13.0042	2.00093	29906.1	88838.4	91.3015	8515.93	712.245	1.00007
169	53623.2	24.0076	739.666	459.6	174.375	1.00002	452.505	234066	8240.71	5.00521	244.002	7.003	16.0051	1.00046	30014.3	91587.1	115.477	8406.29	741.7	1.00017
173	51803	32.0133	691.902	429.286	154.291	1.00002	421.201	235627	8052.48	9.01279	199.783	2.00073	10.0041	4.00239	30252.5	88839.4	101.369	8373.43	727.439	1.00007
177	52668.6	28.0108	701.017	432.366	166.342	2.00005	416.11	233929	8181.77	7.00892	188.646	7.00271	15.0062	4.00269	30224.9	91378.7	91.3349	8584.94	709.212	1.00007
181	50411.3	22.007	674.56	413.1	168.352	0	417.138	235350	7885.76	10.0122	206.776	0	7.00081	7.00203	29795.3	89031.7	97.3669	8447.84	711.192	1.00012
185	53532.4	31.0127	672.503	432.284	151.279	0	419.148	234716	8094.74	6.00895	222.928	3.00115	18.0067	4.00279	30422.2	91673.2	92.3117	8371.77	724.408	1.00007
189	52872.3	34.0146	728.491	483.894	187.443	1.00007	466.66	233827	8032.16	11.0147	212.841	5.00115	20.0067	2.00117	30246.7	89131.8	108.415	8501.84	727.425	0
193	51680	19.0044	628.808	367.657	159.322	1.00007	386.826	234630	8463.53	5.00574	210.774	4.00147	14.0059	4.00235	29925.2	91439.2	105.418	8664.48	715.271	0
197	52257.2	32.0126	669.508	476.768	167.36	2.0001	430.27	233975	8059.67	5.00569	213.795	3.00095	15.0047	2.00068	30512.7	90028.5	86.3317	8660	706.13	0
201	51058.1	26.0092	716.246	389.87	181.403	0	397.934	234952	8096.67	7.0101	191.705	6.00156	13.0041	4.00132	29929.8	90759.1	93.3433	8511.97	730.482	3.00037
205	53960.7	27.0089	705.058	476.778	180.404	1.00002	431.284	233639	8222.99	8.00934	229.933	3.0009	19.0081	3.00183	30500.2	90369	109.407	8457.83	713.173	0
209	51252.5	24.0072	740.699	427.294	175.375	2.0001	401.966	233362	8007.66	7.01064	212.875	1.00012	13.0037	2.00098	29986.1	88156.5	87.3045	8431.06	728.482	1.00012
213	52424.2	30.0122	681.692	471.71	147.265	0	387.841	234515	7861.52	10.0112	227.894	2.00049	12.0026	8.00381	30032.6	89718	88.3301	8384.18	770.255	0
217	51572.8	21.0055	682.677	404	160.314	2.00029	394.903	234732	8041.8	2.00249	230.92	7.00203	11.0031	4.00176	30080	91902.7	104.432	8693.36	764.143	2.00015
221	54751.7	24.0083	740.722	509.177	180.397	0	421.179	234451	8293.51	4.00508	232.957	6.002	15.0049	6.00381	30240.1	90667.9	105.434	8532.85	737.682	0
225	51354.6	27.009	712.211	431.301	148.27	1.00002	420.182	233457	7775.88	7.00706	217.796	2.00098	14.0027	4.00156	29818.1	88940.4	92.3253	8583.44	732.584	1.00002
229	52484.7	29.0117	735.625	435.332	167.35	1.00007	463.67	233376	8134.65	4.00464	221.878	2.00059	12.0029	4.00181	30317.8	88527.8	92.327	8487.26	734.585	2.0002
233	51005.8	24.0071	726.44	382.802	155.301	2.0001	440.407	235164	7676.77	1.001	206.724	3.00105	12.0032	5.00242	29877.6	88862	93.3139	8240.04	772.315	0
237	53464.9	18.0047	754.938	387.835	159.316	3.00017	380.774	235123	8210.33	5.00384	246.937	7.00403	7.00169	4.00142	30533.6	92130.7	100.37	8501.2	740.687	0
241	52933	34.0141	713.252	467.675	143.254	0	432.288	234870	7968.36	11.0115	207.767	8.00254	18.0048	4.00215	30261.4	87175.2	104.415	8354.04	694.878	1.00002
245	50911.6	20.0049	702.048	399.969	159.311	1.00007	394.907	233520	8096.9	5.00648	237.965	4.00147	12.0035	5.00256	30337.3	89202.6	89.2723	8514.31	710.179	1.00012
249	52165.5	27.0097	741.676	445.439	165.34	1.00007	392.896	233311	8032.28	10.0106	216.834	5.00212	8.00215	2.00088	30293.7	89863.6	92.3495	8461.34	715.257	0
253	50552.4	20.0051	659.299	407.06	162.321	2.00005	407.036	234493	7950.92	7.00917	202.768	3.0009	13.0033	1.00022	30238.2	89943	111.391	8591.99	742.748	0
257	52690	33.0139	732.512	402.998	190.445	2.0001	449.512	234162	8143.98	11.0172	232.035	1.00022	15.0035	2.00098	30479.8	90523.4	101.398	8528.27	750.94	1.00017
261	50410.6	23.0065	647.151	396.942	184.422	5.00046	411.079	233427	8089.21	2.0022	208.765	3.00085	11.0019	4.00195	29996.7	88051	99.35	8440.2	764.107	0
265	52469.2	23.0066	684.727	473.763	169.354	1.00007	402.991	233925	8112.5	6.00954	203.75	7.00188	16.0045	5.00266	30327.9	90340.6	97.3974	8581.23	711.238	2.00024
269	49793.8	27.0103	675.59	381.831	169.362	2.00029	407.032	233990	7626.8	10.0138	206.843	1.00022	8.00195	3.00105	29872.3	88160.4	92.3638	8305.34	729.504	0
273	53216.6	20.0053	740.738	444.424	215.577	1.00002	384.821	234635	8222.84	10.0089	226.858	6.00269	12.0043	2.00068	30329.7	92063.9	107.407	8535.67	762.065	0
277	52877.6	22.0059	745.766	474.741	171.382	1.00002	453.505	234935	8237.64	10.0111	229.921	4.00117	19.0068	3.00183	30903.2	89583.3	91.3136	8277.46	744.75	1.00002
281	50674.2	24.0071	686.76	363.626	145.264	1.00002	371.714	234193	7962.73	7.00765	213.783	2.00039	11.0017	4.00137	30259.6	88939.6	105.391	8443.98	726.408	0
285	52396.2	21.0055	714.209	477.791	173.371	3.00012	409.04	235044	8193.87	4.00415	216.788	4.0021	8.00176	3.00129	30407.4	90357.3	108.395	8464.83	742.748	0
289	50375.6	21.0054	656.294	397.957	151.298	1.00002	420.164	234507	7957.38	8.00826	212.788	3.0012	11.0015	3.00095	30020.2	87949.2	95.3032	8420.99	780.413	0
293	53096.8	22.0061	702.03	438.394	151.283	1.00007	414.094	235942	8256.77	4.00445	227.88	5.00208	10.0021	2.00098	30680.5	90417.3	90.3429	8566.96	792.637	0
297	51500.2	33.0153	745.803	443.413	162.329	3.00012	370.673	233863	8211.68	7.00897	205.773	3.00061	17.0086	2.00142	29770	89342.7	92.2766	8355.72	724.385	2.0002
301	52405.1	24.0079	689.83	451.534	177.387	0	396.92	234299	8144.67	5.00423	208.698	9.00398	8.00127	4.00156	29995.1	90435.4	108.426	8410.52	726.493	0
305	50870.8	24.0088	729.524	428.266	138.238	3.00012	550.921	235499	7842.74	3.00291	196.649	6.00195	7.00144	4.00137	30102.8	87723.2	81.2911	8353.07	774.272	2.00015
309	54141.9	25.0079	693.88	452.568	149.282	0	897.767	234683	8369.3	6.0067	227.912	9.00432	12.0024	4.00166	30568.7	90656.9	86.3027	8338.18	713.175	1.00022
313	53399.6	32.0145	732.567	459.594	175.375	0	713.196	234279	8051.04	8.00904	217.838	6.00205	19.0075	5.00256	30327.4	88932.4	90.307	8545.56	706.085	1.00012
317	50989.8	26.009	700.016	344.453	155.295	3.00027	605.478	234399	7884.76	7.00971	207.802	4.00132	8.00098	3.00076	29933.8	89798.9	80.2859	8446.74	719.311	2.0001
321	53039.2	18.0047	689.846	426.232	188.447	3.00012	552.733	234845	8076.69	5.00746	209.82	5.00154	12.0038	3.00169	30171.6	89903	87.2785	8625.18	691.828	0
325	49796.7	16.0039	680.625	391.869	156.299	2.00005	520.316	233249	7702.79	2.00181	217.763	2.00049	11.0043	1.00066	29852.5	88350.3	80.3054	8317.86	763.105	1.00017
329	53378.9	20.0051	692.827	433.305	163.327	1.00002	565.892	235307	8202.53	4.00553	227.91	5.00222	13.0041	3.00154	29969.9	91300.2	96.3359	8668.59	767.18	1.00002
333	51848.2	21.0055	691.847	427.288	173.371	3.00022	603.424	234710	7889.79	3.0034	215.811	3.00081	9.00291	3.00183	29933.5	88500	92.3392	8417.6	723.368	0
337	51114.6	20.0054	687.778	386.852	176.399	0	552.726	234411	8102.2	0	205.763	2.00068	13.0039	6.00288	29831.4	90557.8	101.387	8337.99	707.123	1.00002
341	50778.1	27.0096	652.187	382.814	176.384	0	556.782	233579	7727.36	7.00701	217.8	5.00198	18.0057	0	29786.1	88915.2	118.431	8602.17	748.826	0
345	53247.8	14.0027	737.657	392.938	141.244	0	559.853	234938	8039.3	3.00237	217.738	4.00186	9.00139	0	30329.6	91203.4	109.416	8666.31	786.509	1.00002
349	51457.4	35.0151	704.082	429.253	162.327	0	597.352	233552	7862.4	12.0146	250.099	3.00129	20.0073	3.00217	30208.3	87976.1	76.255	8398.52	737.608	0
353	51532.4	22.0071	694.899	391.894	161.328	1.00002	539.551	233956	8037.7	4.00572	227.938	3.001	12.0029	2.00078	30575.8	90561.7	93.3344	8490.87	765.122	0
357	50855.5	21.0054	713.192	418.147	165.342	0	528.449	232730	7738.12	6.00611	222.819	6.0021	12.0038	4.002	29578.4	87579.2	113.425	8428.42	723.387	3.00032
361	51056	23.0065	687.827	401.008	142.254	0	562.864	235569	7957.54	6.0067	222.871	1.00022	11.0029	4.00161	29778.7	90321.1	119.455	8555.7	777.33	0
365	53742.8	34.0141	800.784	429.262	186.433	1.00002	606.522	235424	8141.57	4.00577	214.828	4.0019	27.011	1.00081	30096.1	90671.1	86.295	8563.54	744.773	0
369	50177.9	20.006	707.103	394.905	130.207	0	575.036	233422	7787.88	7.00657	215.779	2.00073	14.0033	6.00303	30050.3	89077.3	97.3132	8338.35	740.707	1.00012
373	52225.6	15.0028	737.627	395.922	175.376	0	527.389	234145	8016.08	8.01071	217.896	0	10.0023	5.00183	30066.4	91053.1	95.3675	8551.68	728.512	2.00034
377	50570.2	15.0028	721.35	446.467	153.287	1.00002	559.832	234701	7674.35	7.0076	214.779	5.00178	8.002	3.00085	29778.1	88599.6	90.3432	8483.48	732.532	0
381	54086.3	26.0083	733.557	450.501	160.319	2.0002	710.368	233656	8233.9	6.00777	226.93	1.00022	8.00156	4.00127	30253.4	89929.6	110.431	8517.92	755.972	0
385	51303.6	31.0142	740.677	504.105	167.343	2.0001	1358.5	234263	8011.07	5.00628	215.841	2.00088	17.0053	7.00432	30345.9	87624.2	108.444	8394.83	697.972	2.00029
389	52100.5	17.0045	685.726	442.381	156.305	1.00007	962.549	233590	8085.49	4.0044	234.91	1.00022	6.00117	1.00032	30435.7	88758.3	95.324	8367.01	722.389	1.00022
393	50565.3	29.0103	697.99	405.041	161.331	1.00007	577.049	233901	7627.85	4.00459	194.686	4.00117	15.0053	1.00066	29659.1	86438.3	91.3125	8391.98	746.804	1.00012
397	50842.3	23.0078	698.947	377.758	133.231	0	463.639	234658	7957.94	2.00308	206.792	4.00107	11.0029	7.00305	30092.5	90283.6	97.3404	8481.08	732.512	0
401	53410.5	23.0072	725.42	424.235	166.34	0	445.448	233314	8092.16	10.0108	224.868	3.00169	15.0061	1.00061	30414.7	90634.3	111.391	8303.84	721.351	1.00007
405	49903.2	20.0057	674.625	380.806	151.295	0	435.323	233284	7842.05	2.00156	214.74	2.00049	7.00061	4.00088	29750	87191.4	104.363	8323.3	752.884	2.0001
409	50823	26.0087	704.042	393.902	157.316	0	377.74	234050	8017.32	5.00565	221.852	1.00022	11.0038	3.00134	29980.1	89984.7	92.3609	8403.71	768.158	2.00029
413	49380.5	26.0083	722.383	375.738	143.251	1.00002	424.207	233539	7658.76	8.00811	208.754	8.00361	5.0009	2.00054	30323.6	86973.9	83.3044	8309.42	710.138	1.00027
417	52446.8	18.0052	709.138	397.946	161.326	0	453.502	235725	8042.68	6.00826	184.67	5.00198	11.0038	4.00215	30362.4	90223.9	118.504	8467.85	753.916	3.00071
421	50175.9	28.0098	699.987	417.2	161.322	1.00007	478.818	234530	7920.37	7.00985	244.049	4.00117	10.0016	8.00293	29705.5	87718.9	98.3306	8372.91	691.834	0
425	51217.8	16.0032	677.595	362.618	144.257	0	400.984	234590	7897.8	7.00711	211.782	6.00322	12.0026	5.00212	29941.7	89639.9	84.311	8502.6	756.97	0
429	49315.1	21.0057	691.864	377.773	150.28	0	443.405	234392	7846.47	2.00191	191.622	6.00176	16.005	1.00051	29804.2	86608.8	96.3225	8385.21	754.954	0
433	51365.3	23.0068	679.65	371.69	147.271	2.0001	401.966	234930	7758.88	4.00445	222.835	6.00352	9.00403	1.00032	29908.5	86155.9	80.2853	8106.66	716.265	0
437	51948.5	35.0151	702.016	437.33	171.371	2.0001	515.25	235320	8035.52	14.0173	214.829	2.00059	11.0035	5.00286	30928.3	89629.2	95.3651	8433.05	738.657	0
441	48827.2	30.0112	663.371	395.908	148.269	0	445.438	233918	7756.32	3.00389	193.694	3.00076	17.0066	3.00242	30130.5	87363.1	91.3648	8360.17	719.281	0
445	51015.9	20.006	683.708	399.023	157.304	0	416.131	233853	8015.09	2.0023	212.795	3.00144	13.0038	4.00186	30307.3	87969.9	88.3127	8410.39	751.882	1.00017
449	47900.7	23.0072	686.725	362.635	138.233	0	412.066	233185	7495.42	5.00491	200.69	4.00147	11.0022	7.00315	30044.1	86324.1	84.2956	8325.06	749.887	0
453	51636.1	22.0059	739.64	439.361	156.304	0	407.027	234420	7944.12	2.00215	214.778	3.00115	14.0046	2.00127	30241.5	88910.5	108.391	8256.16	730.577	2.0001
457	50726.6	29.0103	673.557	498.062	160.323	0	464.628	233556	7935.82	7.00882	211.801	5.00173	22.0087	1.00076	30097.6	88774.2	104.369	8152.52	736.602	3.00051
461	49345	24.0075	660.317	4422.24	281.171	11.0045	398.999	234650	7997.27	1.0012	225.915	6.00366	15.0043	3.00198	29236.6	87400.7	319.616	8350.16	714.2	46.0497
465	36892.6	24.0071	559.878	76876.5	3003.25	440.673	808.336	216241	6123.37	5.00403	1488.63	6.00156	14.0031	2.00088	22394.9	62666	8907.22	5740.65	582.403	2700.12
469	12490.8	15.0028	206.614	209673	4364.04	1892.59	631.144	77183.8	2633.87	2.00098	6023.58	2.00078	7.00247	3.00169	4831.59	13266.6	13168.2	897.745	74.0828	4594.23
473	4724.3	21.006	42.0227	231137	3251.07	2658.93	300.985	45726.9	1239.89	3.00085	10001.3	1.00027	2.00049	3.00022	777.318	2629.96	18230.2	146.309	10.0026	6801.26
477	3341.71	14.0026	16.0036	233912	3933.85	3123.29	261.709	41546.4	968.861	4.00156	12934.3	2.00059	2.00049	2.00054	283.095	966.586	31144	39.0289	6.00098	11248.3
481	3002.63	10.0015	7.00095	235371	3522.09	3240.85	277.679	44577.5	984.301	6.00205	14602.2	3.00061	2.00034	3.00081	87.1284	743.766	42890.3	19.0073	0	15018.4
485	2857.58	7.00061	3.00017	237426	4108.72	3320.54	255.527	40141.7	955.641	27.0218	15513.1	1.00017	1.00027	3.00095	33.0199	457.616	55097.4	5.00139	1.00007	18845.9
489	2963.74	7.00081	1.00002	239311	3465.46	3275.74	235.365	42078	930.059	18.0097	15451.5	2.00049	2.00029	2.00049	34.0192	608.504	58692.9	12.0043	0	19827.6
493	3082.2	14.0024	1.00002	239321	4053.01	3351.32	315.171	43058.7	906.623	3.00046	16691.8	1.00046	2.00068	5.00159	23.0137	560.9	79662.3	13.005	0	27173.2
497	3236.57	9.0011	1.00002	243293	4515.03	3282.14	247.567	39945.5	890.03	8.00254	16531.4	2.00034	2.00029	0	25.0186	388.85	92008.2	6.0022	1.00007	32714.9
501	3130.1	7.0009	3.00022	240313	3863.62	3192.09	250.463	42308.6	935.143	12.0054	16767.3	0	0	1.00017	24.014	477.884	95181.5	9.0033	0	33993.7
505	3204.39	6.00044	1.00002	241762	4129.74	3125.1	271.558	40790.4	881.868	17.007	16363.1	2.00059	2.00015	1.00017	16.0074	438.489	91339.5	5.00193	2.00015	32851.8
509	3114.79	7.0009	0	244627	3835.1	3118.88	261.729	43277.3	1003.95	13.0043	17036.4	2.00059	4.00098	1.00027	20.0139	544.636	100905	13.0064	1.00012	36988
513	3279.29	8.00107	1.00002	245865	4524.13	3067.31	250.537	39194.7	803.247	18.0076	16804.2	0	1.00012	4.00073	12.0052	336.378	108587	1.00017	0	41306.3
517	3294.1	5.00046	3.00037	244174	3692.96	3172.69	260.491	42848.7	908.514	11.0043	17048.9	1.00037	2.00039	1.00027	21.0153	460.695	104889	4.00103	1.00002	40458
521	3121.14	5.00041	2.00015	241979	4160.22	3157.06	244.368	38711.8	839.043	10.0025	16707	0	2.0002	1.00022	22.0107	367.651	106199	4.00117	0	41658.9
525	3052.15	11.0016	0	241581	3546.19	2933.63	231.276	41031.7	904.689	39.0311	16328.9	0	0	1.00007	16.0102	582.19	83558.9	16.0059	1.00007	30316.2
529	3230.17	8.00098	5.00061	245780	3748.37	3193.64	280.674	41599.3	1016.09	9.00364	16767.4	2.00044	0	3.00061	13.0046	523.435	108099	10.0038	1.00012	43196.7
533	3071.48	8.00083	4.0002	240277	4365.23	3026.88	219.145	38095.8	924.901	16.0072	16748.6	2.00049	4.00078	1.00032	21.0114	314.218	112709	2.00039	1.00007	46236.1
537	3249.68	6.00049	1.00007	244077	3771.27	3059.99	252.421	40965.9	908.771	21.0111	16554.6	3.00095	0	3.00051	22.0125	555.781	109988	14.0067	0	44510.4
541	3148.1	5.00061	1.00012	242967	4205.15	3055.25	233.316	38893.7	964.729	28.0229	16658.3	1.00017	2.00029	4.00098	17.0081	377.775	99602	7.00193	0	39364
545	3084.27	7.00071	0	245731	3585.19	3117.27	248.393	42020	979.087	14.0058	16382.2	2.00059	1.00012	2.00078	14.0072	508.176	102152	14.0039	1.00017	40299.1
549	3178.17	12.0018	0	243207	4359.92	3000.55	246.425	37225.5	851.275	14.0069	16273.2	2.00059	2.00029	0	14.0058	359.579	111923	6.00181	0	47446.8
553	3267.1	6.00049	2.0001	245058	3645.05	2986.57	239.36	40757.6	1014.07	28.0137	16502.5	1.00017	3.00061	1.00032	16.0067	501.097	110606	8.0021	0	45742.8
557	3230.39	4.00044	0	243388	4251.47	3015.35	245.345	38171.2	875.578	22.0093	16485.8	2.00044	5.00056	1.00017	21.0101	350.522	110501	5.00115	0	45778.5
561	3078.95	10.0021	1.00002	244375	3694.33	3084.46	246.387	40254.8	1014.15	47.0374	16471.7	1.00017	5.001	2.00078	18.0077	504.28	99245.7	10.0043	2.00015	39414.9
565	3150.58	12.002	0	244019	3704.53	3006.6	267.62	40732.6	974.93	17.0044	16871.2	3.00032	3.00022	1.00017	17.0062	519.398	113483	14.0078	0	46747.5
569	3099.44	3.00012	1.00002	240156	4221.37	2986.57	256.549	37581.3	952.446	27.0184	16697.2	1.00012	1.00002	0	21.0135	364.637	112101	7.00379	0	48838.3
573	3187.19	13.003	1.00007	244025	3727.9	3046.11	292.933	39883.4	966.771	26.0128	16636.4	1.00017	2.0001	1.00007	19.009	478.926	112224	16.0077	0	47020.5
577	3291.81	5.00046	0	246412	4395.06	3078.7	220.196	38435.9	950.646	28.0137	16617.9	3.00051	1.00012	0	22.013	375.747	110901	1.00046	1.00002	46109.3
581	3296.41	11.0015	0	243294	3979.83	3034.46	259.53	41668.6	993.376	30.017	16834	1.00022	2.00039	3.00046	19.012	510.28	110660	6.00205	3.00032	45303.6
585	3157.89	7.00061	1.00002	240448	4226.18	3025.36	282.739	39236.7	923.954	29.0146	16838.9	4.00132	1.00007	3.00081	20.01	404.053	115808	16.0066	1.00007	49422.3
589	3310.33	9.001	3.00012	242705	4015.59	3124.07	227.188	39711.7	1000.61	29.0126	16567.2	1.00022	3.00056	0	12.003	458.718	111932	11.0032	1.00007	47012.3
593	3236.94	5.00041	0	245470	4349.07	3057.78	235.336	37847.5	820.619	38.0263	16530.4	2.00024	4.00103	1.00012	19.0085	348.515	109505	5.00125	1.00002	46376.1
597	3294.28	5.00061	4.00029	239545	3932.25	3009.49	266.579	40512.9	946.333	55.0529	16779.3	2.0002	3.00076	6.00225	14.0045	508.26	107707	14.0055	1.00007	44365.6
601	3137.62	10.0013	0	243000	3782.17	2993.55	300.035	40661.2	970.871	18.0075	16915	2.00054	4.00078	6.00195	17.0094	471.847	112448	12.0037	1.00007	47997
605	3163.16	7.0009	2.0001	244341	4376.56	2950.74	248.315	37566.1	912.611	30.017	16659	1.00017	1.00012	0	15.0077	322.287	112952	7.00188	1.00007	50122.9
609	3275.77	6.00068	1.00007	246067	3790.84	3007.6	259.428	40134.3	986.499	48.0423	16802.6	2.00039	2.0002	1.00017	20.0115	472.789	111581	11.0036	1.00002	47274.4
613	3289.73	7.00081	3.00012	247087	4309.78	3125.69	246.354	38509	974.127	44.0324	16728.3	1.00017	1.00007	2.00029	15.0073	339.443	112020	5.00154	2.0002	47726.7
617	3436.2	6.00049	1.00002	247097	4044.29	3087.54	253.42	41568.5	983.276	46.0343	17078.6	2.00039	3.00056	2.00068	15.0061	409.092	113511	15.0072	0	47400.1
621	3356.47	8.00083	1.00007	242123	3906.95	3075.29	262.466	40828.9	989.446	34.0241	17164.7	3.00115	1.00012	4.00078	21.0103	466.764	115550	12.0041	1.00017	49810.9
625	3221.68	4.00024	0	239741	4505.05	3023.28	206.051	37141.6	895.442	44.0291	16440.3	2.00029	1.00027	1.00022	19.0104	320.272	112702	4.00127	1.00007	50520.6
629	3202.09	6.00049	2.00005	242271	3957.55	3067.8	256.432	39380.7	901.227	54.0438	16974.7	2.00039	2.00068	3.00051	17.0094	402.029	111573	8.00244	1.00017	48681.1
633	3202.04	8.00122	3.00022	245369	4440.21	3079.51	232.391	39287.1	933.252	47.0395	16991.1	4.00078	1.00017	0	20.0111	342.449	112517	6.00132	1.00002	47760.6
637	3460.35	11.0015	0	246548	4027.91	3096.11	274.686	42659.5	1014.04	49.0434	17121.4	2.00029	1.00007	2.00029	21.0108	540.645	114833	6.00254	2.0002	48649.1
641	3277.84	9.0011	3.00037	239740	4083.36	2976.57	260.536	40485.7	962.506	36.0205	17312.6	3.00046	3.00032	8.00239	8.00254	460.767	115212	12.0055	0	50124.5
645	3193.34	6.00059	0	239796	4443.39	2994.53	215.183	37017.6	889.299	63.0611	16704.3	1.00027	4.00059	0	20.0092	323.313	111972	3.00115	0	50157.5
649	3301.02	8.00083	1.00007	246657	3725.82	3051.15	248.446	40425.9	1020.32	71.0721	17209.8	2.00024	2.00044	2.00049	19.0123	514.313	110554	15.0071	1.00012	47864.1
653	3319.06	8.00083	1.00002	245667	4349.45	3125.35	235.338	38827.5	919.062	71.0749	16786.3	1.00022	0	2.00029	20.01	394	111485	2.00054	0	47662.1
657	3465.76	11.0016	2.00015	244674	4117.25	3101.56	258.464	42160.1	1029.72	40.0279	17219.4	2.00029	2.00029	0	18.0108	504.173	112775	7.00286	1.00002	48134.3
661	3207.55	9.0011	1.00002	243062	4134.76	3083.98	290.808	40338.8	1012.27	41.028	17067	4.00107	3.00051	1.00027	23.0152	483.027	114324	11.0035	0	50108.4
665	3177.1	5.00032	3.00017	244535	4348.99	3082.88	228.317	37461.6	926.08	54.049	16558.3	0	1.00012	0	14.0044	338.437	111820	3.00051	1.00007	50294.9
669	3313.73	11.0021	2.0001	241265	3948.56	3037.71	273.643	39414	982.401	66.0646	16768.1	3.00037	2.00049	3.00022	22.0104	411.358	111424	8.00352	1.00007	47591.7

## Sheet: Chip-B
#Sputter Time (s)	H-	NH-	O-	OH-	F-	Si-	SiH-	^30Si-	O_2-	^29SiN-	SiHO-	Si_2-	SiO_2-	Si_3-
0	117290	310.492	64641.4	31526	846.556	2823.24	2125.09	79.1566	269.874	337.77	547.274	46.0517	2675.75	1.00002
2	16711.2	251.538	22075.9	887.372	1627.28	115595	32237.9	3467.79	44.3167	12354.8	521.245	36078.5	225.656	3090.04
4	14961.9	238.382	3237	231.301	307.307	114511	28990.9	3301.91	39.0905	12544.4	131.759	36146.4	30.0793	3191.2
6	16966.6	229.279	735.07	120.371	193.915	115719	34133	3569.47	46.0855	13050.7	81.344	38257	26.0598	3310.1
8	17109.4	205.023	496.982	135.454	192.925	116193	34752.5	3543	57.1381	13287.4	76.3489	38339.5	19.0449	3276.69
10	16674.5	244.465	429.493	107.286	188.868	114038	32737.1	3322.48	51.1061	12875.3	66.3006	37032.6	36.1323	3199.55
12	15999.1	211.084	343.939	99.2498	161.636	114550	31280.6	3517.52	42.086	12860.2	43.1654	37271.4	33.0884	3282.56
14	15534.7	207.053	318.463	92.2073	145.516	115219	31085.4	3436.54	43.0822	12349.8	72.3566	37770.2	30.0778	3323.86
16	15953.7	215.136	359.166	106.28	157.605	115430	31619.7	3428.31	48.1052	12910.9	51.1978	37081.5	23.0675	3267.48
18	15718.4	219.169	403.958	109.291	175.761	115116	31655.9	3335.7	62.1589	12821	73.329	37305.4	23.0659	3333.09
20	15394.3	213.105	335.737	107.286	138.467	113273	29680.2	3181.07	55.136	12794.7	60.2493	35642.5	32.0972	3091.11
22	15152.8	197.954	345.905	96.2445	127.395	113697	29791	3242.96	49.1213	12478.8	54.1717	35745.2	30.0959	3113.05
24	16278.7	215.136	305.294	116.335	153.574	115054	32620	3472.49	57.1507	12806	58.2078	37264.4	29.0922	3224.29
26	16733	224.234	348.956	102.265	165.668	116320	35072.4	3702.46	62.1687	13203.4	53.2391	37670.3	28.0865	3235.66
28	17510.6	247.502	370.346	124.377	175.752	115076	34936.8	3527.8	66.1851	13372.5	65.3018	38374.6	29.0877	3315.8
30	16464.1	224.234	369.31	99.2401	166.676	114429	32734.8	3378.98	51.1215	12998.8	63.2621	36857.2	26.0996	3101.74
32	15943.6	234.336	294.116	93.2164	133.434	115574	31954.4	3493.19	57.1242	12988.5	59.2599	38254.8	19.046	3287.43
34	16082.1	216.168	342.854	89.1939	159.62	115219	32313.9	3552.59	63.1712	12950.7	58.1926	38247.1	19.0526	3248.73
36	16041.5	211.084	369.31	114.324	149.545	116551	32013.9	3355.48	45.0782	12872.1	78.3544	37036.3	24.0682	3182.36
38	16006	204.023	377.457	116.335	186.85	116505	31718.2	3321.56	51.1061	12733.8	53.1979	36678.5	33.0792	3044.64
40	15404.9	216.137	335.737	126.395	151.559	112960	29184.9	3280.89	36.0618	12667.6	56.2247	35442.1	21.0498	3091.27
42	16621.6	225.234	275.877	90.2116	136.454	114700	32914	3395.15	49.0984	12517.2	64.2384	36657.7	33.0963	3060.73
44	17061.4	235.347	342.871	116.33	170.709	114934	35194.8	3532	43.0762	13003.6	60.2319	38506.8	27.0664	3311.27
46	17205.8	255.588	328.622	111.307	157.605	115496	35950.9	3601.94	43.0829	13185.1	55.2277	38120.1	31.0873	3275.69
48	16035.1	214.115	263.716	100.255	139.474	114713	32026.9	3535.71	49.1162	13137.6	63.2569	37793.4	27.0634	3224.46
50	16269.6	201.993	298.16	118.341	152.567	115540	32544.8	3552.48	54.1164	13217.1	62.2318	38874.7	22.0633	3298
52	16419.6	240.417	308.309	111.307	137.46	116138	32460.4	3427.72	55.1252	12583	71.3225	36999.5	33.1026	3262.78
54	16455.4	226.245	368.292	113.318	151.559	115661	33367.6	3365.73	43.0937	12968.6	81.4035	37324	24.0752	3267.3
56	15361.5	181.805	339.803	106.275	162.644	113202	29729.1	3273.89	42.0783	12723.8	51.167	35760.4	25.079	3123.53
58	15979.5	239.394	281.932	99.2401	148.537	114380	32140.4	3437.08	41.0761	12932.1	45.1916	36645.3	22.0545	3249.72
60	17214.4	218.169	320.495	108.286	144.509	115952	34961.7	3656.88	58.1472	13287.3	55.2138	37618.9	28.0989	3279.04
62	17665.4	240.429	312.385	122.377	157.613	116257	35971.3	3708.61	54.126	13188.2	71.3476	38931.8	35.1201	3279.38
64	17917.2	252.563	325.574	118.341	160.628	116092	35951	3641.29	64.1598	13208.1	70.2746	38537.6	27.084	3348.93
66	16709.4	230.301	293.102	94.2302	172.743	114630	33741.3	3514.36	62.1628	13118	62.2334	37961.8	21.056	3233.49
68	16215.3	239.405	282.946	100.245	124.377	114740	32689.4	3539.28	47.1145	13084.7	56.199	39705.7	22.0646	3420.36
70	16301.8	189.887	317.448	87.1896	160.628	116285	33570.9	3607.72	49.1091	13222.7	61.2529	39219.8	21.0488	3454.84
72	16529.2	212.094	314.416	104.27	172.726	114955	33251.3	3485.26	50.1026	13091	78.3402	37331.2	37.0933	3343.69
74	16867.3	213.147	361.184	123.371	169.709	114710	33499	3587.08	52.109	13058	58.2384	37595.1	31.083	3309.57
76	15670	204.023	317.463	102.265	185.85	114113	30918.6	3295.37	48.1053	13051.3	62.2552	36394.4	22.0565	3157.67
78	16304	201.003	276.863	91.2028	144.509	115102	31811.8	3586.24	53.1084	13048.2	55.2037	37272.5	29.0861	3205.4
80	17592.1	238.382	318.463	90.2028	138.467	115551	35319.4	3624.04	63.1618	13192.3	59.253	38417.2	33.0895	3213.59
82	17628.3	272.809	330.655	118.341	149.545	115376	36962.6	3671.88	55.1301	13481.4	77.3497	38972	20.0528	3338.98
84	17579.7	206.043	361.204	106.275	156.605	115746	36084.1	3725.67	64.1817	13470.7	71.3392	38890.7	37.1369	3361.36
86	16784.2	198.973	275.863	95.2255	153.574	116096	33963.4	3613.34	58.1561	13295.6	62.2599	39575	28.0896	3382.76
88	17029.8	206.033	291.058	102.255	140.481	117154	34476.6	3715.37	49.085	13484.4	76.3484	39944.5	33.0957	3360.36
90	16893.2	249.526	320.495	101.255	172.726	115079	33749.7	3645.27	48.1151	13253.7	55.1679	37898.4	28.0951	3323.68
92	15757.1	200.983	305.264	106.275	175.752	114949	31297.7	3336.22	45.0826	13019.1	64.25	36650.3	16.0443	3211.25
94	16227.6	226.256	257.626	76.1414	161.636	115822	32438.3	3520.75	61.1342	13080.6	64.2778	38259.8	25.0812	3286.25
96	17607.6	205.023	293.087	120.353	130.414	116213	36236.8	3711.31	56.1404	13652.4	74.3313	38845.9	23.069	3359.36
98	18042.3	261.664	300.204	107.286	153.574	116545	38103.9	3727.46	71.2121	13446.4	52.218	39419.7	32.1082	3384.94
100	18183.8	249.514	332.704	119.353	165.685	116153	38025.2	3836.55	63.1683	13846.8	78.4064	40269.3	31.104	3392.38
102	16886.8	221.19	314.401	103.26	172.735	115744	34208.8	3650.64	45.0958	13510.4	65.2615	38772.7	35.1189	3285.6
104	16640.1	207.053	268.756	86.1895	131.427	116705	34414.3	3838.81	53.1064	13397.1	62.257	40204.8	34.1229	3354.46
106	16738.8	238.394	295.131	110.296	168.701	115620	34818.4	3552.42	42.1007	13438.6	73.3263	39325.9	26.0892	3312.1
108	17134.7	217.147	280.932	85.181	169.709	115812	34661.9	3591.8	53.1099	13508.9	67.2697	38984.1	29.0829	3379.22
110	16895.8	207.053	339.82	118.347	152.574	116105	33743.1	3531.17	62.1548	13237.9	47.1749	38362.3	22.0711	3344.57
112	15916.1	244.513	300.189	102.255	167.693	114821	31585.1	3360.36	56.1371	13161.4	65.3295	37353	35.0961	3397.92
114	16647.4	238.382	262.677	98.2352	156.605	114890	33492.5	3694.89	59.1372	13475.7	64.2656	38771.8	31.0873	3321.51
116	17950.4	227.279	279.905	106.28	148.537	116042	36205.6	3787.44	48.0963	13570.1	62.2737	39824.7	26.0858	3398.1
118	18228.5	263.716	318.511	115.324	164.66	117349	38534.7	3856.47	49.1	13998.3	52.1859	39701.3	29.0832	3478.35
120	18061.7	252.551	322.558	91.2072	178.778	115351	38681.3	3877.31	61.1774	13730	70.3299	40302.2	26.0866	3522.43
122	17070.9	227.256	271.809	94.2164	187.859	116247	34646.8	3699.03	46.1013	13362.9	58.251	39649.9	34.093	3417
124	16994.8	232.313	242.429	87.1853	153.574	115595	34551.8	3744.11	58.1268	13434.2	68.3171	40321.8	24.0823	3393.56
126	17194.6	232.313	285.988	98.24	185.841	117032	35147.5	3787.28	61.1537	13271.7	76.3636	39897	19.046	3496.13
128	17420.5	243.453	328.622	101.25	160.636	115346	35195.7	3581.6	57.1334	13562.8	68.3051	39473.5	30.085	3415.81
130	16327.2	250.538	299.175	97.2352	170.709	114206	32222.3	3555.88	51.1105	13471.9	64.2458	37672.5	25.069	3212.25
132	17113.3	244.453	279.904	84.1769	162.644	116415	34765.1	3699.98	46.0987	13649.6	82.3743	39219	28.0819	3434.91
134	18224.6	268.756	283.96	96.2257	140.481	116628	37641.1	3945.01	67.1729	13950.5	52.2023	40882.4	24.0599	3540.07
136	18519.6	256.601	325.59	117.335	171.718	115891	38452.1	4013.79	50.1274	13625.2	62.319	40761.2	23.0513	3422.27
138	18161.5	241.429	327.606	113.313	169.709	116304	38157.3	3873.3	53.1361	13844	81.4164	40583.3	32.0856	3544.82
140	17147.6	255.588	276.863	92.2118	159.62	115985	34985.9	3683.09	55.1252	13841.5	64.2844	39975.2	43.1469	3433.73
142	16955.1	240.406	257.639	100.245	159.62	116551	34783.1	3872.21	63.1911	13687.2	55.2368	41529.5	26.0664	3467.05
144	17119.9	231.301	277.877	94.2164	145.516	116041	35557.3	3684.71	50.1078	13615.6	58.2996	39288.8	24.0587	3321.86
146	17122	240.406	331.688	111.302	189.878	115706	34847.5	3678.45	70.191	13503	72.3046	38633.8	27.0667	3475.98
148	16650.7	260.652	326.59	94.2164	179.787	115275	33145.5	3527.04	46.1163	13539.4	71.2871	38329	34.1101	3312.45
150	16698.3	245.477	288.016	74.134	167.685	115334	32429.3	3568.28	44.0861	13497.5	63.2569	38617.5	24.0587	3328.56
152	17715	233.324	268.769	96.2257	157.605	116327	36595.5	3857.19	59.1559	13772.3	58.2776	40103.8	26.0794	3376.86
154	18182.3	237.393	305.279	117.341	144.509	116334	38778	3914.03	58.1505	13645.2	55.2683	40109.9	23.0567	3411.09
156	18393.9	255.601	311.355	95.221	150.559	117465	39060.6	3864.06	63.1592	13977.2	72.3365	40326.8	26.0857	3562.66
158	18358.6	267.756	303.264	78.1489	173.735	116291	38108.4	3764.73	56.1325	13991.3	59.212	40061.6	35.1071	3447.56
160	17293.7	248.502	279.918	91.2117	160.628	116002	35184.4	3818.7	40.082	13599.9	66.2675	39628.4	28.0713	3597.4
162	17249.2	239.405	276.863	93.2118	152.567	116370	35598	3857.85	48.1044	13682.5	51.1831	41010.5	22.068	3535.88
164	17326	251.548	306.279	104.27	157.605	115991	35609.7	3686.88	47.1093	13645.1	57.232	39579.1	28.0685	3447.56
166	17169.4	237.382	334.72	111.302	160.636	116041	35449.3	3754.37	52.1196	13724.5	61.2444	39320	32.0853	3430
168	16500.3	233.336	309.324	93.2118	182.814	115438	32891	3443.97	59.1348	13473.7	69.2726	37290	31.107	3372.14
170	16863.5	234.347	244.453	76.1488	154.582	115517	34860.7	3602.7	42.0797	13433.1	80.4038	38502.5	30.069	3314.63
172	18387.6	260.652	305.264	95.2257	162.644	116980	38482.1	3848.24	59.134	13898.3	69.328	39815.1	26.0798	3464.31
174	18871.4	263.69	348.973	107.28	177.769	117054	39449.6	3899.78	61.1428	13921.5	60.2561	40441.8	38.1308	3450.29
176	16879.6	251.538	295.131	87.1853	163.652	115382	35434.3	3649.71	63.1589	13732.6	60.2287	39831.2	36.111	3445.54
178	17343	231.301	262.729	76.1488	153.574	116252	35739	4092.02	51.12	13615	61.2477	41249.9	23.0713	3487.2
180	17549.3	253.601	272.809	78.1489	153.574	116598	35740.4	3730.98	68.1681	13708.6	68.2993	40434.6	31.0977	3508.37
182	17555.4	189.887	294.102	119.353	185.841	115926	35644.2	3754.01	50.1248	13611.8	67.2432	39255.2	27.0742	3461.13
184	17249.2	241.429	299.175	112.307	180.805	115745	34890	3610.19	33.0682	13420.9	64.2645	38401.1	29.103	3473.98
186	16183.9	217.158	291.073	95.221	144.516	114750	31688.9	3487.11	57.127	13649.8	57.2401	37491.7	24.0682	3332.09
188	17699.4	242.453	310.34	106.286	154.582	115800	36611.2	3690.41	45.0804	13530.2	71.3428	39672.8	33.1026	3304.87
190	18439.6	238.405	297.145	91.2028	162.644	116560	38729.2	3928.84	50.1078	13888.1	78.3609	40681	30.0911	3378.04
192	19189.1	261.677	302.219	96.2304	170.71	116438	39426.3	3893.82	45.0867	13934.7	68.2873	40362.7	31.0933	3520.24
194	18061	252.563	309.324	97.2304	182.822	116700	37542.8	3716.08	68.1931	13762.9	67.3235	40015	34.1153	3493.32
196	17438.5	250.526	241.417	99.2401	152.567	117109	35993.6	3923.74	43.0824	13348	53.2068	40359.5	36.1217	3565.8
198	17290.1	261.664	265.716	92.2073	148.537	116298	36968.1	3902.79	64.1755	14190.2	60.2931	40885.9	31.1005	3478.72
200	17542.2	248.502	303.234	111.302	188.868	116405	36235.3	3800.3	58.1429	14064.7	62.2671	40089.7	29.0883	3508.18
202	17729.9	250.538	315.448	116.33	163.66	116836	35762.9	3714.36	54.1217	13453.8	60.2319	39398.9	27.0669	3434.54
204	16750.4	232.324	273.822	96.2257	185.841	114526	32939.8	3584.75	50.0903	13801.7	70.3221	37719.7	23.0535	3512.93
206	17316	228.301	251.563	86.1811	166.676	115517	34435.3	3718.51	55.1332	13698.3	62.2378	38529	32.1011	3321.86
208	18249.6	276.863	272.809	105.27	152.567	116067	38319.5	3956.99	65.1607	13921.9	59.2674	39941.5	32.0939	3493.13
210	19165.6	245.465	316.432	110.302	211.084	117612	40128.6	3977.78	57.1151	14121.7	59.2566	41415.7	28.0905	3529.37
212	18552.7	234.336	327.606	102.26	191.896	116521	38113.1	3974.89	56.1504	14176.4	74.3285	40366.9	34.0968	3516.31
214	17491.5	225.245	267.743	109.296	155.605	117548	35968.9	3897.35	53.1288	13935.5	67.274	41536	29.0851	3534.5
216	17989.7	218.158	300.204	86.1811	166.676	115895	36350.5	3801.26	63.162	13670.9	60.2659	40126.2	27.1072	3565.23
218	17988.3	260.664	281.932	107.286	177.769	116456	36427.5	3715.67	57.139	14120.2	71.3412	39733.5	28.0795	3431
220	17385.7	220.179	312.37	102.26	160.628	115523	34826.4	3737.87	75.2062	13548.9	66.2586	38967.3	32.1098	3416
222	16656.7	243.465	244.453	89.1983	185.841	114951	32747	3621.24	53.1076	13497.4	54.2389	38081.3	27.0838	3309.75
224	18258.9	264.716	287.016	85.1769	169.701	117045	37105.1	3948.53	51.0997	13901.1	74.3504	39903.2	30.0955	3418.54
226	19021.8	254.576	267.755	89.1944	165.668	116498	39493.6	3953.67	57.1381	14053.8	78.3825	40906.5	38.1238	3522.62
228	19234.6	233.358	303.234	105.27	173.743	116865	40534.1	4055.2	63.1415	13920.6	57.2219	40671.7	39.1194	3465.31
230	18535.9	280.918	316.448	97.2352	215.136	116454	38291.1	3846.92	58.1676	13783.9	75.3597	40176.8	27.0752	3422.27
232	17864.5	235.347	280.918	106.275	148.537	116172	36514.1	3938.88	62.1825	13912.3	64.2716	40911.5	33.0945	3602.16
234	18167.7	268.795	268.756	99.2401	179.787	115879	37287.7	3970.48	53.1492	13829.1	53.2086	41829.7	25.0581	3541.44
236	17943.4	238.394	293.102	96.2351	153.582	116362	37680.6	3696.82	64.1566	14040.7	55.2017	40946	29.0717	3444.56
238	17700.8	262.677	315.432	98.2352	217.147	116955	36358.6	3640.97	44.0793	13893.4	65.2804	39046.7	27.0776	3488.39
240	17801	248.514	299.175	98.24	203.013	116317	34318.3	3644.82	52.1091	13683.4	64.2776	38305.4	38.1045	3386.48
242	17003.5	246.477	292.073	89.1939	193.915	114107	33767.7	3683.91	59.1548	13615.9	49.1655	38155.7	23.0566	3375.68
244	18885.5	257.613	272.809	90.1983	173.735	116476	38006.6	3893.89	77.2207	13666.3	59.2577	39930.4	25.0709	3503.62
246	19301.7	231.301	307.324	94.2164	182.814	117561	40461.6	4068.17	56.1234	14121	76.3362	41071.2	46.1458	3492.76
248	19801	280.918	311.355	101.255	174.743	117460	40795.3	3931.55	77.1942	14337.4	70.3444	40787.6	28.0754	3455.03
250	18422	259.652	334.737	84.1736	191.896	117000	37505.4	3833.52	65.1671	13961	75.3532	40816	31.0973	3548.77
252	18024.4	259.652	267.743	91.2028	151.559	116677	37359.5	3925.21	57.1184	13993.5	56.2084	42333.5	27.0834	3608.7
254	18543.3	250.538	295.14	90.2028	214.115	115790	37540.9	3766.13	69.1911	13731.8	64.2535	40449	42.1482	3631.99
256	18236.4	243.441	319.495	104.265	208.053	116128	36229.3	3683.39	79.1839	13802.1	82.3366	39102.9	29.0772	3560.66
258	17069.9	238.382	290.044	75.1377	187.859	114700	33553.7	3762.56	51.1082	13762	56.2283	38069	36.1129	3361.36
260	18928.8	283.96	323.542	87.1853	159.62	116529	38382.6	3930.73	56.1397	13654.7	67.3094	39539.6	29.079	3375.5
262	19730.1	263.69	329.639	84.181	179.787	116290	40787.6	3917.78	69.1807	14164.3	66.2352	41007.7	32.0901	3444.56
264	20153.9	267.743	340.82	110.296	181.805	116428	41271.5	4135.54	74.2182	14248.5	66.2719	41400.7	28.0812	3438.46
266	18926.3	268.756	362.184	84.1727	200.993	116799	39012.1	3777.7	60.1388	14001.2	61.2858	39838.5	33.1041	3474.79
268	18506.7	263.69	312.385	97.2309	185.853	117145	37803.7	3946.29	63.1712	14068.5	70.3344	41473.9	18.0466	3573.38
270	18775.1	244.453	312.37	96.2257	179.787	116866	38542.5	3824.68	53.1146	14043.9	69.341	41555.3	25.0827	3581.9
272	18548.7	252.563	324.558	99.2401	191.896	116626	37547.6	3786.16	69.2116	13876.5	64.3144	39385.1	24.0678	3464.13
274	18645	269.796	370.328	100.25	221.19	116199	37297.3	3696.85	62.1557	13797.6	61.2685	38740.6	35.1192	3402.18
276	17646.1	244.453	349.973	84.1769	209.063	115000	33815.2	3572.88	56.1124	13273.9	73.3304	36885.1	30.0826	3281.9
278	18248.7	248.502	304.249	70.1233	203.013	116370	36263.4	3672.64	59.1633	13739.6	74.4094	38451.4	26.0713	3414.99
280	20251.1	264.716	385.608	100.245	210.084	116129	40987.7	3946.86	63.1627	14234.2	85.4491	40298.1	30.0778	3407.36
282	20790	316.463	426.408	110.302	237.37	117122	42583.1	4086.18	70.1886	14125	65.2852	40047.2	37.1021	3426.63
284	20308.6	279.904	417.242	90.1983	240.406	116934	40241.5	3863.34	70.2161	13916	74.3798	39392.3	38.1327	3617.86
286	20625.5	295.116	487.787	117.341	207.043	116872	40887.1	3900.37	84.2878	13827.9	66.2972	40186	44.1639	3545.39
288	21620.5	307.324	2491.6	184.841	271.809	116893	41695.5	3745.01	80.2521	13482.6	92.4652	37880.4	105.495	3309.92
290	19893.4	294.102	23130.3	954.47	297.187	114451	36370.2	3459.23	178.91	12538.8	292.767	32677.6	1354.47	2855.52
292	15845.9	277.877	62244.1	2689.76	361.491	109091	26939.5	2713.4	745.176	9255.15	698.898	24562.5	5881.09	2029.61
294	10952.3	164.66	111977	4909.89	464.566	73636.6	13833.6	1767.25	2037.6	4044.67	726.33	10544.7	13066.8	733.034
296	6788.19	60.091	117575	4466.83	385.451	40027	5353.25	896.361	3888.18	1084	417.386	2984.55	16508.8	174.769
298	5220.48	29.0206	118286	3724.98	311.167	26603	2346.22	590.906	5219.42	352.194	246.512	1003.17	21480.1	52.0763
300	4660.85	28.0205	119710	4257.1	289.742	23922.2	1617.06	453.266	5890.06	235.497	306.279	527.768	31259.6	17.0087
302	5491.66	30.022	118946	5248.1	273.504	23805.7	1648.41	495.389	6306.45	224.377	358.174	412.139	37888.4	6.00176
304	5716.48	25.0153	122033	4927.75	245.181	22505.6	1539.59	524.968	6337.27	204.161	334.737	389.684	42482.2	10.0044
306	5825.17	20.0107	121819	4596.13	258.244	22810.1	1497.6	443.145	6223.16	175.846	358.201	387.666	44412.2	12.0053
308	5646.17	38.0372	119559	4693.94	272.6	23056.3	1469.49	476.946	6240.43	178.883	322.542	402.938	46543.1	5.00134
310	5368.42	35.0299	119219	5145.72	246.105	21126.1	1344.38	462.531	6200.48	154.66	339.854	305.264	47691.9	7.00188
312	5595.22	23.0129	119800	5142.85	241.999	20373.8	1268.74	453.308	6263.22	171.807	387.703	288.086	47845.5	4.00137
314	5442.34	23.0129	119265	4191.84	267.257	19891.3	1335.66	461.506	6175.77	151.656	341.837	351.008	46874.8	5.00208
316	5536.17	17.0071	119956	3910.23	255.271	21121.6	1219.75	485.976	6301.37	164.749	290.044	398.879	46759.8	16.0096
318	5040.9	19.0097	121115	3851.14	283.594	19795	1158.47	495.216	6269.39	159.74	267.756	333.704	48693.1	9.00418
320	5697.3	29.0206	121966	5194.64	276.614	22245	1458.43	463.611	6346.7	162.732	360.201	338.787	53670.4	6.00147
322	5778.71	23.0129	121986	5204.41	296.029	21592.6	1358.76	442.082	6273.81	170.736	368.373	290.044	53100.1	6.00147
324	6111.57	37.0335	120775	4736.47	294.87	21941.1	1493.63	507.581	6247.93	174.848	360.219	371.365	50729.5	13.006
326	5998.67	30.022	123347	4627.14	326.344	21393.6	1384.02	448.038	6316.15	176.839	340.871	389.703	50997.6	9.00506
328	5632.05	26.0165	122169	5038.83	326.345	20443.3	1257.4	445.927	6250.35	162.715	380.532	275.863	51334.7	5.00159
330	5721.77	23.0129	120098	5218.42	324.254	19778.4	1336.17	436.945	6134.69	152.642	342.921	272.817	51544.2	7.00291
332	5562.02	39.0378	121131	4597.08	327.248	19273	1317.03	429.828	6068.56	183.913	330.671	299.189	49698.3	4.00176
334	5455.39	18.0096	121889	3860.39	389.682	20555.1	1180.2	536.241	6222.81	121.412	296.174	368.31	49162	5.00115
336	4786.38	17.0071	119474	3810.22	436.458	18711.2	1141.77	438.968	6291.48	155.683	303.294	291.058	51345.9	4.00059
338	5257.65	27.0191	119631	5027.67	461.425	20868.5	1293.06	448.28	6326.16	126.432	364.291	263.716	55447.9	5.0011
340	5350.53	22.0118	121017	4472.82	534.215	20442.2	1291.6	417.489	6513.31	107.354	320.522	257.651	51967.9	2.00029
342	5506.05	21.0108	123394	4192.72	601.534	20805.8	1202.6	475.783	6594.83	134.493	288.044	300.189	52887.3	9.0033
344	4772.49	19.0088	119809	4319.59	741.145	19139.9	1070.87	442.162	6556.86	98.2978	338.805	236.37	52770.6	5.00134
346	4586.74	18.0088	123101	4484.7	803.096	19128	1103.43	456.2	6542.45	105.332	316.463	229.279	52831.4	4.00156
348	4321.73	10.0029	120574	3776.66	922.347	18184.3	1031.58	390.877	6459.38	94.2671	274.89	217.158	51160.7	8.00274
350	4258.61	14.0055	122110	3183.98	1006.86	18741.1	1084.17	484.909	6586.31	89.2455	210.105	252.563	51517.5	5.00159
352	3874.43	10.0024	120012	2847.28	1084.59	18654.9	932.311	421.513	6764.87	94.2718	180.831	241.417	51717.4	9.00374
354	3561.66	14.0048	120478	3043.8	1151.19	17770	904.983	402.176	6878.15	73.1603	178.804	205.023	53697.9	5.00183
356	3791.23	12.0041	120341	3745.35	1082.27	19207	1025.81	450.217	6938.63	67.1262	253.613	206.033	57463.9	3.00095
358	3731.15	9.00198	121405	3303.02	1086.16	18992.5	990.423	426.619	7233.94	92.2477	263.729	207.043	55091.2	6.00176
360	3770.78	12.0035	121434	3369.92	1138.29	19727	1025.92	438.968	6893.37	59.1025	216.158	274.836	53849.8	7.0012
362	3444.01	7.0012	122103	3181.29	1204.22	18720.2	966.796	436.944	6878.15	64.1096	196.954	227.26	55093.2	4.00059
364	3089.95	14.0048	121130	3333.04	1149.75	17684.5	921.946	369.583	6899.96	57.1074	194.953	186.85	54031.9	3.00095
366	2241.29	5.00085	119143	2421.4	971.069	16920.8	835.912	383.779	7070.98	40.0489	146.532	163.652	53918.3	7.00232
368	1470.55	2.0001	119166	1658.86	535.08	16770.3	681.876	373.586	7318.57	22.0192	99.2498	196.954	52795.9	4.00078
370	1401.98	0	121370	1401.03	338.515	17957.4	724.201	417.468	7638.55	9.00496	92.2253	236.37	53104.3	4.00098
372	1379.43	0	120143	1410.18	251.063	16875.3	692.255	414.349	7747.8	12.007	94.2348	193.915	54526.5	9.00418
374	1362.32	0	120981	1679.12	224.828	16682.8	694.651	384.716	7702.57	11.0083	98.2496	143.506	55448.9	3.00169
376	1619.37	1.00007	119906	2016.96	186.359	17451.6	743.388	433.887	7600.62	10.0073	109.302	142.495	60014.1	2.00068
378	1795.45	0	120227	1898.74	191.357	18287.5	816.446	450.072	7716.06	7.00447	125.396	181.805	57085.9	6.00176
380	1887.35	0	121708	1940.46	189.323	18874.9	799.896	443.014	7605.27	12.01	119.37	239.394	56327.2	3.00081
382	1771.54	0	121462	2135.18	162.143	16611.1	731.104	387.841	7675.54	13.0073	131.427	146.523	57264.3	0
384	1743.12	0	121615	2002.69	161.021	16219.2	709.104	379.7	7642.91	3.00139	123.395	160.636	55950.7	2.00073
386	1784.54	1.00002	119411	1828.89	173.039	16643.7	754.911	383.797	7596.12	11.0089	108.286	143.509	54639.4	8.00274
388	1761.64	0	122252	1650.61	168.07	18192.4	738.513	407.239	7584.98	4.00137	97.24	209.063	56243.7	9.00506
390	1585.84	0	119868	1579.87	204.57	16214.7	647.014	377.699	7746.25	11.0073	97.2403	180.805	54582.9	2.00039
392	1660.54	0	122309	2112.97	165.078	16921.5	693.953	410.509	7624.48	8.00391	108.291	139.488	57038.2	3.00183
394	1803.09	0	121129	2221.07	142.909	17152.2	773.944	392.006	7644.82	10.0051	131.434	133.44	59535.6	0
396	1949.95	0	119436	1987.07	177.149	17980.8	776.294	417.468	7723.07	9.00643	127.414	160.628	57183.6	2.00049
398	1943.35	0	123438	1991.74	151.899	18431.3	806.622	448.148	7760.02	9.00628	110.313	236.359	55995.8	1.00027
400	1721.36	0	121393	2031.19	153.964	16692.6	738.543	378.606	7689.95	10.0058	121.376	170.717	57168.3	0
402	1795.45	0	122860	2265.08	136.702	16470.7	765.84	377.587	7525.41	5.00198	117.358	118.364	55315.4	0
404	1770.36	0	119480	1866.63	155.95	16330.4	719.7	416.385	7736.2	10.0064	100.25	148.537	54757.1	2.00068
406	1693.1	0	121529	1697.15	144.799	17404.8	700.395	425.534	7597.47	11.0062	101.255	212.114	55936.3	4.00059
408	1703.96	0	120628	1580.88	137.831	17415.5	728.752	455.107	7690.55	8.00537	101.265	203.013	55122.7	6.00293
410	1596.65	1.00007	119385	1700.56	165.031	16193.9	690.31	406.158	7905.19	6.00269	95.2257	158.613	55346.2	5.00159
412	1774.81	0	121413	2162.51	147.889	17049.5	745.067	398.017	7543.9	12.0074	134.46	121.359	58498.7	4.00171
414	1754.01	0	125279	2042.11	122.693	17150.8	750.197	392.936	7667.09	11.0093	115.347	138.487	58656.9	5.00144
416	1836.98	0	119859	2009.47	142.897	17688.5	735.937	437.837	7726.82	5.00256	110.302	178.778	57546.8	5.00159
418	1868.72	1.00002	119649	1962.54	147.917	18511.6	830.453	433.79	7628.39	11.0073	107.28	207.053	56876.8	6.00205
420	1656.28	1.00002	123270	2009.76	151.967	16491.4	718.581	365.453	7748.41	8.00396	98.2352	141.495	56557.8	3.00081
422	1748.74	1.00002	120019	1957.51	129.673	16142	703.22	415.316	7590.12	9.00506	99.2401	121.365	54845.2	2.00049
424	1678.98	0	121935	1755.76	137.812	16889.8	755.906	406.256	7613.52	8.00313	92.2253	172.743	54931.7	7.00291
426	1658.37	1.00002	122633	1594.15	145.88	16894.4	746.075	403.075	7797.83	7.00428	84.1769	189.878	54512.1	5.00134
428	1487.75	0	119241	1707.89	143.824	16022.2	676.123	397.133	7841.66	12.0074	86.188	151.567	54946.4	9.00418
430	1700.7	0	122934	2178.73	128.689	17118.6	742.574	437.889	7597.27	6.00479	130.421	130.414	59316.2	0
432	1665.96	1.00007	119331	2081.32	115.648	16848.8	694.18	384.768	7774.72	5.00252	122.365	154.582	58188.9	1.00017
434	1844.63	1.00002	121069	1976.32	116.526	18043.2	782.768	421.595	7538.77	9.00618	114.324	163.652	57761.9	1.00027
436	1981.98	0	119418	1968.23	166.053	18344.8	789.231	431.663	7639.01	6.00396	133.453	202.033	57557.2	7.00256
438	1646.44	0	120864	2006.25	132.733	16424.6	745.108	379.607	7592.67	4.00313	102.265	152.567	57136.7	3.00095
440	1711.66	2.0001	121282	2192.33	132.713	16197.3	726.328	401.076	7590.12	9.00374	121.365	127.414	56338.4	1.00012
442	1741.03	0	121272	1880.37	129.712	15945.9	720.72	385.76	7486.59	5.00413	97.2447	161.636	55374	1.00032
444	1679.24	1.00002	120633	1670.75	134.811	16232.4	703.751	386.855	7604.72	7.00325	111.307	179.796	55644.7	1.00042
446	1688.84	0	119080	1535.01	141.8	17309.3	767.146	403.137	7647.92	13.0105	82.1847	201.993	54884.9	5.00134
448	1481.3	1.00007	120150	1541.47	144.845	15647.5	668.999	380.663	7718.3	3.00125	82.1726	127.402	54961	1.00017
450	1714.92	0	119988	2109.66	126.74	16567.2	739.749	399.151	7456.33	5.0032	121.377	130.414	58779	1.00022
452	1775.81	1.00002	122267	2015.37	117.649	16729	716.403	399.142	7691.92	6.00435	150.552	139.474	58254.5	2.00059
454	1868.72	2.0001	120581	2005.57	118.603	17597.6	788.64	396.034	7695.29	10.0049	138.502	166.676	57087.9	2.00049
456	1842.45	0	120212	1914.62	151.925	18248.6	786.644	432.853	7424.11	7.00252	109.302	199.993	57218.2	5.00208
458	1637.77	0	121372	2008.85	156.928	16080.9	744.735	360.255	7430.99	9.0055	104.265	143.507	56197	1.00022
460	1706.13	1.00007	120544	2104.28	101.492	15616.2	706.029	362.415	7336.88	8.00508	115.335	120.353	55736.7	2.00039
462	1654.11	0	120989	1676.26	148.901	16121	711.022	392.877	7709.74	5.00305	98.2545	166.685	54396.9	3.00105
464	1611.79	0	120671	1481.68	122.574	16937	724.984	411.362	7599.27	7.00359	92.2286	169.709	54524.5	5.0011
466	1645.36	0	120877	1967.87	120.588	16063.9	711.415	396.093	7656.54	6.00186	112.313	123.376	57023	1.00022
468	1819.48	1.00017	120758	2059.01	105.494	16430.8	673.282	434.922	7655.99	15.0128	109.296	142.495	58691	2.00039
470	1692.01	0	120713	2027.5	114.555	16901.8	752.046	401.057	7552.98	5.00208	94.2302	181.813	57934.4	3.00095
472	1821.67	0	120016	1942.29	120.638	17956.2	787.797	418.407	7602.27	6.0044	113.324	178.787	56556.8	4.00117
474	1831.51	0	119718	1921.98	118.594	17787	761.662	420.594	7597.92	7.0053	127.395	208.053	55889.3	5.00183
476	1626.95	0	122313	1954.23	112.516	15883	680.784	358.254	7426.3	7.00403	101.26	136.46	55751.9	3.0011
478	1832.79	0	121655	2076.54	116.66	15459.3	675.221	381.664	7428.03	4.00215	119.353	145.516	55197.6	0
480	1682.24	0	120783	1870.16	110.545	15541.6	709.122	438.881	7283.7	4.00195	114.33	151.574	54581.9	4.00078
482	1674.64	0	124273	1570.1	114.587	16681.3	744.382	417.448	7763.5	8.00547	100.26	184.841	54845.2	5.00134
484	1560.01	0	119159	1540.45	125.623	16361.7	699.722	411.261	7697.2	9.0055	99.2498	197.966	55387	1.00012
486	1459.81	0	120414	1646.58	127.674	15499	644.18	378.662	7674.39	9.00657	84.1769	155.605	56862.8	4.00176
488	1693.1	1.00002	122808	2091.19	115.701	16578.1	688.606	402.145	7516.33	10.0049	120.371	149.552	58499.7	1.00027
490	1854.48	0	120823	1983.22	116.707	16543.4	669.039	419.495	7533.12	10.0072	90.2072	148.545	59225.8	3.00144
492	1816.2	1.00002	121863	1967.35	105.475	17740.8	752.586	429.663	7581.08	7.00256	121.365	184.841	56431.6	1.00032
494	1859.96	2.0001	119041	1903.04	125.697	18117.3	779.995	456.355	7568.05	5.00193	113.318	220.212	56228.1	6.00176
496	1698.61	2.0002	120155	1942.76	128.699	15998.5	698.467	379.646	7623.58	12.0064	124.395	119.347	55580.3	3.00066
498	1802	1.00002	121035	2043.48	126.701	15621.6	689.127	351.141	7630.49	4.00293	133.453	117.341	56892.9	1.00032
500	1724.71	0	121207	1743.5	109.519	15796.1	668.047	402.037	7342.9	11.0083	117.358	127.402	55346.2	1.00017
502	1690.92	1.00007	123882	1596.02	93.4315	16956.3	729.566	415.325	7574.18	5.00291	95.221	208.063	54256	3.00095
