# Supplementary material for: On the longevity and inherent hermeticity of silicon-ICs: evaluation of bare-die and PDMS-coated ICs after accelerated aging and implantation studies
Source: Nat Commun. 2025 Jan 2;16:12. doi: 10.1038/s41467-024-55298-4 (PMC11697292; doi:10.1038/s41467-024-55298-4)
Supplement: Supplementary file 4 — Source Data [file 41467_2024_55298_MOESM4_ESM.zip › Source Data/SI/FigS23.xlsx]

## Sheet: PDMS-coated
#Depth (nm)	H-	C-	NH-	O-	OH-	F-	SiH-	^30Si-	S-	O_2-	Cl-	^29SiN-	SiHO-	SiO_2-	SiHO_2-	SiO_3-	SiHO_3-	Si_3-	Si_3N-	Si_2N-
0	57265.9	2153.97	33.0398	30496.4	15399.9	3111.47	879.896	33.0357	34.08	265.411	586.702	49.0742	379.524	1805.4	656.142	330.508	232.705	2.00012	2.00025	1.00003
0.13965	18005	4672.35	19.0126	66320.6	16098.8	6621.37	1697.15	141.687	160.281	1085.76	586.925	137.616	1356.75	10101.9	3459.32	3290.77	1115.44	55.0969	5.00108	42.0649
0.2793	15664.1	5739.8	27.0242	90946.3	15826.7	9029.24	2113.41	183.193	216.566	1518.32	471.105	190.16	1451.08	14023.5	4007.13	4295.89	1222.08	84.2288	3.00083	39.0542
0.41895	13968	5952.91	16.0128	92245.2	14858.1	12636.2	2238.43	208.58	214.173	1853.72	401.168	237.85	1501.7	18927.9	4212.13	5912.39	1270.55	103.335	4.0013	33.0418
0.5586	12975.5	5859.39	13.0052	93292.5	12657.6	16378.1	2369	228.857	215.189	2028.55	286.857	253.058	1498.7	23700.3	4308.01	7076.49	1363.31	105.368	2.00025	38.0564
0.69825	12590.4	5347.77	20.0148	93483.1	11075.5	20353.7	2312.44	257.412	219.762	2302.13	223.604	275.445	1471.27	27562.3	4242.81	8490.77	1324.97	114.427	6.00185	42.0597
0.8379	11863.3	4545.52	35.0443	95574.5	9411.28	24542.8	2216.05	276.532	198.246	2543.42	149.721	335.641	1396.9	30852.1	4367.67	9883.26	1363.9	91.2733	9.00305	49.0803
0.97755	11495.2	3479.02	33.0336	93088.3	8685.25	29785.5	2162.48	294.032	179.778	2667.65	106.374	409.371	1384.19	33552.8	4223.71	11091.1	1360.69	78.1979	10.0031	28.0277
1.1172	11432.3	2703.67	42.0623	94009.2	7876.01	33719.9	2128.18	262.501	176.661	2745.1	86.2503	445.455	1218.17	36973	4426.34	11846.3	1370.11	72.1782	7.00194	27.0275
1.25685	11834.1	2059.95	73.1739	96780.6	7333.52	38208.1	2111.24	338.956	132.762	2875.45	60.115	485.46	1186.51	38956	4393.53	12523.5	1395.7	68.143	5.00077	28.0259
1.3965	11962.7	1472.89	95.2913	94006.9	7237.14	39929.1	2188.26	337.06	126.673	2790.86	60.1187	567.008	1131.68	38466.2	4525.28	13036.9	1453.84	57.1075	7.00151	28.0277
1.53615	12280.6	1122.59	96.2914	93478.4	7006	44058.4	2248.99	332.74	110.419	2743.5	50.0929	601.27	1171.83	38270.3	4481.17	12913.6	1435.74	44.068	7.00151	32.0376
1.6758	13072.3	875.651	130.548	93778.4	6989.08	46297.8	2472.27	393.361	111.428	2773.49	31.0354	726.523	1257.07	37949	4449.68	12270.3	1349.26	54.1017	9.0025	39.0614
1.81545	13531.9	645.259	160.815	93279.3	7250.22	47856.4	2677.7	403.55	82.5055	2659.01	42.0777	834.099	1341.26	37387.7	4431.3	11483.9	1382.47	47.077	15.0079	26.0225
1.9551	14139.6	505.937	196.207	93476	7314.79	51184.9	3213.34	409.743	82.0265	2379.64	27.0292	993.054	1451.67	34447.5	4327.95	10661.6	1306.29	49.0803	8.00309	48.086
2.09475	14954	367.172	220.575	92902	7240.95	51177.5	3846.76	524.117	69.8705	2263.77	31.0393	1205.99	1490.26	32644.6	4292.42	9337.25	1189.46	70.1559	11.0037	51.093
2.2344	15547	275.376	224.604	94667.5	7577.51	53529.1	4457.13	594.732	67.355	2043.86	24.0208	1370.97	1640.59	29714.3	4110.02	8137.34	1087.02	76.1971	20.0136	69.1623
2.37405	16264	284.517	269.274	94658.1	7374.62	53529.1	5233.93	558.263	59.275	1834.23	22.0204	1562.22	1670.09	26633.5	3942.86	7057.62	1055.65	81.2181	14.006	79.2262
2.5137	17280.6	236.808	309.002	92710.2	7448.38	52576.3	6229.22	724.291	66.8325	1697.34	24.0222	1854.55	1830.33	23997.6	3713.1	5882.38	932.843	126.524	13.0052	121.499
2.65335	17760.3	199.219	335.677	93311	7457.23	51248.1	7363.37	770.312	54.242	1448.29	26.032	2268.95	1914.27	21131.3	3678.32	4658.99	836.214	173.995	31.0297	127.548
2.793	18129.7	176.995	364.285	93601.9	7372.49	50729.2	8508.99	869.733	53.24	1241.52	32.0435	2603.86	2019.53	18882.4	3313.48	3854.59	686.061	192.146	28.0242	203.32
2.93265	18602.4	171.919	372.451	92763.8	7106.85	48024.5	9773.52	930.859	41.6501	1122.04	27.0275	2927.99	2094.83	16498.2	3160.58	3172.8	618.125	252.995	32.0316	203.422
3.0723	19055.9	169.887	392.866	92788.3	6970.14	45246.9	11028.8	1077.55	51.722	931.824	16.0089	3205.82	2146.99	13689.1	2862.98	2384.47	535.243	300.829	60.115	227.66
3.21195	19628.3	143.634	402.168	92859.4	6528.1	42820.9	12505.3	1087.06	32.5816	781.443	14.0086	3639.7	2228.59	11406.6	2687.94	1973.37	491.713	343.702	55.0965	263.222
3.3516	19346.3	160.795	409.324	92556.6	6313.81	40259.1	13738.7	1282.28	27.0685	710.514	24.0251	3912.98	2221.74	9849.75	2348.87	1552.41	351.973	395.892	62.1189	316.199
3.49125	19014	146.689	388.84	92597.3	5697.79	37008.5	15016.4	1335.43	26.5616	581.107	21.0175	4416.64	2203.22	8060.24	2207.11	1173.82	294.754	472.977	79.1931	343.852
3.6309	19401.6	118.454	422.563	91906.1	5392.51	33777.5	16078	1408.95	29.5655	487.482	14.012	4926.33	2188.2	6764.04	1926.42	865.698	243.961	535.891	85.2289	412.609
3.77055	19117	119.439	373.381	91830.4	5191.73	32118.9	17233.7	1503.33	55.1416	432.834	16.0089	5096.64	2131.03	5769.61	1771.28	710.967	221.658	639.77	86.2342	427.751
3.9102	18942.4	139.617	396.991	90811.7	4676.91	28834.5	18395.8	1597.58	55.1557	383.32	21.0162	5610.29	2078.5	4687.7	1483.85	503.188	162.906	673.024	104.342	465.886
4.04985	18576.2	119.461	359.102	89404.6	4207.03	26086	19830.7	1663.29	45.0849	293.713	13.0076	6010.16	1879.15	3899.73	1388.89	387.839	135.616	800.897	110.382	480.58
4.1895	18521.6	122.461	371.288	85724.5	3975.72	23823.9	19980.6	1599.6	41.0824	292.627	17.0121	6266.76	1816.97	3160.09	1204.29	329.569	102.341	780.788	126.507	503.157
4.32915	18708.3	117.439	331.509	84114.3	3610.9	21161.7	20826.3	1718.55	42.1009	230.467	19.0158	6472.13	1657.96	2707.38	1008.13	245.916	84.2549	932.6	114.417	560.075
4.4688	18144.5	127.5	334.572	77069.1	3323.98	18609.8	21454.8	1808.45	29.0541	184.59	27.0289	6828.5	1645.06	2246.14	896.949	181.074	87.2559	961.355	150.698	603.916
4.60845	17864.6	133.557	300.811	70200.2	3007.91	16785.3	22307.9	1851.54	32.0699	183.621	25.0257	7065.28	1569.46	1869.69	770.343	141.661	63.1344	1039.97	163.835	608.884
4.7481	17947.2	106.355	300.923	65105.7	2684.13	14762.2	22781.8	1943.84	34.0656	136.998	20.0138	7304.71	1509.95	1577.93	705.517	101.341	43.0625	1154.72	170.908	587.073
4.88775	17244.4	96.2973	299.829	56567.8	2527.73	13207.6	23009.1	1929.99	38.0819	128.939	18.0144	7396.51	1306.53	1300.81	601.307	111.389	41.057	1174.29	162.825	586.962
5.0274	17432.5	114.403	260.174	51019.8	2189.95	11933.5	23244.5	1978.41	25.0475	153.151	15.0125	7737.92	1194.59	1118.82	566.008	85.2606	41.0595	1171.84	171.921	630.922
5.16705	16984.9	122.461	288.661	48094.6	2154.12	10576.6	24315.1	1979.34	34.0588	119.781	18.0144	7732.71	1176.39	940.034	478.098	79.2078	29.0296	1252.54	190.122	636.128
5.3067	16862.4	119.446	277.463	42990.2	1928.28	9519.78	24050.8	2130.59	36.0761	123.883	26.034	8067.93	1037.32	770.469	414.578	70.1559	15.0116	1356.05	174.951	643.359
5.44635	16738.5	104.342	267.223	38976.7	1770.4	8553.25	24037.5	2133.13	30.0408	99.5314	21.0227	8109.84	981.334	740.753	335.552	51.0867	16.0168	1348.01	183.052	706.095
5.586	16658.3	98.3035	272.443	35286	1591.05	7650.64	24950.9	2200.66	24.0266	104.538	20.0148	8271.85	979.727	590.078	326.445	44.068	11.0065	1364.11	207.346	713.419
5.72565	16262	109.382	247.947	32427	1502.25	6923.85	24593.5	2224.89	24.0421	86.4589	18.0122	8541.25	886.004	503.93	287.696	39.0564	14.0078	1396.27	182.018	683.973
5.8653	16451.4	100.328	240.854	29554.4	1378.86	6038.51	25118.1	2263.12	20.0316	87.4277	26.0353	8433.23	825.249	454.913	245.999	23.0226	18.0133	1434.49	195.182	723.932
6.00495	16398.3	125.484	237.794	27631.9	1229.15	5578.66	25607.7	2274.29	19.0349	86.4375	19.0135	8499.22	775.455	411.032	226.689	34.0378	15.0097	1466.03	214.438	682.756
6.1446	15975.5	120.446	227.619	25094.5	1158.72	5126.08	25289.2	2244.16	25.0409	64.2822	13.0116	8618.83	772.138	359.203	225.689	35.0443	8.00296	1539.58	202.257	712.057
6.28425	16296.4	117.432	221.603	22730.1	1058.38	4478.84	26289.1	2304.71	25.0473	75.3782	12.0074	8814.31	639.5	285.441	180.059	26.0257	5.00139	1522.38	230.662	730.816
6.4239	15983.9	121.461	218.547	21059.6	902.932	4089.84	26203.2	2320.42	17.0206	69.2758	25.0317	8724.72	635.963	281.374	172.951	24.0178	7.00324	1551.08	220.507	712.282
6.56355	16227.4	116.431	209.424	19693.6	930.206	3789.9	26031.5	2325.98	20.026	80.3571	24.0222	8828.17	639.657	240.82	142.67	29.026	4.00123	1576.02	207.324	724.75
6.7032	16456.4	116.417	216.519	18132.8	938.792	3411.83	26539.8	2318.29	20.0306	70.3031	16.0109	8997.35	520.613	211.175	129.604	25.0224	8.00247	1556.49	200.269	754.232
6.84285	16291	120.454	188.204	16779.9	823.51	3062.15	26707.7	2423.25	21.0292	61.2443	18.0193	9091.17	492.584	224.137	122.507	20.0123	7.00238	1624.25	213.425	747.798
6.9825	16196.5	123.484	224.576	15705.7	776.382	2899.84	27506.6	2400.16	17.0225	67.2716	17.0131	9029.34	495.88	182.482	107.393	22.0177	5.00108	1649.4	216.465	750.132
7.12215	16148.9	110.375	212.464	14787.1	728.934	2599.72	28030.6	2441.06	26.0517	86.475	20.0136	9137.01	461.608	163.388	95.3267	20.0148	6.00185	1625.83	233.676	740.461
7.2618	16131.8	104.335	217.52	13667.1	678.71	2416.9	27873.9	2596.97	20.0222	63.2322	15.0079	9165.28	412.523	150.279	105.381	17.0111	4.00049	1673.01	222.534	768.899
7.40145	16127.6	108.361	197.231	12576.2	607.839	2250.49	28031.7	2468.95	22.0294	68.2908	16.0119	8866.43	425.973	132.979	85.25	18.01	1.00003	1631.68	224.548	741.509
7.5411	16311.9	124.477	200.256	12032.7	579.652	2098.46	28476.1	2491.38	15.0226	71.3014	18.0211	9426.44	366.023	131.851	68.1688	19.0111	2.00025	1685.67	212.398	728.167
7.68075	16126.6	103.329	209.411	11219.8	543.743	1965.84	28077.3	2491.88	15.0189	64.2288	15.0116	9040.86	358.721	126.885	75.2016	14.0069	1.00015	1650.61	232.676	765.533
7.8204	16285.5	116.431	198.281	10452.2	552.751	1703.67	28671.7	2503.6	11.0154	67.2594	22.0182	9286.19	357.871	99.6056	51.0993	14.0085	2.00012	1700	231.647	769.022
7.96005	15940.3	112.396	215.479	9928.21	512.483	1663.24	29163.1	2484.9	19.0288	68.281	20.0185	9221.3	330.435	96.5782	69.1644	10.0043	2.00025	1725.03	257.043	798.047
8.0997	16278.2	125.5	190.146	9318.61	446.389	1589.98	28032.5	2631.11	15.0267	72.3096	12.0081	9394.64	330.455	71.2926	64.1425	9.00305	3.00028	1837.74	215.439	767.632
8.23935	16324.1	113.41	194.23	8873.83	438.188	1462.84	28970	2674.27	16.0217	48.1602	22.0258	9268.2	332.222	90.474	54.1051	14.0069	2.00012	1822.05	240.779	751.181
8.379	16343.6	106.355	181.13	8474.63	431.035	1360.32	29080.8	2606.4	13.0197	57.2136	17.011	9463.59	299.659	77.3793	55.1056	15.0088	3.00065	1818.57	213.412	787.885
8.51865	16027	100.328	189.135	7781.92	435.997	1275.31	29327.5	2676.25	19.0264	65.2598	16.0128	9387.77	285.048	80.4107	50.0989	9.00417	2.00025	1816.34	221.534	827.619
8.6583	16556.1	124.484	211.438	7544.43	390.963	1191.28	30007.3	2749.38	20.0331	49.1747	14.0086	9445.07	258.624	76.4031	61.1226	8.00198	4.00099	1933.19	217.479	763.869
8.79795	16828.1	112.403	194.206	7314.49	369.354	1128.95	29954.7	2689.68	20.0334	60.2429	14.0078	9559.8	262.875	58.2439	40.0569	8.00247	2.00037	1827.13	233.676	803.016
8.9376	16689.1	107.355	164.917	6857.21	378.473	1077.03	29689.6	2742.91	12.0137	67.2428	15.0125	9503.82	233.377	61.25	48.1049	15.0069	1.00015	1806.44	210.359	801.557
9.07725	16553.5	100.322	183.075	6570.58	323.362	984.914	30649	2681.63	24.0415	80.3959	23.0249	9740.05	228.291	63.2714	44.0707	11.0044	5.00102	1775.9	255.011	752.611
9.2169	17003.3	108.368	171.951	6197.68	361.158	1051.04	30810.1	2650.48	14.0195	74.3119	19.0158	9646.47	251.459	67.3478	45.0961	10.0043	0	1848.83	230.676	772.979
9.35655	16584.7	127.5	194.267	5986.6	343.766	995.424	30339.1	2818.09	17.0269	59.2323	22.0217	9582.95	234.505	80.4633	48.089	14.006	2.00012	1894.13	224.576	786.983
9.4962	16870.3	131.54	189.157	5808.4	290.788	878.154	30683.1	2725.74	17.0285	58.23	17.011	9587.36	246.521	70.3321	45.0681	11.0044	3.00046	1839.58	244.87	760.624
9.63585	17126.5	108.368	198.305	5592.4	306.001	873.65	31452.4	2819.67	13.0216	67.2713	13.0111	9711.12	222.159	69.3207	40.0682	13.0052	2.00037	1802.41	264.173	852.137
9.7755	16887.5	108.375	187.122	5159	269.274	807.951	31635.8	2778.5	13.0238	65.2631	14.0086	9806.24	204.882	63.2903	42.0727	13.0052	0	1878.27	244.855	814.187
9.91515	16788	119.439	214.438	5064.23	269.341	794.29	31912.1	2787.6	9.0127	64.2339	16.0099	9657.28	218.056	57.2429	39.0591	13.006	2.00012	1938.19	257.059	826.774
10.0548	17036.8	121.454	191.182	4938.56	264.296	803.746	32726.2	2827.33	15.0246	70.3037	16.012	9554.6	197.753	49.1981	38.054	9.00361	1.00015	1935.68	239.779	811.183
10.1945	16975.5	135.574	199.306	4808.04	251.104	755.566	31862.2	2844.14	21.0362	54.2208	15.0102	9600.28	193.744	49.2241	24.0237	10.0031	3.00028	1931.05	231.662	733.035
10.3341	17134.5	114.41	167.908	4564.4	263.206	754.566	32368	2933.82	8.01087	70.2544	21.0205	9918.17	171.363	64.2856	29.0385	12.0044	0	1839.7	244.901	811.875
10.4738	17186.1	123.469	185.087	4528.77	225.674	744.089	33206.1	2964.94	16.0281	63.2674	15.0134	9648.43	186.445	43.1676	22.0217	6.00185	2.00012	1986.51	205.358	828.038
10.6134	17365.8	115.41	184.075	4309.1	234.778	716.015	32891.9	2824.68	16.024	83.3834	13.01	9660.47	181.439	51.2455	30.0296	9.0025	3.00028	1892.13	250.932	753.088
10.7531	17328.1	135.582	192.206	4093.57	207.436	683.628	32937.5	3069.3	26.0498	56.2517	12.0089	9926.29	165.329	60.2678	28.0277	13.006	2.00012	1927.55	231.69	814.29
10.8927	17346.7	129.548	176.006	4129.21	221.575	616.851	33794.8	2937.42	10.0143	72.29	24.0311	9506.62	167.398	47.2075	33.0438	4.00049	1.00015	1941.7	241.839	832.94
11.0324	17136.7	138.599	172.983	4043.32	225.636	650.181	33180.5	2982.36	11.014	67.2502	26.0305	9693.38	185.654	57.2096	28.0346	5.00139	2.00012	1916.15	231.69	828.987
11.172	17451.7	128.524	171.962	3739.43	215.465	590.928	33414.1	3003.32	14.0242	81.3842	16.0119	9899.04	168.363	56.2185	29.0313	6.00148	1.00009	1946.22	242.825	823.456
11.3117	17307.5	128.516	175.017	3656.79	220.534	596.117	33619.3	2948.59	20.0382	74.3483	10.0037	9865.73	178.594	53.2335	25.0271	9.0025	3.00046	1963.09	251.979	848.158
11.4513	17401.9	119.454	170.94	3692.49	190.158	601.118	33787.7	3087.86	9.01721	77.3509	18.0133	9696.03	167.243	46.225	27.0309	10.0031	0	2042.72	263.173	803.712
11.591	17517.1	125.5	189.157	3600.13	203.399	559.793	34278.2	2968.59	9.01895	68.2941	12.0101	9692.66	154.136	35.1637	13.0108	9.00361	1.00003	2000.62	251.948	788.986
11.7306	17738	137.616	180.085	3471.77	192.182	571.404	35003.4	2989.75	18.029	71.3216	18.0156	9873.3	169.37	56.2542	20.0199	5.00139	0	1969.59	259.107	819.245
11.8703	17680.3	108.375	176.039	3352.35	222.631	546.268	34779.9	3028.82	4.00587	70.2603	24.0252	9914.3	151	38.1176	27.0294	6.00111	2.00012	2073.25	228.619	837.209
12.0099	17624.3	113.41	167.918	3337.72	211.436	550.476	34729.8	3086.28	11.0181	75.3187	19.0194	9642.48	138.917	47.1714	27.0258	10.0037	0	2013.95	247.886	786.23
12.1496	17543.3	123.484	180.074	3256.99	167.908	542.096	34952.4	2982.86	17.033	62.2578	16.0138	9674.73	147.074	43.1371	26.0337	9.0025	1.00009	1997.59	227.604	807.973
12.2892	17662.8	126.5	189.216	3208.82	195.207	523.555	34648.5	2965.02	8.01774	84.4111	19.0136	9876.86	133.877	40.1548	26.0313	11.0044	0	2013.22	264.157	798.299
12.4289	17889.9	125.492	189.157	3069.82	196.231	528.59	34865.9	3081.21	13.0202	64.2617	16.0128	9916.83	167.168	49.2049	14.0129	5.00139	1.00009	2023.82	240.809	828.882
12.5685	17663.8	111.382	194.225	3099.06	183.063	468.888	34997.9	3129.18	12.021	71.3093	22.0217	9841.92	149.082	44.2129	18.0272	8.00247	2.00012	2144.96	252.995	829.039
12.7082	17933	122.469	181.007	3005.83	183.097	510.161	35519.9	3068.42	16.0226	64.2431	15.0119	9823.44	128.796	45.1982	22.0231	5.00108	0	2079.78	238.764	854.248
12.8478	18451.5	151.727	162.865	2959.44	168.918	524.654	35761	3054.07	10.0241	78.4	13.0084	9890.92	160.291	34.1117	24.0267	10.0031	3.00028	2037.83	222.52	836.049
12.9875	18094.5	117.424	174.995	2870.28	177.039	450.384	36149	3204.28	8.01038	64.2294	12.0114	9981.5	124.872	49.1775	19.0241	8.00247	3.00083	2046.53	222.548	831.359
13.1271	17978.1	133.565	192.206	2932.6	177.017	471.948	35826	3092.27	15.0283	82.4033	12.0133	9863.79	164.215	45.2045	22.024	5.00108	0	2048.59	246.932	854.086
13.2668	18197.2	151.717	167.908	2992.56	154.774	505	36173.9	3153.87	21.0372	63.2661	21.0188	9841.06	147.179	40.1914	18.0186	7.00151	2.00025	2060.08	246.87	809.026
13.4064	18336.8	101.322	157.814	2804.67	164.906	505	36506.8	3172.62	12.0262	67.2969	25.026	9942.61	146.069	50.188	21.0164	6.00111	0	2066.95	236.735	840.319
13.5461	18054.6	122.469	167.929	2727.26	173.984	423.696	36334.9	3208.76	12.0177	63.232	20.0185	9939.18	152.179	38.1072	22.0231	4.00049	1.00015	2039.11	256.027	874.984
13.6857	18331.8	147.707	172.962	2884.44	143.688	463.827	36967.8	3169.7	12.0188	77.3406	13.01	9722.56	136.905	48.1953	19.0271	5.00077	0	2060.03	244.855	844.858
13.8254	18354.8	138.608	161.845	2689.74	158.844	464.798	36507.7	3142.27	9.01498	81.3536	17.0127	9954.81	129.855	32.1249	20.0148	9.00305	2.00012	2095.94	271.291	820.447
13.965	18282.1	136.582	170.919	2734.93	176.017	442.137	36569.1	3187.76	14.0265	62.2488	22.0245	9943.24	145.058	40.1175	19.0194	6.00111	0	2074	246.901	907.94
14.1047	18522.9	137.608	168.95	2702.21	161.845	435.888	37081.8	3254.74	15.0296	66.2906	22.0231	9939.26	130.877	40.1511	23.026	5.00108	1.00009	2014.95	248.917	839.424
14.2443	18758.2	132.557	171.962	2569.08	151.745	417.378	36655.3	3162.96	10.0183	82.3813	20.0199	9972.31	138.049	46.2021	21.0189	10.0037	2.00012	2134.26	237.75	851.082
14.384	18796	144.652	190.181	2558.49	139.651	433.915	37203.2	3296.88	19.0418	67.3178	26.0289	9792.31	114.797	46.1624	16.0138	7.00151	0	2080.37	241.794	803.61
14.5236	18546.7	156.755	185.133	2529.04	145.698	444.276	37714.5	3248.88	23.0445	67.3096	27.0367	9842.89	135.968	38.1255	12.0112	6.00111	1.00003	2152.11	242.855	844.323
14.6633	18414.8	139.599	163.876	2585.87	167.897	426.697	37639.7	3223.33	8.01489	72.2987	18.0178	10040.9	128.731	49.2503	14.0086	10.0037	0	2150.68	247.886	874.649
14.8029	18820.4	137.591	166.887	2438.48	131.565	434.915	37960.3	3330.84	15.0399	73.3818	13.0092	9786.29	106.591	34.1094	26.0289	4.00049	0	2106.58	207.346	827.247
14.9426	18724.4	139.608	178.018	2549.45	141.642	431.725	38431.6	3230.75	21.0473	77.4	20.0185	10030.9	152.268	36.1405	22.019	1.00003	0	2160.11	216.465	785.782
15.0822	18903.2	129.524	186.133	2564.21	159.815	418.405	38735.8	3339.89	16.029	64.2772	9.00472	9636.45	134.992	40.1359	19.017	6.00111	1.00003	2130.59	232.691	835.048
15.2219	18978.5	130.532	202.357	2495.94	159.815	418.431	38554.3	3199.63	17.0379	72.3478	18.0189	9893.78	112.661	28.0951	20.0224	5.00108	2.00025	2118	251.979	883.886
15.3615	18746.4	144.661	194.243	2419.03	151.727	404.018	38779	3295.15	12.0193	72.3124	16.0158	9751.9	121.787	24.0877	14.0104	6.00111	0	2131.12	239.779	810.284
15.5012	19231.3	135.574	189.169	2443.65	151.755	442.081	39389.8	3285.56	12.0178	68.2651	9.00361	9824.37	130.89	37.1324	24.0252	8.00296	1.00003	2155.09	269.257	856.98
15.6408	19199.9	150.754	187.133	2391.11	161.865	403.043	39541	3348.99	16.032	88.446	22.0217	10070.4	105.601	51.226	15.0174	6.00111	0	2119.42	245.855	824.772
15.7805	19140.2	166.887	199.281	2468.11	131.54	412.325	39803.7	3247.07	19.041	63.311	17.0152	9883.41	128.844	29.0916	19.0194	7.00151	3.00028	2167.12	232.676	844.644
15.9201	19305.9	148.707	190.169	2508.13	152.726	398.967	39687.3	3276.32	25.0541	90.5073	25.0317	9933.43	131.993	43.1604	35.0401	9.0025	1.00003	2149.11	239.779	857.415
16.0598	19218.3	134.582	160.815	2226.03	130.548	410.402	40193.3	3340.66	14.0289	79.3941	17.0118	9961.42	108.691	42.1926	18.0245	2.00025	0	2210.07	275.325	799.552
16.1994	19519.3	132.549	199.306	2403.24	152.746	394.793	39680.4	3361.19	15.0189	72.2812	15.0097	9929.78	126.971	27.0967	17.0121	8.00198	1.00003	2154.54	226.59	767.289
16.3391	19191.4	140.608	172.973	2330.07	142.705	419.536	39936.4	3446.84	8.01205	67.2638	17.0176	9709.49	120.729	45.1925	14.0121	11.0044	0	2174.56	256.043	871.422
16.4787	19233.4	139.599	178.007	2448.8	155.813	349.877	39082.7	3530.48	8.01657	89.4489	21.0214	10077.3	126.859	44.1991	19.0182	5.00108	1.00022	2280.97	247.917	850.026
16.6184	19048	155.775	168.95	2386.19	127.54	383.621	40408.3	3402.38	9.0187	82.3939	18.0194	9768.94	133.933	37.1195	23.022	6.00148	1.00022	2292.89	234.72	901.989
16.758	19170.8	120.454	159.834	2228.74	139.625	380.619	40304	3372.59	17.0253	70.3032	18.0167	10232.2	114.839	34.1258	24.031	10.0037	1.00015	2141.86	265.157	916.703
16.8977	19085.8	153.736	170.951	2204.35	129.548	378.429	40292	3422.76	10.0117	71.2705	19.0158	9728.74	128.844	35.1379	15.0116	3.00046	0	2314.81	234.705	846.968
17.0373	19358.3	137.582	189.146	2202.64	125.508	392.769	40397.3	3306.11	11.014	66.233	15.0134	9875.48	123.831	40.1478	25.0362	4.00099	0	2189.73	279.394	833.521
17.177	18629.3	132.565	175.984	2120.26	145.689	368.241	39701.5	3456.64	20.0313	77.3416	14.0089	9967.46	136.015	38.1434	16.0157	5.00108	3.00046	2184.86	261.091	871.201
17.3166	18821.3	126.508	190.146	2278.12	152.774	353.878	39908.9	3306.4	10.0162	82.3636	27.0362	9843.44	135.927	35.1203	23.0305	5.00139	2.00025	2163.97	223.576	827.881
17.4563	19020.5	143.643	181.041	2079.82	143.679	375.452	39303.1	3454.22	9.0122	87.3712	17.0123	10066.9	129.862	37.1478	20.0201	5.00077	0	2306.82	240.839	768.974
17.5959	18977.2	141.626	168.908	2260.24	148.716	351.9	40355.6	3404.39	16.0266	75.331	25.024	9884.59	128.917	35.124	23.0234	5.00077	0	2312.66	243.84	830.301
17.7356	18913.2	147.671	172.973	2282.12	119.454	377.453	39776.3	3481.74	14.0234	80.3497	24.0237	9689.34	129.951	36.1293	24.0255	5.00077	1.00009	2239.19	246.886	857.252
17.8752	19304.1	147.698	165.897	2167.41	147.698	346.811	39705.6	3413.63	11.0115	68.2358	18.015	9657.01	118.722	31.1142	21.0201	6.00111	0	2200.61	246.87	857.306
18.0149	19165.8	162.825	179.051	2198.18	127.524	362.058	40888.2	3455.44	18.0251	76.3279	19.0217	9721.04	107.659	34.093	22.0217	6.00123	2.00012	2152.39	243.84	869.419
18.1545	19225.7	138.608	181.052	2191.18	138.694	390.743	41140.6	3421.82	13.0238	67.3008	19.0157	9709.13	129.823	30.1031	17.0131	7.00194	0	2269.54	229.661	803.661
18.2942	19210.3	149.698	173.995	2168.12	133.59	374.405	40346.4	3331.72	18.0386	61.2804	12.0089	9762.65	110.657	35.1241	14.0138	3.00083	2.00012	2189.3	272.274	840.372
18.4338	19130.2	149.716	170.961	2128.53	125.531	373.358	39962.6	3488.4	14.0286	79.3994	15.0116	9908.26	120.729	25.0928	16.0138	4.00074	3.00052	2253.14	239.794	860.692
18.5735	19329.7	131.589	178.996	2223.74	115.438	338.616	40467.1	3424.95	14.0255	79.3612	14.014	9699.12	138.982	30.1312	27.033	3.00102	2.00012	2289.13	218.493	819.66
18.7131	19190.9	141.643	195.231	2166.12	119.472	344.724	40178.2	3455.17	8.01706	78.3747	27.0326	9674.24	115.719	30.1039	18.0175	4.00049	0	2257.19	250.932	851.244
18.8528	18932.8	125.508	178.007	1995.14	127.532	384.717	40381	3473.53	16.0312	83.4196	21.0227	9821.25	134.849	39.1506	16.0138	9.00305	4.00049	2270.6	231.705	857.175
18.9924	19023.4	134.582	157.775	2186.3	124.492	336.51	40997.5	3469.87	13.0165	86.389	11.0071	9982.36	117.799	40.1607	21.0187	4.00074	0	2381.92	246.886	819.608
19.1321	18917.7	138.617	138.599	2027.63	139.634	377.641	40823.5	3396.96	15.0273	95.4839	13.0076	9614.14	144.046	28.099	13.0084	5.00108	1.00009	2329.6	248.901	907.594
19.2717	18793.4	153.746	171.962	2049.21	104.361	347.789	40155.2	3338.25	11.0161	87.4023	22.0169	9880.17	107.609	42.1823	14.0095	6.00185	1.00022	2232.34	223.576	901.989
19.4114	19232.5	134.59	174.005	2113.56	116.417	357.967	40991.4	3445.39	17.0298	82.3909	16.0158	9933.7	124.836	32.1262	16.0107	6.00148	1.00003	2283.27	242.809	937.148
19.551	19645.5	157.775	163.835	2138.11	122.499	338.594	40948.9	3368.41	15.0298	86.4508	14.013	9597.46	126.848	39.1582	20.0198	5.00108	0	2392.47	248.932	869.482
19.6907	19237.4	141.643	154.746	2031.63	124.5	375.405	40705.2	3447.56	13.0263	76.358	19.0125	9730.48	110.767	30.0983	10.0093	4.00049	1.00015	2339.55	249.948	845.645
19.8303	19209.4	135.574	199.293	2132.68	120.454	320.161	41149.7	3486.58	8.01044	69.2672	14.0121	9783.2	134.873	34.1158	20.0161	5.0017	1.00003	2235.97	261.091	842.534
19.97	19234.6	163.856	179.029	2053.35	149.708	344.659	42129.4	3523.33	25.0396	83.4093	23.0263	9925.47	117.752	37.1547	14.0095	6.00148	1.00015	2341.08	253.979	895.182
20.1096	19303.6	172.93	180.04	2020.02	127.54	311.099	41941.3	3349.59	15.0346	67.3246	17.0089	10062	130.856	38.153	18.0167	5.00077	0	2275.21	239.809	891.178
20.2493	19935.5	167.887	175.006	2073.5	127.524	368.287	42451.2	3499.94	9.01424	94.4605	26.0289	9756.58	133.824	34.1306	12.0074	3.00028	0	2296.74	221.52	893.975
20.3889	19639.1	147.68	191.182	2043.05	125.508	352.9	42548.1	3405.19	15.0247	83.3886	20.0224	9869.36	123.702	33.1195	15.0106	3.00046	0	2309.96	252.011	848.239
20.5286	19515.3	147.698	179.073	2080.37	139.634	328.405	42562.3	3622.76	19.0301	90.446	16.0138	10136.5	112.705	29.0914	14.0191	9.00305	1.00009	2236.38	239.764	839.052
20.6682	19787	151.717	183.075	2050.29	142.661	341.68	42296	3566.59	14.0329	82.4249	19.0158	9870.59	118.722	45.2022	12.0103	3.00046	0	2270.45	225.576	888.061
20.8079	19975.1	145.661	174.962	2066.4	120.469	326.322	43006.8	3564.62	20.0484	104.659	19.0158	9866.83	123.756	36.1544	17.0164	2.00025	2.00025	2282.21	242.84	868.922
20.9475	19769.2	131.557	182.108	2119.94	126.516	327.323	41797.7	3512.73	10.0174	78.3483	19.0208	9814.41	113.637	41.1414	22.0285	6.00167	0	2309.81	275.394	883.886
21.0872	19970	153.736	162.865	1991.96	125.522	352.944	42821	3592.72	12.0234	67.2938	14.0103	10056.4	101.573	33.1384	21.0225	6.00148	0	2254.63	254.995	821.663
21.2268	19760.9	152.736	180.074	2129.54	122.499	305.944	42285.7	3553.52	17.0423	92.5483	17.0131	10141.7	101.65	35.1246	23.0239	1.00003	0	2390.04	265.157	909.576
21.3665	20530.7	156.785	161.865	2010.48	138.616	335.552	43183.9	3593.52	10.0203	72.331	9.01028	9851.51	115.754	31.1512	16.0161	7.00194	2.00025	2340.7	248.917	850.434
21.5061	20462.8	133.573	163.845	2008.61	136.608	351.878	42974.6	3617.38	13.0225	105.558	21.0261	10065.9	113.681	32.14	10.0099	7.00151	3.00083	2373.75	256.059	880.546
21.6458	20054.3	144.661	170.951	2117.1	122.499	364.149	42835.2	3552.68	18.0343	81.4056	14.0114	9968.1	124.857	35.1318	14.0122	6.00185	0	2210.4	230.676	879.545
21.7854	19953.7	139.608	182.086	2039.91	149.745	353.9	44063.5	3782.52	19.0352	78.38	21.0218	9782.92	132.847	50.1951	13.0162	5.00139	3.00077	2339.93	244.87	888.667
21.9251	20769.5	145.661	178.029	2111.42	120.476	338.616	43276.4	3636.93	20.0431	75.3828	24.0222	9772.22	117.696	36.1475	31.043	5.00077	1.00003	2463.6	248.917	858.852
22.0647	20583.8	135.607	160.825	2070.4	112.41	359.057	43542.7	3642.79	15.033	61.2724	20.0259	9790.8	104.591	41.1795	14.0122	5.00077	1.00009	2392.47	230.647	792.341
22.2044	20410.9	154.765	159.864	2107.27	126.524	340.659	44102.2	3627.83	15.0282	82.4092	25.0317	10022.5	119.848	23.102	27.0356	7.00151	0	2287.28	279.394	911.531
22.344	20277.8	146.716	153.793	2072.59	121.476	332.509	43538.4	3660.49	13.0264	92.4969	15.0106	10126.1	102.632	34.1284	24.0326	6.00148	0	2373.6	230.662	875.651
22.4837	20117.9	156.765	167.887	1980.51	119.454	316.18	42822.4	3677.71	12.0198	80.3692	17.0163	9984.73	142.999	43.2281	17.0171	4.00049	0	2399.6	257.043	876.096
22.6233	20730.1	160.795	181.108	1979.77	116.431	336.573	44509.6	3613.03	13.0283	86.4375	24.0297	9813.33	127.842	31.1158	15.0155	3.00046	1.00015	2379.6	255.011	954.019
22.763	20430.5	154.755	185.098	1938.07	121.491	344.767	44192	3616.25	4.00655	83.3509	13.0092	9872.43	120.728	29.0943	15.0106	4.00074	0	2311.66	270.257	905.051
22.9026	20472.2	138.617	185.121	2042.93	126.519	377.523	44929.3	3618.99	9.01436	82.354	17.0163	10048.3	128.834	27.0807	21.0214	3.00028	2.00037	2303.19	234.72	862.914
23.0423	20250.8	157.775	163.866	1888.37	119.454	323.201	43618.1	3657.97	12.0244	92.4721	15.0134	9860.75	123.784	30.1064	20.0178	2.00049	0	2326.59	236.72	872.537
23.1819	20385.8	144.643	202.319	2014.22	127.54	342.723	44460.7	3615.52	14.0261	90.4578	26.0327	10153.2	115.721	35.1426	21.0241	4.00049	1.00003	2504.62	228.604	925.301
23.3216	20492	150.745	178.051	1924.41	127.516	318.121	44118	3667.37	9.01338	84.3718	11.0135	9868.5	112.72	22.0699	17.011	7.00238	1.00003	2426.56	219.493	896.582
23.4612	20854.2	143.652	171.951	2027.56	129.54	310.099	45502.3	3612.41	13.0301	95.5238	24.0277	10099.7	117.753	35.1654	16.0136	4.00099	0	2393.52	277.394	931.368
23.6009	20300.3	162.865	155.813	1953.27	135.59	329.425	44524.2	3747.77	9.02	89.4528	16.0149	10024.3	114.66	28.1086	16.0168	7.00194	1.00003	2402.12	237.735	838.104
23.7405	20156.2	162.825	175.984	1962.93	114.424	305.963	43734	3730.45	6.01063	81.3566	19.0159	9888.67	117.772	27.1228	19.0147	3.00083	1.00015	2437.48	243.87	893.237
23.8802	20889.5	133.565	197.244	2067.13	146.671	347.789	44958.6	3744.3	8.01471	78.3326	23.0334	9981	123.822	45.2172	12.0096	5.00077	2.00037	2465.78	279.394	825.773
24.0198	20462.9	152.764	154.746	2009.74	126.531	336.552	43911.9	3652.24	12.0164	63.2291	17.0184	9997.75	120.768	35.1551	15.0106	5.00139	0	2335.85	239.779	827.404
24.1595	20524.2	149.717	156.853	1955.76	113.417	326.343	44367.1	3658.26	17.0355	86.46	10.008	10131.7	115.739	45.1964	18.0186	8.00235	1.00009	2436.16	258.107	884.832
24.2991	20712.4	153.736	185.098	2057.08	115.431	383.621	45178.3	3713.48	14.0277	90.458	18.0178	10049.2	124.862	32.1496	25.0255	7.00281	1.00003	2361.07	226.618	887.948
24.4388	20877	134.599	160.835	1959.8	124.509	313.139	44536.1	3739.87	21.0331	81.3842	19.0158	10004.5	127.869	32.1129	17.0134	3.00065	1.00009	2424.02	250.932	914.294
24.5784	20151.6	139.608	154.784	1877.62	128.548	319.18	44122	3711.62	16.0276	78.3627	14.0106	9994.66	111.75	42.1809	23.0226	4.00049	3.00028	2417.39	214.425	872.424
24.7181	20317.8	163.856	170.983	2012.75	124.523	315.12	44472.9	3880.35	14.0235	105.583	11.0073	9967.87	138.973	42.147	19.0216	7.00194	1.00003	2376.13	255.011	871.87
24.8577	19975.4	163.856	176.006	1947.73	109.388	329.405	44400.6	3667.31	13.0227	76.3394	11.0071	9713.92	126.836	36.1336	16.0157	3.00046	1.00009	2315.28	260.108	885.225
24.9974	20260.2	140.617	160.805	1844.95	128.54	284.553	43114.6	3698.01	14.0293	103.583	13.0132	9955.58	104.597	37.1344	11.0105	9.00417	0	2368.12	271.291	895.524
25.137	20172.2	146.68	185.075	2030.76	126.524	315.159	44535.4	3757.26	20.0386	83.4299	17.0163	9766.47	122.864	30.1245	24.0301	5.00108	0	2395.48	253.995	896.411
25.2767	20940.2	161.835	177.017	1996.62	112.417	304.944	44951.8	3712.91	10.0198	95.5087	27.0288	9802.46	120.841	34.1221	19.0193	4.00074	0	2456.61	276.359	866.755
25.4163	20184.4	137.591	168.898	1898.38	116.439	283.535	44634.8	3851.95	12.025	96.5243	20.0229	9968.66	118.779	34.1052	16.0182	7.00238	1.00009	2398.44	230.69	830.065
25.556	20554.8	151.755	180.029	1978.63	121.484	331.488	45966.2	3791.3	12.0283	89.4708	20.0185	9946.39	145.016	30.0817	16.0148	7.00194	2.00025	2346.27	240.779	909.114
25.6956	21079.4	133.573	152.793	1918.02	113.417	351.9	45790.6	3799.64	19.0326	96.4995	17.0205	9943.64	125.834	37.1455	20.0222	5.00108	1.00009	2507.63	250.948	847.183
25.8353	20819	169.898	167.97	1932.81	119.469	301.961	45653	3717.7	19.0415	96.5423	17.0121	9951.16	108.703	32.1174	21.0292	3.00028	0	2453.11	278.411	897.688
25.9749	21363.6	137.591	187.133	1951.25	108.388	328.425	45540.9	3798.68	10.0198	92.4623	17.0184	10044.3	109.687	31.1162	15.0125	5.00108	1.00003	2433.18	243.84	891.178
26.1146	20829	167.877	177.996	1958.92	104.342	295.772	45245.2	3737.37	11.0221	92.4744	14.0112	9844.72	124.794	23.0576	15.0149	6.00148	0	2463.96	252.979	896.354
26.2542	20986	182.041	165.928	1957.92	136.591	289.643	46658.7	3620.77	12.0192	78.353	19.0195	9863.66	97.5699	25.086	23.0264	7.00238	2.00037	2460.12	254.043	877.542
26.3939	20650.1	169.898	173.962	1996.4	134.632	320.22	45391.1	3771.56	18.0333	94.4965	15.0111	10021.7	90.4686	31.1499	18.0188	5.00108	2.00025	2476.27	256.091	910.231
26.5335	20812.7	153.736	158.834	1973.41	137.608	340.637	44965.4	3787.78	9.01622	103.533	12.0089	10284.1	117.726	38.1622	11.0057	4.00074	0	2406.77	245.886	879.322
26.6732	20731.2	146.689	161.875	1917.65	119.446	334.551	46469.8	3825.05	14.0234	88.4317	18.0209	9990.2	124.719	30.1261	13.0108	4.00074	0	2421.2	260.075	895.523
26.8128	20749.1	159.795	166.928	1993.96	129.54	321.241	46022.9	3784.75	13.0239	77.3575	18.0155	9801.98	117.797	29.1105	18.0258	3.00046	0	2459.44	264.173	888.061
26.9525	20796	158.824	169.961	1920.03	130.548	310.06	46295.9	3711.93	13.024	72.3129	14.0086	9836.32	117.819	32.1255	20.0224	6.00185	0	2491.44	241.809	907.054
27.0921	21592.5	179.029	166.866	1883.75	129.532	327.363	45829.1	3783.01	21.0496	91.5282	20.0235	9878.17	138.975	31.1223	13.0108	4.00099	0	2442.81	269.274	894.125
27.2318	21111.8	148.698	154.736	1921.04	115.46	302.924	45785.1	3865.37	7.01877	82.416	21.0201	9874.07	116.637	30.135	12.0096	2.00025	1.00009	2395.68	249.917	865.643
27.3714	20513.1	141.634	180.04	1917.65	134.582	296.81	46507.8	3929.03	12.0213	95.4744	28.0311	9832.49	132.979	30.1028	18.02	1.00015	3.00028	2511.31	293.644	896.297
27.5111	21670.7	164.866	174.995	1968.68	107.388	308.002	45628.4	3774.67	15.0435	87.519	16.0198	9869.88	99.6653	44.1704	16.0158	6.00148	0	2512.64	241.824	864.917
27.6507	21110.1	148.698	187.145	1905.88	142.652	330.384	46076.2	3839.5	17.0356	85.4398	14.0121	10002.3	100.612	35.1322	24.0263	5.00077	0	2532.03	242.825	903.22
27.7904	21389.2	156.775	195.207	1941.23	127.516	296.81	46188.7	3755.14	9.01864	82.4119	23.0348	9935.49	122.743	34.1242	16.0157	8.00296	0	2566.16	243.84	846.646
27.93	21166	146.68	155.775	1984.94	122.499	336.595	46158.7	3903.97	19.0431	76.4004	28.0381	9940.66	113.708	27.1163	15.0145	2.00012	0	2445.79	238.75	908.344

## Sheet: exposed
#Depth (nm)	H-	C-	NH-	O-	OH-	F-	SiH-	^30Si-	S-	O_2-	Cl-	^29SiN-	SiHO-	SiO_2-	SiHO_2-	SiO_3-	SiHO_3-	Si_3-	Si_3N-	Si_2N-
0	43241.4	2244.63	54.0792	36166	15972.4	1462.18	561.576	17.0071	372.583	269.591	2215.86	24.0141	187.859	1294.45	498.031	217.168	220.179	2.0001	0	2.0001
0.13965	21430.6	2324.01	33.0266	41120.2	12737.1	1251.78	443.211	31.025	426.74	365.534	2087.74	26.0165	234.336	2179.73	924.697	622.514	519.56	9.00198	2.0002	14.0048
0.2793	13273.5	2950.72	25.0165	76481.6	12514.3	1356.45	532.954	18.0106	794.604	636.937	2546.45	36.037	331.671	3903.12	1359.32	1375.22	757.972	6.00088	0	15.0055
0.41895	11383.3	4147.1	28.0233	114755	12703.3	1530.36	673.521	38.0433	1290.76	1068.53	3098.9	59.0938	486.738	6658.8	1752.92	2483.95	878.954	14.0048	1.00032	28.0233
0.5586	10772.8	5135.78	27.0178	118497	12137.3	1767.7	907.579	73.159	1230.32	1522.94	2785.75	74.1413	585.342	10292	2115.81	3927.08	903.307	24.0188	2.00049	34.0332
0.69825	10796.6	5320.4	34.0299	120814	11389.5	1902.66	1141.6	132.486	1370.01	1765.63	2039.12	114.335	646.117	14378.6	2352.4	5185.11	1064.77	30.0235	1.00027	33.0298
0.8379	11132.7	5190.54	53.0687	119272	10081.3	2021.61	1279.25	168.776	1212.14	2144.32	1484.99	136.48	714.42	17756.1	2524.64	6413.44	1043.11	26.0165	0	25.0165
0.97755	11233.6	4520.04	53.0739	121445	9062.83	2095.45	1473.31	195.001	1151.95	2386.44	1097.09	181.813	793.291	20369.5	2816.3	7323	1067.44	23.0152	1.00012	30.025
1.1172	11501.2	3896.19	70.1199	119537	8501.45	2193.86	1713.34	221.255	1090.93	2439.6	879.138	184.86	858.884	22797.8	2981.55	7771.3	1065.59	20.0117	0	25.0165
1.25685	12410.3	3154.01	81.1646	118864	7803.95	2168.3	1856.53	267.94	1078.99	2387.74	571.494	240.465	1003.66	25553.3	3171.85	8257.97	1079.37	29.0243	0	32.025
1.3965	12785.2	2583.42	102.255	119915	7643.46	2126.32	2234.87	263.824	1054.98	2458.76	541.322	284.04	993.972	26646.4	3214.44	8394.15	1080.43	28.0205	2.0001	31.0279
1.53615	13190.6	2067.98	142.502	119031	7460.74	2191.83	2531.11	323.721	1030.66	2531	396.659	365.31	960.41	26907.6	3199.96	8469.61	981.063	33.0315	1.00007	30.0251
1.6758	13845.6	1549.14	155.59	119240	7438.83	2086.73	2882.33	400.218	1030.61	2449.44	300.382	525.819	1076.09	26712.3	3145.17	7996.2	970.674	26.0203	1.00002	33.0282
1.81545	14454.4	1305.76	162.644	119271	7353.25	2024.86	3210.23	438.14	939.768	2397.96	240.27	559.688	1138.27	26515.6	3210.08	7523.89	883.64	32.0313	4.00039	34.0299
1.9551	14968.3	1033.65	174.743	119613	7461.78	1965.27	3991.95	481.285	885.312	2246.98	198.208	630.711	1291.03	25370.4	3064.18	6874.76	814.618	52.0712	3.00022	32.0305
2.09475	15723.7	904.691	224.223	118666	7433.36	1905.84	4437.06	502.527	909.534	2122.99	138.091	855.843	1285.94	24174.9	2934.01	6340.98	745.082	43.0494	4.00039	48.0606
2.2344	15948.3	744.365	246.489	120137	7496.19	1946.05	4980.3	594.013	794.826	1928.6	88.0604	1024.7	1403.54	22477.6	2895.5	5509.9	648.694	57.0851	6.00088	70.1405
2.37405	17052.5	658.473	291.087	120672	7658.11	1797.42	5788.77	627.355	927.582	1852.11	100.076	1109.13	1428.49	20706.3	2566.41	4941.09	635.987	75.1377	12.0035	77.1512
2.5137	17313	537.005	345.905	122186	7484.56	1695.19	6432.23	682.916	903.492	1728.08	84.0684	1346.64	1466.63	19054.8	2472.62	4329.38	503.552	92.2073	14.0048	74.1376
2.65335	18022	442.752	327.606	119555	7472.12	1593.11	7439.42	728.757	740.736	1509.14	96.0704	1562.04	1597.79	17292.7	2362.99	3681.41	443.972	109.291	13.0048	100.255
2.793	18332.1	417.221	340.82	118054	7321.43	1628.19	8209.91	792.175	710.328	1333.56	84.0512	1717.62	1627.61	15267.1	2066.3	3122.03	418.423	119.353	20.0098	142.495
2.93265	18835.8	386.627	383.589	118907	7359.37	1467.37	9319.26	798.115	698.148	1252.1	72.0424	1952.85	1641.03	14014.3	2035.25	2652.88	369.492	126.395	19.0088	118.341
3.0723	19269.1	337.77	386.627	119088	6847.77	1399.95	10411.1	921.525	655.908	1035.51	56.0328	2282.18	1697.33	11791.4	1824.04	2177.02	296.275	187.859	28.0192	136.467
3.21195	19660.7	319.479	436.643	119804	6694.81	1286.49	11765.2	966.808	481.177	916.17	60.0336	2576.41	1758.45	10241	1722.06	1721.53	228.324	222.212	27.0178	178.796
3.3516	19829	317.448	484.69	117950	6590.28	1188.32	12622.9	989.756	438.916	845.519	84.0512	2693.45	1712.23	8871.52	1568.8	1426.91	210.1	233.324	37.0335	197.963
3.49125	19959.4	235.347	465.245	118267	6201.58	1151.54	13979.1	1112.02	541.455	719.998	84.0572	3129.34	1679	7870.12	1389.41	1194.21	166.732	267.757	43.0452	248.502
3.6309	20224.9	230.29	483.667	117933	5922.53	976.324	14831.6	1183.92	378.829	559.709	64.028	3417.51	1757.01	6478.83	1133.96	884.931	126.408	281.932	41.0411	238.382
3.77055	20266.2	244.453	527.742	117490	5332.61	972.226	16119.5	1217.83	475.185	531.053	40.0116	3717.72	1623.92	5499.82	1055.8	763.078	112.34	362.184	59.0851	285.002
3.9102	19692.5	231.301	464.222	116843	5072.11	954.302	16691.5	1296.47	390.91	439.395	44.012	3919.49	1637.35	4656.22	925.714	546.274	90.2072	362.184	46.0517	275.876
4.04985	19765.7	231.301	447.884	114468	4775.54	839.578	17738.2	1254.15	324.652	364.426	28.0048	4208.93	1547.47	4012.02	786.12	484.714	68.1231	412.119	60.0881	299.175
4.1895	20318.8	196.944	476.501	112073	4391.44	811.165	18983.1	1404.18	222.34	336.565	60.028	4367.54	1492.79	3279.99	687.443	354.06	58.0965	446.839	63.0971	310.34
4.32915	20148.9	212.094	458.085	109205	4081.31	727.997	20046.9	1438.89	282.469	308.188	32.0141	4650.79	1436.49	2825.31	631.829	330.704	45.0583	482.667	90.1983	341.854
4.4688	19769.7	165.668	457.085	102201	3674.94	647.495	20488	1516.65	258.486	231.973	32.0098	4850.76	1336.5	2353.32	520.586	238.382	43.0473	500.105	74.134	361.184
4.60845	20059.1	173.735	422.325	95796.9	3329.32	621.472	21695	1572.78	192.272	212.574	28.0102	5344.42	1227.34	1908.48	396.878	171.726	27.0205	557.548	89.1983	378.494
4.7481	19662.3	168.693	449.906	86219.4	2977.54	603	21951.8	1618.66	240.505	188.432	48.0164	5420.03	1143.87	1640.28	368.346	137.467	21.0108	622.361	110.296	397.839
4.88775	19601.6	166.676	402.938	76103.2	2895.89	478.619	22124.2	1682.66	198.266	171.079	68.0384	5787.17	1081.25	1427.84	293.159	117.341	16.0063	678.103	100.245	429.535
5.0274	19793.4	180.805	457.063	68162.9	2510.57	489.859	23388.7	1702.82	180.212	147.806	32.0141	5948.85	1012.33	1072.95	237.429	89.1939	11.003	640.989	108.286	409.078
5.16705	19814.4	130.414	399.879	62457.5	2195.38	470.5	23667.6	1741.4	204.271	126.662	48.0332	5973.24	932.078	929.533	222.234	88.1982	12.0035	699.822	109.291	397.839
5.3067	19194.4	136.454	410.119	54379.6	2131.22	440.751	23921.3	1757.58	132.175	117.554	36.0079	6166.41	917.532	855.225	180.866	71.1268	9.00198	760.964	99.2401	403.958
5.44635	19820.9	147.537	426.408	49204.1	1850.99	390.722	24956.1	1842	120.139	105.43	56.0328	6237.35	824.536	665.231	168.734	53.0687	9.00198	752.7	109.291	397.859
5.586	19609.1	147.53	392.761	44689.5	1790.1	360.237	25055.8	1948.99	126.163	84.3107	72.0424	6365.94	750.745	615.849	149.574	36.0317	3.00022	789.005	115.33	453.017
5.72565	18841.8	137.46	343.871	39852.2	1621.06	328.67	24780.4	1926.96	124.148	104.475	30.014	6503.28	664.779	548.817	115.358	39.0372	7.00154	838.951	135.447	457.13
5.8653	18870.9	132.427	387.665	36773.4	1404.9	346.939	24738.5	1881.61	92.0968	89.3331	16.0086	6704.19	635.947	433.964	105.29	38.0353	9.00242	833.784	108.286	404.998
6.00495	19015.2	132.427	345.905	32904.4	1383.54	298.175	25419.4	1925.64	72.0812	83.3031	24.0094	6768.58	589.481	352.251	96.2398	22.014	7.0012	825.453	132.427	473.454
6.1446	18625.6	131.421	342.871	29730.1	1133.28	293.116	24188.3	1927.8	80.1104	80.302	8.00274	6706.87	523.701	324.734	59.0996	29.0206	3.00051	841.035	118.341	468.314
6.28425	17755.8	136.454	324.558	27242.1	1105.8	312.428	23596	1881.47	44.04	78.2435	12.0053	6758.09	472.2	280.152	76.1451	18.0079	3.00037	868.186	124.377	463.199
6.4239	16878	119.347	318.463	24444.1	937.654	247.537	21761.3	1802.67	52.0316	59.143	24.0164	6711.7	430.027	287.198	57.0853	24.0141	7.00222	885.887	111.302	477.548
6.56355	16628.9	132.427	314.401	22425.7	902.834	267.769	22187.6	1805.6	48.0404	62.1609	26.0146	6779.11	402.634	227.457	46.0634	20.0117	1.00002	855.67	142.495	448.884
6.7032	16799.4	127.395	276.904	21306	797.68	252.563	22139.8	1708.99	80.0744	57.1605	22.0134	6860.11	374.038	204.223	48.0598	26.0165	2.0001	945.54	142.495	452.973
6.84285	16729.3	116.33	326.59	19310.9	795.757	238.382	21821.6	1824.8	52.042	69.1919	40.0312	6939.37	369.939	187.015	47.0586	24.0152	4.00059	887.975	106.28	436.621
6.9825	17346.3	124.377	318.463	17677.9	712.587	237.382	22553.8	1794.64	84.1116	75.2739	24.0164	7058.67	344.338	163.805	33.0331	19.0088	2.0001	857.713	145.516	478.595
7.12215	17345	138.467	347.939	16684.3	711.49	215.126	23196	1933.47	56.0524	64.1787	22.008	7119.86	310.819	157.752	38.0446	17.0071	2.0002	878.622	125.383	470.407
7.2618	17055.1	110.302	354.043	15366.5	662.802	219.179	22729.2	1844.13	32.0215	59.1314	26.0108	7276.77	308.871	134.552	35.0419	24.0155	5.00061	873.36	125.389	492.908
7.40145	17415.4	115.324	379.513	14331.1	614.238	240.417	23195.8	1807.51	60.0804	61.1956	40.0252	7216.78	274.349	138.623	30.0342	18.0079	4.00039	859.841	154.582	498.006
7.5411	17769.4	94.2164	330.655	13604.3	577.311	200.003	24029.1	1906.39	40.0372	49.1139	32.0204	7347.26	287.474	117.445	23.0174	15.0062	1.00002	912.009	120.353	482.643
7.68075	17470.7	122.365	330.655	12320.2	544.457	201.993	23677.6	1858.04	36.0368	60.1562	28.0178	7351.4	240.844	114.433	30.0279	12.0035	2.0002	935.023	149.545	482.643
7.8204	17811.7	113.313	323.542	11549.1	496.055	201.996	24393.8	1938.48	64.0652	71.2314	20.0072	7370.6	215.447	139.639	24.0211	17.0079	3.00022	935.023	124.377	490.859
7.96005	18122.2	103.26	319.479	11180.9	490.981	197.963	25127	1987.48	26.0246	62.1722	22.0102	7451.76	272.278	94.3179	26.0216	14.0055	1.00002	963.304	132.434	487.786
8.0997	18277.3	117.335	322.526	10414.1	472.546	200.993	25077.9	1945.59	30.0364	61.1863	24.0106	7574.96	212.439	105.374	22.0161	18.0087	4.00039	940.258	143.502	466.268
8.23935	18573.9	112.307	340.82	9955.33	431.659	202.023	26265.9	2085.75	24.0268	70.2168	36.0228	7366.4	215.431	102.34	30.0281	11.0035	2.00024	926.651	142.495	503.13
8.379	18654.4	124.377	310.34	9406.06	402.036	204.033	26868	2049.45	26.0248	64.1785	24.0106	7660.16	198.445	76.1861	20.0127	11.003	1.00007	954.968	152.567	537.032
8.51865	18758.6	122.365	339.803	8785.62	386.874	187.859	26504.4	2097.39	30.0346	53.1481	16.0047	7455.39	199.326	74.2074	21.0141	21.0108	0	1044.22	126.395	501.105
8.6583	18909.7	99.2401	350.991	8089.55	380.569	187.887	27238.2	2113.96	24.02	65.1732	36.0212	7566.41	180.107	83.2718	15.007	11.003	3.00037	1012.68	144.509	511.33
8.79795	19227	141.488	362.202	7810.37	359.184	175.754	28255.1	2097.38	16.0134	61.1514	24.0118	7591.6	167.98	69.1986	16.008	11.0035	4.00039	989.574	151.559	504.155
8.9376	19488.8	142.502	325.574	7350.9	321.605	175.752	28162.5	2123.08	10.008	69.1737	32.0234	7743.02	190.194	61.1367	20.0166	13.0054	1.00002	1007.42	143.502	504.155
9.07725	19099.5	121.359	330.655	7082.05	331.802	170.718	27479.8	2169.31	22.028	67.2084	26.0146	7694.88	157.83	77.2052	21.0148	16.0063	1.00007	1031.6	156.597	529.82
9.2169	19362	133.434	319.495	6324.99	295.203	167.693	28899.7	2125.86	26.0184	67.1788	18.0101	7583.12	161.87	62.1396	19.0144	10.0029	2.0001	1008.42	153.574	507.246
9.35655	20152.5	125.389	324.558	6431.13	287.086	182.814	29575.6	2266.39	22.025	67.2043	20.0118	7740.36	149.789	61.1496	12.0079	8.00156	2.0001	1025.34	159.62	517.534
9.4962	19635.4	115.324	318.463	6243.43	265.742	208.053	29303.8	2279.88	8.00988	76.2309	38.0288	7700.79	154.866	68.2099	17.0112	12.0041	1.00002	1032.6	159.62	544.166
9.63585	19665.8	113.313	327.609	5724.41	286.03	189.896	29892.6	2208.07	20.0192	69.195	18.0057	7907.03	163.985	71.1825	23.0228	8.00195	0	1081.09	146.523	523.689
9.7755	20351.9	129.408	329.671	5514.83	245.501	183.841	31027.5	2367.09	16.0184	59.1662	24.0128	7754.64	150.753	66.1667	10.0049	14.0048	1.00007	1117.97	153.574	492.884
9.91515	20219.5	140.481	326.59	5400.64	273.863	198.973	30898.3	2387.9	22.017	64.164	28.0164	7762.09	137.699	55.1414	12.0059	10.0024	3.00037	1037.91	140.481	494.957
10.0548	20115.5	138.467	315.432	5121.93	232.37	190.887	30826.9	2382.68	26.0264	64.1849	24.0118	7782.14	153.823	48.1047	19.0103	11.003	0	1053.7	135.454	468.337
10.1945	20871.1	144.509	322.542	4901.67	262.742	203.003	32260.7	2386.03	26.0264	79.2539	24.0094	7830.77	113.468	66.207	19.0125	7.00188	1.00002	1130.64	136.454	528.794
10.3341	21361.3	127.402	323.558	4843.04	234.405	179.787	32662.9	2468.4	38.0678	60.2189	30.0228	7787.35	143.81	53.1592	13.0086	13.0041	4.00039	1046.28	126.389	500.055
10.4738	20677.4	141.488	332.704	4606.01	191.934	185.85	32569.3	2529.16	36.0416	72.2435	16.0039	7873.6	119.599	60.1712	18.0131	8.00156	2.0001	1141.21	145.516	505.23
10.6134	21085.9	137.46	341.854	4412.32	217.179	178.778	33597.5	2511.18	18.0181	76.2345	18.011	8002.68	151.799	62.1579	11.0067	7.00154	0	1124.3	161.636	557.548
10.7531	21432.3	136.454	284.974	4438.15	227.279	201.013	34494.8	2536.12	32.0516	69.2521	30.0156	7952.9	119.533	65.1935	10.0054	10.0029	0	1179.43	144.509	528.768
10.8927	20765.2	148.545	312.401	3987.32	216.137	173.735	32932.4	2470.66	30.0332	66.194	18.0057	7668.26	101.448	48.1073	18.0107	13.0048	1.00002	1136.98	137.467	557.603
11.0324	21284.7	148.537	314.401	3970.32	188.887	165.668	34451.7	2594.44	18.0257	76.2607	24.0106	7758.61	149.857	55.1333	16.0087	8.00234	1.00002	1096.96	152.567	557.575
11.172	21647.1	126.389	337.77	3974.96	176.778	183.823	34441.6	2631.63	18.0242	66.2088	34.0278	7975.73	131.62	59.1524	15.0092	9.00198	1.00007	1121.3	163.652	549.301
11.3117	21234	133.434	300.189	3879.47	162.66	163.66	34921.7	2575.07	30.0388	41.1003	32.025	7850.92	112.556	47.1132	14.0075	8.00156	0	1179.31	139.474	580.226
11.4513	22107	132.427	317.448	3712.16	187.877	177.778	35709.1	2704.79	20.0276	61.1867	28.0192	8116.53	117.567	50.093	11.0067	4.00039	3.00022	1166.66	144.516	546.274
11.591	22575.8	118.341	306.279	3626.4	176.786	192.915	36102.9	2715.95	34.053	73.2667	26.0196	7874.48	120.622	35.0728	10.0051	13.0041	2.0001	1168.72	142.495	534.926
11.7306	21963.4	151.559	291.058	3628.22	189.915	193.925	35735.6	2634.45	22.0368	62.2187	16.007	7758.77	112.478	54.1366	6.00293	10.0029	0	1266.36	151.567	553.41
11.8703	22496.6	151.559	310.385	3502.25	212.146	202.003	36526.1	2788.31	42.052	71.2385	28.0206	7931.27	109.469	38.0864	17.0141	17.0071	2.0002	1241.9	128.402	558.631
12.0099	22375.9	154.582	294.102	3459.76	170.771	180.796	37578.5	2750.07	24.0242	75.226	16.0102	8076.66	98.4433	48.1505	18.0148	8.00195	1.00012	1219.67	148.537	531.873
12.1496	22929.3	142.495	333.704	3423.9	170.735	188.877	37555.6	2915.97	28.0492	63.2202	20.0142	7947.6	118.525	37.077	13.0054	12.0035	1.00002	1247.28	137.467	615.208
12.2892	22702.7	172.726	301.219	3314.27	142.516	208.063	38892.7	2764.76	40.0558	66.2256	30.0242	7998.96	124.577	44.0969	10.0034	14.0055	2.0001	1248.28	155.59	564.743
12.4289	22837.4	154.582	311.355	3239.17	166.717	192.906	37990.5	2857.99	28.0442	91.3621	22.006	8111.92	122.613	50.168	10.0034	7.00256	1.00007	1210.11	161.636	568.855
12.5685	22913	146.523	337.787	3258.09	155.605	188.868	38991.6	2891.7	22.0294	78.2791	32.0282	8002.43	105.418	44.1077	16.0101	8.00195	2.0001	1262.1	160.628	559.576
12.7082	22584.8	141.488	297.145	3124.03	151.599	170.718	38389.9	2841.32	22.0382	70.2573	14.005	7994.92	112.547	40.0783	17.0171	7.00154	1.00002	1367.67	133.44	553.41
12.8478	23684.7	164.668	316.432	3209.91	162.676	190.896	40163.1	2816.51	36.0514	93.3767	20.0098	8156.7	89.3921	34.0785	17.0096	16.0063	1.00007	1266.42	123.371	556.493
12.9875	23245.4	162.644	323.558	3088.62	140.488	192.906	39003.7	2845	24.0316	86.3147	16.0047	8075.29	106.488	47.1093	9.00462	5.00085	1.00007	1318.62	175.761	584.255
13.1271	23419.3	179.796	323.558	2953.03	128.427	179.787	39684.3	2985.64	18.0255	81.2856	24.0152	7913.21	106.5	32.0579	13.0098	4.00039	2.00029	1278.19	147.53	567.799
13.2668	23656.4	175.752	325.59	3027.24	142.529	176.761	40375.6	3156.46	34.0564	82.3161	22.0106	8081.87	114.512	45.1135	11.0067	5.00061	1.00007	1289.84	127.395	545.193
13.4064	23792.9	187.859	321.526	2935.71	139.491	185.847	40647.7	2989.83	24.0344	85.3123	16.0086	8047.21	114.498	42.0956	10.0029	12.0041	1.00007	1320.75	144.516	565.775
13.5461	23535	140.481	303.249	2862.12	143.551	200.993	40633	3025.25	24.033	85.3145	22.011	8027.87	98.427	43.1108	11.0078	9.00198	1.00007	1305.76	164.668	578.14
13.6857	24081.1	161.636	299.189	2959.96	137.474	194.944	41174.9	3086.98	34.0512	73.2625	14.0058	7993.96	100.416	46.1111	9.00305	6.00147	1.00002	1372.01	169.701	568.883
13.8254	24053	181.805	313.386	2867.03	128.421	171.718	41270.4	3054.37	26.0356	74.2581	20.0088	8088.65	109.524	46.1058	15.0077	10.0029	3.00022	1407.4	150.552	564.715
13.965	24357.7	182.814	298.16	2786.51	135.454	200.993	41365.4	3068.23	16.0278	85.3314	30.0212	8068.3	96.4546	31.0685	17.0104	5.00085	2.0002	1328.15	166.676	601.814
14.1047	24232.9	185.841	299.189	2868.03	140.515	186.85	42170	3138.19	34.044	81.291	14.0079	7976.13	85.3203	39.0926	15.0102	5.00066	1.00012	1428.77	162.644	578.082
14.2443	24044.2	197.954	316.432	2839.43	143.53	199.973	42594.2	3234.84	32.0472	78.2945	30.0198	8016.23	101.429	44.0991	15.0085	9.00198	0	1415.83	180.796	593.635
14.384	24274.7	157.605	309.324	2727.01	140.501	197.954	41960.3	3216.28	24.031	83.2935	24.0152	8153.2	102.435	26.042	13.009	10.0029	0	1364.46	136.454	598.725
14.5236	23555.1	164.66	293.102	2722.44	140.488	174.743	41447.5	3138.08	10.0146	76.2628	24.0128	8047.42	98.4077	42.1018	9.00374	9.00242	0	1286.64	156.597	541.112
14.6633	23540.1	188.868	305.264	2670.96	143.516	182.831	41640.5	3141.24	22.0446	69.2587	34.032	8095.41	106.514	37.0915	17.0104	16.0063	1.00017	1290.84	133.447	566.827
14.8029	24343.3	194.925	311.355	2739.29	138.494	210.094	42709.5	3085.4	26.039	86.3294	26.0158	7962.62	83.348	34.0769	10.0035	9.00237	1.00012	1410.62	149.552	571.997
14.9426	24168.9	194.934	298.16	2687.06	134.446	184.832	42613.3	3126.44	26.0316	71.2271	26.012	7963.96	93.3701	41.0853	9.00506	11.003	2.00049	1384.85	154.589	530.873
15.0822	24111.6	173.735	322.526	2556.47	131.421	186.85	41999	3084.93	26.041	73.2538	28.015	8034.3	101.449	29.0624	15.0084	3.00051	2.0001	1405.12	166.685	561.635
15.2219	24150.1	169.709	335.737	2609.66	152.574	183.841	43016.9	3237.67	24.0374	75.2758	24.0164	8177.39	106.536	45.1135	18.015	8.00156	2.0001	1373.01	131.421	568.855
15.3615	24034.8	197.954	288.044	2605.12	126.42	165.676	43663.2	3309.5	44.0708	86.3505	32.0234	8141.11	86.3499	40.1128	9.00486	8.00156	1.00002	1374.15	159.628	553.41
15.5012	24161.6	175.752	335.753	2715.3	135.454	202.003	43661.2	3206.88	12.0192	87.3258	22.0134	7958.83	93.3709	37.0806	14.0084	7.0012	1.00007	1458.89	153.597	555.493
15.6408	23840.6	216.137	315.432	2634.4	118.37	164.66	42907.1	3209.5	40.0594	89.3635	18.0075	8049.55	85.3636	29.05	7.00325	4.00059	2.0001	1387.99	145.523	616.208
15.7805	24256	189.878	309.368	2548.28	131.421	188.877	43229.4	3244.24	24.0314	75.2519	40.0352	8098.37	97.4213	41.0873	15.0114	6.00088	0	1456.59	163.652	594.606
15.9201	24233.3	200.983	301.234	2560.74	124.377	219.169	43465.5	3322.18	12.0119	88.2803	28.0136	8118.45	113.522	39.106	14.008	9.00198	1.00002	1490.98	151.567	604.964
16.0598	24488	188.868	281.932	2512.07	123.389	195.944	44030.3	3344.78	28.0534	76.3052	28.0192	7914.48	92.3715	42.1131	9.0077	8.00225	1.00012	1466.26	167.693	588.4
16.1994	24678.7	177.769	290.044	2506.29	129.427	196.944	44391.3	3245.81	12.0144	84.2878	16.0094	8097.78	98.4063	36.0791	12.0075	6.00117	1.00007	1436.2	137.46	531.873
16.3391	24137.9	206.033	292.073	2487.34	127.42	210.074	43907.5	3328.39	8.01468	83.3154	28.0218	7990.64	103.445	39.0771	19.0144	9.00198	1.00012	1419.05	164.668	588.43
16.4787	24239.1	201.993	302.234	2406.2	130.427	190.898	44548.7	3240.71	22.0374	82.3185	14.0051	8001.5	93.4076	35.0847	11.0071	8.00195	2.0002	1419.05	129.408	614.177
16.6184	24363.7	218.158	296.131	2462.48	120.371	193.915	44156.3	3395.33	34.0558	78.305	22.0146	7810.43	104.496	31.0751	9.00471	7.00154	1.00002	1411.55	179.787	589.401
16.758	24485.3	203.013	319.495	2466.9	146.537	178.787	44267.9	3299.44	26.0374	84.304	20.0108	7996.34	95.4025	46.1374	13.0068	9.00198	2.0001	1388.06	147.53	563.715
16.8977	24541.3	219.169	270.782	2417.2	121.365	214.126	44857.6	3361.03	28.0576	98.4481	30.0198	7965.92	93.3963	33.0848	12.008	8.00156	0	1431.98	168.693	586.313
17.0373	24386.7	232.313	279.904	2501.77	119.353	200.983	44989.8	3252.26	24.0442	91.3906	28.0232	8147.61	65.2644	34.0867	12.0072	12.0035	0	1457.74	147.53	618.3
17.177	24267.4	244.453	273.822	2452.36	149.552	199.983	44413.4	3306.95	34.0576	90.3749	22.0134	7988.75	84.3525	32.0657	10.0036	10.0024	1.00007	1429.77	157.605	550.328
17.3166	24202.8	245.465	255.588	2441.97	124.389	190.906	44463.9	3356.52	22.0274	63.1911	20.0128	7933.32	74.2833	39.0849	18.0162	6.00117	1.00007	1385.85	160.628	578.14
17.4563	24800.6	251.538	261.677	2376.73	117.358	165.676	44952.8	3350.4	22.0274	94.3542	18.0077	8003.93	99.4204	37.0715	9.00535	7.0012	1.00002	1402.05	154.582	589.43
17.5959	24515.4	257.613	271.796	2486.08	122.371	195.934	45030.9	3420.37	30.0438	82.3045	22.0102	8180.61	98.4588	41.1148	10.0054	9.00198	0	1361.25	153.582	575.025
17.7356	24495.3	243.441	282.959	2345.43	135.454	198.973	44399.1	3392.99	24.046	70.2647	20.0136	8031.82	97.4215	30.054	13.0067	8.00156	0	1538.51	161.636	582.226
17.8752	24984.8	213.115	282.946	2457.87	111.313	194.925	45370.6	3349.69	34.0556	82.3094	22.0124	8064.42	86.379	41.0993	15.0085	8.00156	1.00002	1501.81	168.693	592.547
18.0149	24714.2	216.137	293.102	2381.22	111.302	199.973	45091.9	3299.77	28.0384	74.2536	20.0146	7817.89	102.448	29.0589	11.0051	3.00022	3.00037	1515.73	155.59	563.687
18.1545	24917.8	222.201	347.939	2405.95	127.395	197.954	45575	3422.18	28.0568	90.4039	22.0112	7980.93	97.3797	30.0672	15.0092	11.0035	3.00037	1515.89	141.488	588.371
18.2942	24469.5	237.37	278.904	2351.03	121.377	189.878	45540.5	3429.53	10.0158	78.2729	18.0101	8076.6	99.4173	34.0665	11.0054	12.0035	1.00002	1488.98	145.53	583.255
18.4338	25168.7	238.382	302.234	2305.1	113.324	176.761	45285.9	3322.6	36.0614	68.257	10.0066	8133.73	88.3761	40.13	17.0137	8.00195	1.00002	1481.38	144.509	578.111
18.5735	24846.3	246.477	285.988	2385.84	124.383	180.805	45526.2	3336.05	28.0374	80.2824	16.008	7969.12	96.437	41.0915	15.0101	7.0012	2.00029	1469.63	172.726	570.94
18.7131	24206.5	231.301	294.102	2324.01	102.265	189.878	44688.7	3356.3	24.034	73.2557	22.0102	8041.08	92.3837	37.1028	12.0053	9.00286	0	1532.97	159.636	581.284
18.8528	24894.3	249.514	300.189	2309.57	116.341	197.954	45494.8	3441.58	12.0177	64.2001	16.0078	7970.55	90.3078	36.0652	15.007	13.0041	2.0002	1496.36	156.597	557.548
18.9924	24731.2	225.256	302.234	2326.25	114.324	189.878	46552.7	3458.89	18.0179	80.2579	16.0086	7775.93	97.3729	26.0458	6.00283	2.0001	0	1461.96	143.502	583.226
19.1321	24857.1	242.429	276.863	2404.83	119.359	209.084	45221.1	3345.19	20.0304	86.3289	30.0168	8033.53	104.453	38.0997	7.00384	10.0029	0	1464.11	165.668	572.968
19.2717	24521.4	224.223	272.822	2253.56	101.275	180.796	46395.2	3505.91	26.0394	63.2077	28.0216	8064.62	91.3518	36.0857	10.0044	7.00154	1.00002	1483.53	145.516	606.93
19.4114	24653.6	230.29	300.204	2284.84	129.427	183.85	46475.5	3485.6	12.0183	69.221	28.0136	7819.94	80.3067	25.0607	14.0105	8.00156	0	1542.83	151.559	621.361
19.551	24301.3	208.053	298.16	2281.61	106.286	174.752	45840.7	3431.32	16.025	74.2536	16.0133	7985.94	107.471	25.062	11.0052	7.00154	1.00007	1550.3	155.59	618.33
19.6907	24708.8	230.301	305.279	2228.13	111.313	182.822	45534.2	3416.58	26.0302	84.2965	12.0064	7957.67	88.3324	28.0727	16.0119	5.00134	1.00012	1449.37	152.582	599.754
19.8303	24591.4	227.267	261.677	2221.21	109.302	199.983	46190.2	3428.03	28.0304	69.2079	18.0084	7876.83	87.3509	31.0645	10.0047	6.00088	0	1519.12	159.628	619.3
