# Supplementary material for: On the longevity and inherent hermeticity of silicon-ICs: evaluation of bare-die and PDMS-coated ICs after accelerated aging and implantation studies
Source: Nat Commun. 2025 Jan 2;16:12. doi: 10.1038/s41467-024-55298-4 (PMC11697292; doi:10.1038/s41467-024-55298-4)
Supplement: Supplementary file 4 — Source Data [file 41467_2024_55298_MOESM4_ESM.zip › Source Data/SI/FigS9.xlsx]

## Sheet: 0-month
Frequency (Hz)	| Z | (Ohm)	Phase (Deg)
100000	45824.4	-89.2347
63095.7	72761.9	-89.5112
39810.7	115438	-89.6582
25118.9	182741	-89.8386
15848.9	290164	-89.9064
10000	459309	-89.9472
6309.58	728532	-89.8797
3981.07	1155800	-89.9064
2511.89	1827718	-89.9276
1584.89	2898445	-89.9721
1000	4589724	-89.9595
630.958	7267055	-89.9826
398.107	11500000	-89.9899
251.189	18300000	-89.977
158.489	28900000	-90.0083
100	45800000	-90.0224
63.0958	72700000	-90.0171
39.8107	115000000	-89.9797
25.1189	183000000	-89.9822
15.849	289000000	-90.0781
10	458000000	-89.9445
6.30958	727000000	-89.9722
3.98108	1150000000	-89.9363
2.51189	1820000000	-89.976
1.58489	2890000000	-89.9421
1	4590000000	-89.9617
0.630958	7250000000	-89.9105
0.398108	11500000000	-89.9034
0.251189	18200000000	-89.9052
0.158489	28800000000	-89.8392
0.1	45600000000	-89.7525
0.063096	72200000000	-89.7221
0.039811	114000000000	-89.7011
0.025119	181000000000	-89.4421
0.015849	282000000000	-89.441
0.01	509000000000	-89.0038

## Sheet: 5-month
Frequency (Hz)	| Z | (Ohm)	Phase (Deg)
100000	804967	-76.035
63095.7	1191561	-73.3329
39810.7	1732428	-70.3537
25118.9	2472624	-67.0943
15848.9	3463717	-63.6715
10000	4746517	-60.2206
6309.58	6357529	-56.831
3981.07	8360458	-54.0157
2511.89	10800000	-51.8506
1584.89	13700000	-50.569
1000	17400000	-50.3678
630.958	22000000	-51.4102
398.107	28200000	-53.7683
251.189	36700000	-57.2889
158.489	49200000	-61.6727
100	68100000	-66.4524
63.0958	97400000	-71.1419
39.8107	143000000	-75.3947
25.1189	215000000	-78.9405
15.849	329000000	-81.9403
10	509000000	-83.9718
6.30958	794000000	-85.5612
3.98108	1250000000	-86.8217
2.51189	1950000000	-87.4988
1.58489	3080000000	-88.2121
1	4860000000	-88.6821
0.630958	7660000000	-88.9326
0.398108	12100000000	-89.1769
0.251189	19200000000	-89.2339
0.158489	30300000000	-90.1807
0.1	47800000000	-89.4626
0.063096	74500000000	-89.4131
0.039811	119000000000	-89.8635
0.025119	191000000000	-89.5641
0.015849	290000000000	-88.6684
0.01	473000000000	-89.9772
