# Supplementary material for: On the longevity and inherent hermeticity of silicon-ICs: evaluation of bare-die and PDMS-coated ICs after accelerated aging and implantation studies
Source: Nat Commun. 2025 Jan 2;16:12. doi: 10.1038/s41467-024-55298-4 (PMC11697292; doi:10.1038/s41467-024-55298-4)
Supplement: Supplementary file 4 — Source Data [file 41467_2024_55298_MOESM4_ESM.zip › Source Data/SI/TableS5.xlsx]

## Sheet: Chip-A
		Atomic Concentration [%]
	Depth (nm)	Al 2p	K 2p	C 1s	Cl 2p	Cs 3d5/2	F 1s	N 1s	Na 1s	O 1s	Si 2p_SiON			Si as SiN	Si as SiO2	Si/N
	0	0	0	21.845	0	0.54	0	7.905	0	39.82	29.89			9.98	19.91	1.26249
	4.8	0	0	0	0	0	0	45.498	0	4.836	49.666			47.248	2.418	1.03846
	9.6	0	0	0	0	0	0	48.487	0	0	51.513			51.513	0	1.06241
	14.4	0	0	0	0	0	0	49.379	0	0	50.621			50.621	0	1.02515

## Sheet: Chip-B
		Atomic Concentration [%]
	Depth (nm)	Al 2p	K 2p	C 1s	Cl 2p	Cs 3d5/2	F 1s	N 1s	Na 1s	O 1s	Si 2p_SiON			Si as SiN	Si as SiO2	Si/N
	0	0	0	26.281	0	0.093	0	10.787	0	36.134	26.704			8.637	18.067	0.800686
	4.8	0	0	0	0	0	0	46.969	0	3.476	49.555			47.817	1.738	1.01805
	9.6	0	0	0	0	0	0	49.296	0	1.292	49.412			48.766	0.646	0.989249
	14.4	0	0	0	0	0	0	50.991	0	0	49.009			49.009	0	0.96113
