# Supplementary material for: On the longevity and inherent hermeticity of silicon-ICs: evaluation of bare-die and PDMS-coated ICs after accelerated aging and implantation studies
Source: Nat Commun. 2025 Jan 2;16:12. doi: 10.1038/s41467-024-55298-4 (PMC11697292; doi:10.1038/s41467-024-55298-4)
Supplement: Supplementary file 4 — Source Data [file 41467_2024_55298_MOESM4_ESM.zip › Source Data/Main/Fig5_Chip-A.xlsx]

## Sheet: 7-month
#Sputter Time (s)	H+	Na+	Mg+	Al+	Si+	^30Si+	SiO+	SiHO+	Si_2+	Si_2O+	Si_2O_2+	Si_2N+	N+
0.665	938.904	275.085	4.00024	306.158	38165.4	766.866	428.354	2575.55	229.239	835.67	28.012	2715.7	25.0885
3.325	290.031	23.01	1.00002	67.0843	94778.3	1651.38	1552.89	1115.61	507.226	1871.37	148.282	4425.01	51.147
5.985	304.127	8.00156	0	14.0024	118430	2140.35	2173.78	1417.53	554.841	2033.75	206.525	3855.86	58.1869
8.645	342.428	3.00012	0	5.00041	118130	2098.08	2352.39	1523.37	538.551	2120.09	196.472	3573.17	56.1544
11.305	306.151	4.00039	0	2.0001	121675	2196.21	2352.41	1512.12	574.063	2079.93	193.46	3696.4	51.1396
13.965	317.227	2.00005	0	3.00022	117532	2038.47	2277.41	1360.58	540.594	2086.5	185.423	3725.7	46.1092
16.625	327.305	1.00002	0	0	114616	2048.51	2258.29	1352.48	547.699	1974.87	218.583	3628.5	48.1466
19.285	322.265	1.00002	0	1.00002	114954	2132.96	2292.12	1440.13	541.605	2001.42	205.523	3721.3	49.1417
21.945	325.291	1.00002	1.00002	2.0001	115604	2080.34	2241.33	1403.23	546.733	2003.35	208.548	3737.03	50.117
24.605	342.439	0	0	0	118041	1985.72	2278.34	1344.09	553.754	1913.04	194.47	3579.8	56.1255
27.265	330.329	2.0001	0	0	118808	2112.97	2374.7	1374.33	525.401	2001.37	209.538	3581.92	42.1104
29.925	327.313	0	0	2.0001	115696	2052.68	2365.05	1390.54	521.348	1977.01	190.447	3534.28	55.1529
32.585	299.093	0	0	0	114023	2157.21	2210.65	1385.64	583.19	1993.8	186.424	3666.24	65.1888
35.245	309.164	1.00002	0	1.00002	111139	1992.25	2161.67	1326.61	497.05	1912.35	184.422	3570.17	66.2012
37.905	296.075	1.00002	0	0	112777	2040.17	2178.13	1354.85	478.839	2035.89	187.436	3607.71	38.1021
40.565	326.299	0	0	0	114445	2081.5	2395.9	1433.17	551.755	2011.7	184.415	3570.65	58.1712
43.225	317.227	1.00002	0	0	116489	2067.56	2371.61	1329.07	538.551	1972.77	189.441	3503.71	41.1049
45.885	317.238	0	0	0	119337	2112.88	2301.88	1372.97	548.69	1995.95	231.666	3521.96	46.1148
48.545	302.112	2.00005	0	0	115548	1991.85	2257.58	1426.07	491.967	1993.8	224.623	3490.78	55.1556
51.205	337.386	0	0	0	110576	1995.1	2277.61	1368.98	521.342	2031.72	209.548	3534.73	57.1767
53.865	323.273	0	0	0	114128	2001.25	2385.21	1273.12	563.878	1928.78	190.462	3555.66	53.1397
56.525	289.017	3.00022	0	0	114095	2107.68	2280.57	1299.93	515.253	1917.24	214.561	3507.65	49.1204
59.185	328.321	0	0	1.00002	111112	2002.51	2226.49	1418.67	515.245	2010.55	202.503	3759.11	48.1166
61.845	305.152	1.00002	0	0	110338	1969.85	2169.47	1372.28	533.486	1946.54	171.362	3632.97	49.1369
64.505	290.025	1.00002	0	0	108397	1910.3	2104.19	1226.51	520.33	1826.23	160.322	3572.32	53.142
67.165	322.267	0	0	1.00002	113195	1976.25	2330.33	1304.19	517.291	1979.24	208.547	3673.53	58.1434
69.825	315.21	0	0	0	106274	1920.63	2339.75	1440.35	500.11	1967.75	207.527	3587.05	55.1269
72.485	328.312	0	0	0	116178	2061.15	2422.49	1351.01	531.446	1970.77	234.695	3483.42	56.1497
75.145	303.12	0	0	0	115978	1993.92	2256.19	1276.15	543.625	1945.77	197.477	3411.05	49.1501
77.805	355.548	2.00005	0	1.00002	119986	2071.67	2368.49	1416.78	527.399	1916.39	202.506	3543.89	42.1278
80.465	332.35	1.00002	0	1.00002	106921	2028.57	2376.76	1443.61	502.124	1910.94	201.505	3490.38	61.1536
83.125	273.914	0	0	0	112610	2040.36	2382.06	1308.17	517.332	1948.72	206.532	3571.87	64.2166
85.785	306.145	1.00002	0	0	111865	2126.68	2400.03	1376.54	554.758	1826.34	202.505	3505.36	40.1156
88.445	325.293	0	0	0	111938	2114.1	2510.52	1479.93	518.317	2053.74	257.816	3649.08	39.1182
91.105	311.189	2.00005	0	0	116542	2056.25	2430.04	1313.27	526.418	2034.86	207.527	3607.1	50.1322
93.765	272.907	0	0	0	117102	2006.77	2470.17	1365.28	536.581	1998.05	202.506	3599.11	52.1362
96.425	315.23	0	0	1.00002	123551	2202.45	2709.09	1394.94	549.739	2094.76	223.61	3668.16	63.1625
99.085	292.042	1.00002	0	0	117290	2139.28	2869.59	1402.24	544.672	2002.15	202.501	3584.63	51.1236
101.745	476.764	0	0	1.00002	183985	3795.83	4986.26	2146.49	775.351	3109.08	366.659	5673.85	74.2961
104.405	322.285	1.00002	0	0	154999	2896.53	4189.64	1564.82	584.197	2287.09	257.868	3620.17	49.1452
107.065	330.334	1.00002	0	1.00002	145702	2791.16	4670.71	1385.98	478.813	1928.72	299.104	3144.03	35.0847
109.725	283.983	0	0	1.00002	117838	2920.39	5449.81	1440.74	450.503	1891	309.169	2687.98	36.0862
112.385	266.867	0	0	1.00002	157529	3440.62	6846.28	1331.1	464.701	1808.38	331.377	2323.94	29.0724
115.045	240.707	1.00002	0	1.00002	164878	3902.01	8500.62	1388.3	404.038	1784.52	388.878	1845.56	32.0515
117.705	228.657	0	0	2.0001	160559	4312.26	9646.64	1463.32	400.999	1622.87	423.19	1539.94	21.044
120.365	201.495	0	0	0	186190	4654.6	11034.6	1354.62	367.672	1546.97	476.778	1135.69	22.0436
123.025	199.487	0	0	0	193373	4965.46	11958.7	1321.3	335.394	1418.39	470.716	817.251	11.0163
125.685	161.329	0	0	1.00002	216280	5412.77	13793.9	1226.1	311.197	1349.07	550.728	557.949	8.01252
128.345	161.318	0	0	1.00002	149532	5412.05	14318.1	1311.58	297.112	1325.37	598.351	339.431	2.00235
131.005	147.264	0	0	0	201820	5738.49	15316.6	1245.5	300.111	1291.27	575.043	190.456	2.0024
133.665	137.23	1.00002	0	0	223639	6082.03	16057.6	1329.63	298.09	1294.26	564.941	93.1108	2.00264
136.325	130.207	1.00002	0	0	206598	6328.63	16309	1272.45	317.259	1355.31	601.414	40.0266	1.0013
138.985	156.298	1.00002	0	3.00022	164169	5975.01	16282.3	1259.96	291.031	1307.87	625.788	13.0022	0
141.645	143.258	0	0	2.0001	195755	6006.25	16071.5	1240.54	272.936	1199.49	562.878	7.00071	1.00105
144.305	128.205	1.00002	0	0	195460	5962.32	16512.9	1212.76	308.176	1245.92	548.699	7.00061	0
146.965	140.24	0	0	1.00002	185919	6094.5	16205.8	1298.98	271.928	1293.31	618.669	1.00002	0
149.625	140.24	0	0	1.00002	194777	6110.25	16125.6	1271.37	263.849	1251.96	548.673	2.00005	0
152.285	162.322	0	0	1.00002	229296	6092.98	16286.7	1273.84	292.065	1204.59	576.046	2.00005	0
154.945	153.287	0	0	0	228310	6191.16	16472.2	1317.34	283.99	1253.03	586.194	1.00002	1.0012
157.605	133.218	0	0	0	146700	5910.45	15893.6	1258.9	278.965	1302.53	600.404	1.00002	1.0011
160.265	146.262	0	0	1.00002	199695	6119.64	15884.2	1277.57	227.648	1264.35	615.656	6.00044	1.0013
162.925	167.342	0	0	1.00002	233124	6119.86	16219.5	1256.56	271.908	1313.94	567.947	3.00012	0
165.585	141.247	0	0	2.0001	236664	6121.05	16219.2	1278.59	272.924	1298.47	587.211	0	0
168.245	166.338	0	0	3.00022	215887	6062.58	16257.5	1320.55	250.78	1365.55	569.975	4.00024	1.00076
170.905	157.302	0	0	2.00005	202742	6077.51	16270.9	1277.73	279.975	1300.66	583.16	1.00002	1.00134
173.565	144.254	2.0001	0	5.00041	201916	6035.59	16388.4	1276.44	267.881	1214.87	630.895	5.00032	0
176.225	150.277	0	0	1.00002	160964	6003.3	15843.9	1366.34	271.947	1383.25	568.957	2.00005	1.0011
178.885	145.257	0	0	1.00002	190642	5994.35	16149.4	1303.2	262.868	1222.13	596.356	3.00012	0
181.545	156.299	1.00002	0	3.00022	230046	6091.98	16340.5	1316.04	261.851	1343.82	625.766	3.00012	2.00284
184.205	160.315	0	0	1.00002	196905	6180.49	16383.7	1308.87	278.956	1224.11	528.395	4.00039	0
186.865	143.25	0	0	0	150546	5785.86	15545.6	1325.93	265.881	1268.44	641.037	3.00012	0
189.525	125.191	1.00002	0	2.0001	199748	6036.38	16122.5	1303.02	273.927	1286.08	547.658	3.00012	1.0009
192.185	186.424	0	0	2.00005	234295	6027.1	16590.9	1272.38	286.018	1291.17	566.922	6.00049	1.00198
194.845	126.195	0	0	4.00024	198469	6009.8	15973.3	1267.26	270.917	1271.57	619.665	5.00041	2.00274
197.505	149.272	0	0	2.00005	230875	6219.3	16566.1	1348.82	294.083	1268.66	615.627	3.00012	1.00105
200.165	157.302	0	0	0	230435	6347.35	16541.7	1290.14	289.017	1286.04	620.741	2.0001	0
202.825	158.306	1.00002	0	2.0001	195232	6022.45	16600.4	1261.97	258.816	1305.83	605.483	4.00024	1.00134
205.485	173.368	1.00002	0	3.00022	147069	5964.05	15850.6	1407.42	259.837	1297.36	546.633	1.00002	1.00134
208.145	139.238	0	0	2.0001	197593	5995.22	16302.4	1328.02	262.843	1333.61	560.837	3.00022	1.001
210.805	159.316	0	0	4.00039	231257	6184.42	16199.1	1335.62	277.955	1273.6	595.32	2.00005	0
213.465	156.304	1.00002	0	11.0015	201601	6084.42	16654.6	1302.22	298.126	1307.69	619.681	7.00061	1.00164
216.125	122.183	0	0	1.00002	104112	5312.66	13745.5	1211.07	293.058	1183.09	498.016	0	2.00244
218.785	164.329	0	0	1.00002	198271	6044.48	16439.4	1245	284.999	1247.95	589.245	2.0001	0
221.445	169.35	0	0	5.00042	235757	6261.4	16789.9	1292.27	282.992	1330.41	646.169	3.00012	0
224.105	152.286	1.00002	0	2.00005	195373	6120.73	16526	1396.5	296.068	1291.16	644.086	4.00024	0
226.765	136.228	0	0	4.00039	212479	6260.91	16184.5	1266.26	300.119	1331.57	583.155	2.00005	0
229.425	130.207	0	0	2.0001	231130	6067.69	16335.7	1258.74	290.039	1212.78	576.06	2.0001	0
232.085	154.291	0	0	23.0109	154661	5889.19	16132.9	1260.69	289.042	1235.57	624.756	4.0002	0
234.745	168.348	0	0	9.001	159372	5874.57	15879.8	1322.77	277.96	1327.3	634.928	5.00041	0
237.405	151.281	0	0	6.00063	190489	5957.94	16236.5	1306.47	296.084	1266.41	582.117	1.00002	1.00144
240.065	153.288	2.00005	0	10.0017	231860	6077.4	16247.9	1273.64	288.039	1222.08	598.355	8.00098	0
242.725	133.217	1.00002	0	4.00024	208950	6219.28	16503.1	1302.89	274.921	1254.1	627.79	2.0001	1.0012
245.385	156.299	2.0001	0	6.00049	152291	5940.46	16040.2	1310.13	290.048	1300.49	639.998	5.00032	0
248.045	154.291	0	0	4.00024	193548	6246.74	16370.8	1313.18	291.061	1262.58	567.939	2.00005	0
250.705	139.237	0	0	9.001	201976	6024.39	16377.5	1347.05	301.134	1309.79	622.74	3.00012	2.00244
253.365	136.226	1.00002	0	4.00024	187748	6143.64	16390.4	1314.61	294.07	1367.58	637.958	4.00024	0
256.025	159.31	1.00002	0	7.00071	206312	5958.69	16343.2	1365.58	268.901	1282.95	649.117	3.00022	0
258.685	153.29	0	0	7.00061	196255	5953.17	16121.1	1243.54	264.866	1280.85	560.85	5.00032	0
261.345	160.319	0	0	1.00002	193137	5887.51	16094.7	1238.43	270.901	1264.54	543.617	6.00063	1.0013
264.005	129.204	1.00002	0	3.00012	155927	5867.08	15853.8	1258.69	270.93	1323.21	603.481	3.00012	1.0013
266.665	156.298	1.00002	0	7.00071	194237	6059.61	16155	1328.04	303.139	1249.9	585.203	4.00039	0
269.325	165.335	0	0	14.0026	202095	5946.19	15805.4	1289.15	296.115	1285.09	605.456	2.00005	0
271.985	159.311	0	0	5.00032	198429	6005.85	16050.1	1242.11	266.884	1214.91	596.342	4.00024	0
274.645	106.139	0	0	3.00022	145265	5741.43	15631.8	1291.75	273.915	1234.48	581.103	3.00012	0
277.305	147.27	0	0	7.0009	191069	6047.9	15670.1	1295.78	288.025	1189.13	580.168	3.00022	0
279.965	124.188	0	0	8.00098	115932	5364.89	14720.9	1213.57	251.806	1187.18	555.798	4.00024	0
282.625	151.279	0	0	2.00005	158657	5748.93	15655.7	1322.35	310.197	1291.24	605.474	3.00012	1.0011
285.285	160.314	0	0	34.02	200551	6026.51	16053.6	1294.98	292.049	1325.27	666.394	2.00005	0
287.945	149.272	0	0	12.0018	236446	5886.21	16100.8	1274.75	298.09	1254.04	585.175	4.00024	1.0011
290.605	131.211	0	0	13.0021	205946	5887.5	16169.8	1240.12	265.868	1292.22	587.215	3.00012	0
293.265	150.278	0	0	14.0024	192090	5827.9	15699.7	1275.47	293.06	1269.63	622.717	3.00012	4.00474
295.26	146.261	0	0	14.0024	236527	6054.08	15814.4	1084.21	270.894	1125.32	468.671	0	2.0022

## Sheet: 12-month
#Sputter Time (s)	H+	Na+	Mg+	Al+	Si+	^30Si+	SiO+	SiHO+	Si_2+	Si_2O+	Si_2O_2+	Si_2N+	N+
0.665	1324.01	58.0693	2.00005	265.861	127675	2422.32	5554.79	1869.15	73.1381	333.517	135.422	2.0001	0
3.325	342.46	4.00024	2.0001	98.13	237302	5138.18	12078.7	832.111	154.302	685.732	296.068	0	0
5.985	314.217	5.00032	1.00002	18.0042	240027	5082.8	11986.8	821.122	139.243	680.624	249.76	2.00005	0
8.645	395.911	4.00024	0	10.0012	237835	5006.45	11998.2	906.925	151.284	677.581	294.054	1.00002	2.00181
11.305	395.916	3.00012	0	9.001	237986	5103.28	12010	914.211	171.358	632.864	272.91	1.00002	1.0009
13.965	364.639	1.00002	0	5.00041	238112	5036.38	12188.9	929.827	154.293	693.88	279.961	2.00005	0
16.625	340.411	3.00012	0	8.00078	238173	5033.07	12323	843.796	162.322	644.037	279.965	1.00002	0
19.285	363.61	2.00005	0	4.00024	237487	5022.05	12239.3	897.774	155.304	666.408	304.128	3.00022	1.00164
21.945	392.881	4.0002	0	4.0002	238599	5104.72	12151	904.189	171.362	640.006	238.694	0	1.00125
24.605	401.968	2.00005	0	1.00002	239577	5117.96	12089	986.059	169.362	667.44	274.921	2.00005	1.0009
27.265	369.663	2.00005	0	3.00012	238464	5130.77	12119.7	911.241	158.306	654.214	266.879	1.00002	0
29.925	347.471	1.00002	0	2.0001	237120	5136.36	12184.3	898.812	174.371	684.692	287.016	1.00002	1.001
32.585	416.11	4.00024	0	2.00005	151932	4702.83	10887.1	1106.84	147.27	555.777	259.829	1.00002	0
35.245	354.53	1.00002	0	0	236610	4940.48	11286.2	924.41	190.443	653.185	275.927	1.00002	0
37.905	345.453	2.0001	0	1.00002	239062	5451.17	12921.1	990.897	182.407	664.359	304.14	0	2.0024
40.565	362.601	0	0	1.00002	237355	5249.23	12373.1	954.235	166.346	713.181	312.187	3.00022	1.0011
43.225	373.701	1.00002	0	3.00022	239075	5370.31	12912.2	956.373	184.416	678.609	278.948	5.00041	0
45.885	399.961	1.00002	0	0	238415	5301.94	12573.7	1052.2	179.399	714.191	301.113	2.00005	0
48.545	403.992	0	0	2.0001	239771	5365.17	13001.8	12	170.358	695.891	322.265	1.00002	0
51.205	390.866	1.00002	0	1.00002	238689	5279.45	12503.2	945.826	174.372	699.958	313.194	5.00032	3.00359
53.865	395.91	1.00002	0	0	238286	5213.59	12998.1	925.474	181.402	691.815	272.907	0	0
56.525	382.784	1.00002	0	1.00002	239680	5170.5	12724.9	1010.55	160.32	670.49	288.01	1.00002	0
59.185	417.12	1.00002	0	1.00002	240323	5603.83	13259.8	931.962	187.434	709.115	290.024	1.00002	0
61.845	370.707	0	0	1.00002	239768	5490.79	13293.6	994.477	164.332	693.896	308.164	2.00005	2.00244
64.505	388.843	0	0	0	238409	5439.8	13086.1	1022.55	179.392	742.698	302.112	0	0
67.165	397.928	0	0	1.00002	238566	5405.12	13277.5	959.402	188.433	659.278	301.104	2.0001	0
69.825	371.683	0	0	0	239183	5437.88	12741.2	938.699	167.346	752.887	317.232	1.00002	3.0031
72.485	355.547	2.00005	0	0	238565	5484.88	13191.1	978.072	157.306	676.603	291.034	0	0
75.145	379.759	0	0	0	239276	5473.95	12993.2	945.888	191.452	759.011	292.048	3.00022	0
77.805	392.889	1.00002	0	1.00002	238810	5570.73	13096.8	929.677	155.306	643.025	294.065	1.00002	1.00105
80.465	353.521	0	0	0	237334	5305.21	12832	967.481	176.384	749.841	335.386	0	0
83.125	358.592	0	0	1.00002	237410	5296.78	12849.7	905.33	151.294	708.088	303.123	0	0
85.785	365.637	0	0	1.00002	237342	5376.12	12856.9	985.646	167.346	736.596	311.219	0	0
88.445	376.741	0	0	0	237506	5469.05	12935.8	930.539	164.329	705.042	312.189	2.00005	1.00105
91.105	602.435	2.0001	0	0	240204	9446.23	22568	1473.3	263.849	1190.15	474.742	2.00005	1.00134
93.765	380.765	0	0	1.00002	238169	5461.76	12996	945.963	178.388	758.006	329.322	2.00005	2.00254
96.425	369.668	0	0	1.00002	237875	5197.77	12511.6	898.016	173.374	657.29	300.099	1.00002	0
99.085	365.627	1.00002	0	0	237393	5228.29	12488.9	949.939	181.403	740.657	309.172	1.00007	0
101.745	326.302	0	0	0	239132	5280.72	12413.6	912.311	191.46	691.834	307.171	3.00012	2.00196
104.405	356.554	0	0	0	239026	5053.46	12502.8	972.559	184.415	703.04	308.157	3.00012	0
107.065	319.241	0	0	0	241302	5245.34	12709	919.285	150.277	707.07	320.249	3.00012	0
109.725	335.395	0	0	0	241583	5343.28	12540.4	910.248	151.28	663.344	283.982	2.0001	0
112.385	349.489	0	0	0	241575	5453.89	12908.9	915.627	172.365	710.123	294.06	4.00024	0
115.045	379.756	0	0	0	239425	5401.37	12802.2	946.1	153.287	690.793	313.207	3.00012	0
117.705	351.504	0	0	0	237721	5211.38	12662.3	922.376	168.346	688.759	321.257	2.0001	0
120.365	342.428	0	0	0	238370	5260.11	12781.2	914.545	186.426	709.103	313.197	2.0001	0
123.025	364.619	0	0	0	238670	5278.17	12705	966.638	155.294	737.602	322.272	3.00022	0
125.685	343.44	0	0	0	240411	5338.56	13003.1	926.768	190.443	714.2	307.15	3.00012	0
128.345	313.196	1.00002	0	0	238010	5259.04	12405.8	903.128	186.432	749.824	309.171	2.0001	0
131.005	351.504	0	0	0	238549	5375	12839.7	873.655	180.403	697.915	270.919	0	1.00139
133.665	344.446	0	0	0	239360	5396.65	12561.8	967.483	174.375	699.951	309.172	2.0001	0
136.325	321.257	1.00002	0	0	237536	5285.58	12815.5	923.59	194.461	732.52	312.212	2.00005	1.00115
138.985	354.547	0	0	1.00002	236910	5221.6	12769.5	896.176	157.307	747.79	316.222	3.00012	2.00235
141.645	338.399	0	0	0	240851	5280.91	12826.4	994.044	167.345	718.283	285.997	2.00005	0
144.305	354.545	0	0	1.00002	239824	5468.35	12934.5	902.274	166.342	687.745	293.05	2.00005	0
146.965	317.226	1.00002	0	0	240016	5070.81	12644.8	869.369	157.304	759.017	325.288	1.00002	2.0024
149.625	342.432	1.00002	0	0	239354	5372.7	12765.6	955.324	168.349	688.794	302.132	1.00002	0
152.285	322.278	0	0	0	240416	5296.66	12600.2	941.864	147.265	752.895	335.369	2.00005	2.00269
154.945	306.142	0	0	2.00005	238896	5380.59	12951.3	895.864	160.314	710.14	306.143	1.00002	2.00235
157.605	355.558	0	0	0	237775	5323.13	12694.3	894.109	162.322	748.804	344.445	1.00002	2.00205
160.265	326.298	1.00002	0	1.00002	238723	5248.86	12971.8	940.067	183.42	666.393	309.182	2.0001	0
162.925	353.521	0	0	1.00002	240892	5398.05	12837.3	958.435	171.363	711.138	293.077	1.00002	0
165.585	333.391	0	0	0	240966	5535.84	13231.1	880.821	154.294	745.753	338.396	1.00002	0
168.245	300.099	0	0	0	238769	5286.74	13174.8	874.533	204.517	706.073	330.345	2.0001	1.00154
170.905	325.288	0	0	0	241649	5508.34	13282	966.81	183.412	742.742	280.97	2.0001	0
173.565	326.296	0	0	0	241193	5261.86	12776	876.391	167.346	715.229	286.006	1.00002	2.00284
176.225	288.01	2.00005	0	0	241854	5407.93	13030.6	908.246	182.411	768.18	359.588	0	0
178.885	332.347	2.0001	0	0	240773	5431.93	12975.3	924.789	161.32	726.422	302.115	0	0
181.545	334.361	0	0	0	241255	5494.88	13145.9	958.62	179.393	770.2	298.09	0	0
184.205	303.121	0	0	0	242199	5474.46	13147.5	906.178	171.364	742.707	327.344	0	0
186.865	341.419	0	0	0	239523	5355.95	12615.3	883.688	194.462	736.588	334.363	1.00002	0
189.525	293.064	1.00002	0	0	241053	5507.32	13331.6	872.129	168.346	746.807	303.12	2.0001	0
192.185	322.267	1.00002	0	1.00002	242221	5393.21	13096.3	943.15	183.411	767.139	347.471	2.0001	0
194.845	317.238	0	0	1.00002	240595	5525.62	13411.4	832.633	179.405	750.861	324.289	3.00012	1.00115
197.505	302.12	0	0	0	239889	5468.38	13298.2	909.562	166.338	715.241	312.187	2.0001	0
200.165	295.071	0	0	0	241118	5372.84	13000.3	928.755	162.324	789.562	353.524	1.00002	1.0013
202.825	342.427	0	0	0	237094	5403.65	13032	870.369	169.35	711.205	304.135	1.00002	0
205.485	275.934	1.00002	0	1.00002	237910	5452.45	12828	907.133	192.455	815.06	318.235	4.00039	0
208.145	327.305	2.00005	0	0	239256	5326.34	13324.1	869.034	187.428	785.504	350.496	2.00005	0
210.805	296.07	0	0	1.00002	239100	5346.49	12891.7	854.105	196.476	746.785	337.387	0	1.00183
213.465	328.32	0	0	0	238771	5534.62	13202.8	867.291	158.306	708.086	317.231	1.00002	1.00115
216.125	250.768	0	0	1.00002	237683	5219.62	12659.6	851.057	177.384	794.68	319.242	0	0
218.785	321.269	1.00002	0	1.00002	239472	5399	13008.8	839.775	168.35	763.104	271.921	2.0001	0
221.445	297.076	0	0	0	238922	5417.48	12903.9	882.43	178.389	786.522	352.513	4.00039	0
224.105	276.938	0	0	0	239543	5313.9	13126.6	882.679	166.349	769.246	368.654	2.00005	0
226.765	325.297	0	0	0	237533	5401.07	13203.8	844.211	185.419	792.62	323.273	4.00024	0
229.425	288.011	0	0	0	238637	5338.71	12803.6	921.401	192.466	734.547	336.38	2.0001	2.00215
232.085	343.437	0	0	1.00002	237620	5316.73	13054.3	824.376	169.351	697.919	311.18	1.00002	0
234.745	280.976	0	0	0	238239	5413.59	12808.5	834.373	172.362	822.222	334.378	2.0001	0
237.405	260.835	0	0	0	237749	5214.77	13041.6	842.544	162.322	731.502	313.194	1.00002	1.00095
240.065	295.073	0	0	0	237294	5258.7	12723.6	918.419	178.388	788.547	347.47	1.00002	1.00159
242.725	306.149	0	0	0	237549	5348.05	12986.7	867.424	180.402	709.186	342.428	1.00002	0
245.385	273.914	1.00002	0	1.00002	238719	5264.79	12676.2	909.006	184.419	789.586	330.329	1.00002	0
248.045	296.07	1.00002	0	1.00002	238253	5372.56	12856.6	814.99	167.343	770.219	320.259	1.00002	0
250.705	277.942	0	0	0	236425	5329.16	12778.1	869.169	163.331	735.57	339.402	3.00022	0
253.365	275.941	0	0	1.00002	238034	5342.87	13160.6	800.596	163.332	744.775	334.372	2.00005	0
256.025	309.165	0	0	0	237520	5392.46	12840.3	899.962	177.384	727.447	365.63	3.00012	0
258.685	274.923	0	0	1.00002	243174	5346.63	13060.9	832.432	205.525	713.206	341.432	3.00022	0
261.345	284.997	0	0	0	241326	5281.72	12902.4	889.646	170.354	792.639	340.417	0	0
264.005	273.922	0	0	1.00002	240118	5264.06	13179.4	841.805	172.363	781.436	343.442	1.00002	0
266.665	266.868	1.00002	0	0	237972	5336.38	12974.6	837.478	169.356	725.401	307.149	1.00002	0
269.325	292.04	0	0	1.00002	238863	5407.2	13200.2	915.285	180.401	704.047	316.221	3.00012	0
271.985	296.069	0	0	1.00002	237410	5449.06	13120	866.268	180.398	740.681	333.375	2.00005	1.0011
274.645	266.896	0	0	0	236458	5536.95	12922.4	812.863	178.395	727.452	342.436	3.00017	1.00139
277.305	260.835	0	0	0	239134	5458.88	13150.2	861.261	194.476	712.156	332.345	0	3.00335
279.965	258.832	0	0	1.00002	238690	5525.63	13299.3	958.125	181.409	834.459	374.712	1.00002	0
282.625	288.01	0	0	1.00002	240116	5665.52	13624.5	936.691	197.48	763.071	350.496	1.00002	2.00264
285.285	287.019	1.00002	0	0	238146	5432.04	13132.5	894.913	190.449	733.532	358.568	2.0001	1.00139
287.945	255.804	2.00005	0	0	238141	5703.72	13483.9	897.832	177.385	798.77	325.302	2.00005	0
290.605	287.003	0	0	0	239229	5536.08	13266.5	842.503	187.428	829.34	342.429	4.0002	1.00125
293.265	269.889	0	0	0	238967	5703.58	13295.5	814.965	161.317	784.495	412.07	0	0
295.925	291.041	1.00002	0	0	239395	5520.17	13245.4	839.49	190.453	772.236	333.357	2.0001	0
298.585	264.855	2.0001	0	1.00002	240563	5700.63	13674.4	910.652	188.442	869.184	360.598	0	1.00169
301.245	276.937	0	0	0	237179	5512.34	13418.7	882.588	176.382	778.349	332.346	2.00005	0
303.905	279.964	2.00005	0	0	238108	5641.09	13476.7	852.933	190.444	838.526	363.612	0	1.0013
306.565	302.13	0	0	0	238675	5492.33	13740.2	901.012	171.358	798.738	347.471	1.00002	0
309.225	269.892	0	0	0	237340	5477.83	13358.3	889.453	188.439	761.047	404.997	1.00002	1.00105
311.885	288.013	0	0	0	238045	5586.37	13500.7	870.507	191.451	786.512	358.568	4.00024	1.00105
314.545	280.962	0	0	0	240013	5370.89	13375.7	857.213	182.408	784.465	372.691	6.00049	1.00139
317.205	297.076	1.00002	0	0	239858	5664.42	13553.1	852.021	155.296	781.423	343.438	2.0001	0
319.865	259.827	0	0	0	238118	5543.25	13374.2	849.808	182.413	776.372	331.345	5.00041	0
322.525	252.787	0	0	0	238222	5465.94	13330	912.158	169.35	804.919	342.434	2.00005	0
325.185	273.914	0	0	0	238852	5507.62	13188.7	910.19	172.373	769.202	344.446	2.0001	0
327.845	234.673	0	0	0	237938	5464.16	13456.4	835.493	194.461	785.518	365.633	2.00005	0
330.505	252.782	0	0	1.00002	238931	5372.75	13461.8	835.419	157.303	810.984	371.682	3.00017	0
333.165	288.012	0	0	1.00002	237460	5366.31	13243.9	830.412	172.363	813.041	334.37	2.0001	0
335.825	274.922	0	0	1.00002	238796	5425.22	13534.5	862.241	152.283	783.472	359.577	5.00032	0
338.485	271.908	0	0	1.00002	238405	5460.76	13211.9	928.35	170.355	771.242	336.38	3.00012	2.00196
341.145	292.039	0	0	0	240185	5489.2	13499.3	840.732	183.41	735.567	338.413	1.00002	1.00134
343.805	235.677	0	0	0	239519	5621.05	13410.7	888.848	186.427	845.672	366.641	1.00002	0
346.465	294.067	0	0	0	239946	5554.41	13141.2	854.123	174.371	751.884	375.719	0	3.00301
349.125	310.18	0	0	0	237556	5525.78	13292.3	871.232	187.428	788.561	349.491	0	0
351.785	264.854	0	0	1.00002	240292	5569.64	13501.7	832.366	215.572	764.113	383.794	1.00002	1.0013
354.445	255.797	0	0	0	237518	5544.69	13227.7	798.89	169.35	762.045	359.583	2.0001	0
357.105	277.942	0	0	0	238946	5539.03	13238.6	901.08	180.404	781.406	352.513	4.0002	1.00134
359.765	278.948	0	0	0	237291	5382.28	13380.9	880.465	193.456	768.219	324.287	1.00002	0
362.425	257.813	0	0	1.00002	237629	5502.75	13405.9	808.813	180.401	846.703	366.643	2.00005	0
365.085	275.936	0	0	0	237668	5462.76	13281.6	886.502	183.41	810.063	322.272	2.00005	0
367.745	263.849	1.00002	0	1.00002	237676	5407.07	13279.8	873.377	161.325	806.9	357.562	1.00002	0
370.405	236.685	0	0	0	238539	5416.31	13423.5	862.159	165.344	844.649	352.522	5.00041	1.00134
373.065	249.763	0	0	0	238519	5579.65	13143.2	860.135	209.54	766.122	324.283	2.00005	0
375.725	279.957	0	0	0	238684	5386.53	13248.7	905.249	174.388	804.882	342.427	1.00007	1.00134
378.385	262.842	0	0	0	237845	5366.22	13223.6	803.01	174.371	740.664	337.43	0	0
381.045	256.814	0	0	1.00002	237762	5450.66	12945.6	859.981	222.605	821.181	367.655	2.00005	0
383.705	258.829	0	0	0	237868	5398.74	13354.8	851.904	194.466	773.28	375.718	3.00012	0
386.365	268.883	1.00002	0	1.00002	238945	5316.86	13360.3	874.537	172.371	776.328	361.621	0	0
389.025	261.835	0	0	0	238395	5516.38	13403.6	898.946	186.428	752.883	359.576	1.00002	2.00313
391.685	256.807	0	0	0	238163	5365.89	12934.2	931.764	189.439	770.222	378.786	2.0001	0
394.345	267.875	1.00002	0	0	238906	5536.28	13166.6	857.155	199.486	779.368	361.592	5.00041	0
397.005	248.757	0	0	0	237234	5496.15	13113.3	908.382	212.551	780.407	389.855	2.0001	1.00149
399.665	255.799	0	0	0	236997	5375.46	13090	856.981	185.426	809.995	352.514	1.00002	1.0009
402.325	253.79	0	0	0	237902	5325.18	13086.9	844.717	183.417	815.056	364.624	0	1.001
404.985	266.868	1.00002	0	0	237198	5492.89	13268.5	847.893	190.445	817.153	329.323	4.00024	0
407.645	342.526	1.00002	0	0	237595	5346.76	13116.9	1134.54	184.415	776.323	350.507	4.0002	3.00301
410.305	238.704	0	0	0	238268	5043.37	12428.1	777.326	153.292	751.874	342.428	1.00002	0
412.965	229.659	1.00002	0	1.00002	236401	4959.79	12051.1	780.368	174.375	740.741	339.404	6.00049	0
415.625	237.69	1.00002	0	0	237094	4975.92	11935.5	784.489	184.419	736.61	310.171	0	0
418.285	251.779	0	0	1.00002	236704	5074.1	12243.1	770.357	175.38	744.734	349.494	2.00005	0
420.945	244.73	0	0	0	235335	4862.71	12019	844.539	172.368	734.562	288.021	1.00002	1.00134
423.605	268.888	0	0	0	236745	5029.95	12202.8	736.473	165.335	721.34	312.19	1.00002	1.00139
426.265	235.679	0	0	0	236009	5003.79	12275.8	824.134	183.415	746.779	355.539	3.00012	0
428.925	246.749	0	0	0	236395	5041.01	12082.4	800.821	169.355	733.53	341.429	1.00002	0
431.585	243.725	0	0	0	234557	5059.21	12039.6	857.964	166.342	787.554	332.347	4.0002	1.0011
434.245	247.751	0	0	0	236979	5070.79	11925.4	732.623	167.341	711.162	320.249	2.0001	0
436.905	224.617	0	0	0	235233	4962.27	11961.7	824.155	170.362	730.495	341.425	4.0002	0
439.565	252.78	0	0	0	237819	5034.34	12520.8	822.261	183.413	733.534	302.126	1.00002	0
442.225	232.661	0	0	2.00005	238468	4954.24	12002.2	800.489	176.384	746.775	330.373	2.00005	2.00196
444.885	242.732	0	0	0	236623	4882.33	11935.8	769.974	187.431	752.898	336.378	4.0002	0
447.545	260.834	0	0	0	236717	4962.4	12221.8	844.837	188.434	749.85	359.575	2.0001	0
450.205	247.752	0	0	0	236919	4861.68	12049.2	786.379	181.406	780.476	332.345	1.00002	0
452.865	265.866	0	0	0	237695	4895.9	12149.1	808.875	189.438	745.778	312.193	1.00002	1.00125
455.525	249.763	0	0	0	237084	4858.43	11974.4	872.173	147.264	804.916	326.302	3.00022	0
458.185	252.798	0	0	0	236194	5030.87	12257.5	802.449	164.33	741.675	294.068	0	1.001
460.845	284.993	0	0	0	238390	4873.29	11916.5	829.141	186.424	724.372	354.53	0	0
463.505	245.736	0	0	0	237000	5191.93	12315.6	824.456	156.303	738.693	357.561	2.0001	0
466.165	242.718	0	0	0	237888	4843.5	12013.8	830.249	195.469	742.693	340.426	1.00002	0
468.825	233.671	0	0	0	236032	4896.47	12192.9	764.213	172.365	697.948	363.62	2.0001	0
471.485	256.803	0	0	0	239101	4913.76	11980.8	819.207	165.335	716.226	328.315	4.0002	0
474.145	239.701	0	0	0	238374	4937.46	12070.1	833.417	187.451	742.693	339.403	4.00039	1.00105
476.805	239.705	0	0	0	236681	5076.33	12078.5	804.094	172.362	737.602	344.454	3.00022	1.00115
479.465	236.683	0	0	0	236566	5090.94	12179	818.006	176.382	795.69	356.607	3.00012	0
482.125	249.76	0	0	0	237834	5068.08	12251.2	769.034	169.352	699.976	304.134	0	0
484.785	255.797	0	0	1.00002	237789	4911.22	11815.9	808.924	174.379	746.766	337.394	3.00022	1.0013
487.445	245.753	0	0	0	236975	4974.46	12139.1	820.048	149.276	722.342	327.335	2.00005	0
490.105	259.822	0	0	0	238243	4885.63	12353.8	857.907	198.481	694.866	361.604	0	0
492.765	247.757	0	0	0	238792	4991.9	11968.1	761.896	155.296	762.048	316.227	1.00002	3.00369
495.425	250.767	0	0	0	236827	4955.54	12081.2	788.484	187.428	706.051	323.284	5.00032	0
498.085	230.649	0	0	0	237332	4943.14	12071	808.815	145.262	746.8	312.199	3.00012	0
500.745	252.779	0	0	0	236430	4945.76	11913.3	869.168	176.39	714.222	300.097	0	0
