# Supplementary material for: On the longevity and inherent hermeticity of silicon-ICs: evaluation of bare-die and PDMS-coated ICs after accelerated aging and implantation studies
Source: Nat Commun. 2025 Jan 2;16:12. doi: 10.1038/s41467-024-55298-4 (PMC11697292; doi:10.1038/s41467-024-55298-4)
Supplement: Supplementary file 4 — Source Data [file 41467_2024_55298_MOESM4_ESM.zip › Source Data/Main/Fig7.xlsx]

## Sheet: Chip-A_exposed_p
#Depth (nm)	Na+	Al+	^30Si+	K+	Ca+	Ti+	Si_2N+
0	928.018	624.921	203.631	144.317	0	7.00139	6.00073
2.57282	15184.2	13481.4	1259.91	8866.25	39.0268	62.0587	32.0205
5.14563	15763.1	16707.4	1716.22	15348.3	102.159	41.0269	28.012
7.71845	23690.5	20984.4	1792.24	23443.1	235.855	38.022	25.0095
10.2913	32187.8	27552.6	2181	29677.4	358.959	53.0429	37.0209
12.8641	36184.9	24873.8	1947.76	29637.8	429.82	46.0323	30.0137
15.4369	44293.9	25136.6	1889.56	32115.8	566.893	39.0232	28.012
18.0097	52402.8	25527.6	1915.12	35622.5	674.903	38.022	41.0269
20.5825	55619.1	26691	2028.51	36393.7	729.073	47.0337	37.022
23.1553	56342.2	26997.3	1940.39	36057.4	776.191	40.0244	31.0156
25.7282	57989.4	27151	2060.64	36314.8	825.332	42.0269	26.0111
28.301	53229.7	27500.6	2013.81	31726.4	869.487	42.0269	27.0128
30.8738	48550.4	26704.6	2058.31	28194.1	812.003	34.0177	28.012
33.4466	46639.3	26325	2093.54	27741.9	846.849	43.0282	28.0128
36.0194	44241.7	27297.6	2101.07	26643.9	849.954	35.0187	23.0088
38.5922	51235	27364	2026.45	30930.4	867.379	47.0337	28.012
41.165	57936.6	27671.1	2079.75	34208.1	897.171	43.0282	30.0147
43.7379	62459.8	27965.5	2047.67	36676.3	998.108	46.0323	27.012
46.3107	64586.8	28506.6	2027.45	37155.5	1016.61	27.0111	28.012
48.8835	63785.6	28965.3	2095.6	35571.1	1034.15	41.0257	27.012
51.4563	60583.9	29105	2181.14	33316.1	1048.67	47.0337	22.0081
54.0291	53218.6	29709	2141.54	29676.4	1056.89	34.0177	21.0074
56.6019	45806.3	30500.5	2161.83	27653.4	1061.03	48.0352	24.0088
59.1748	36694.7	33670	2419.22	25683.7	969.193	39.0244	35.0198
61.7476	32588.9	37354	2501.07	27265.1	917.789	45.0309	29.0128
64.3204	33816.7	41271.8	2560.48	34037.1	796.605	39.0232	34.0177
66.8932	39752.5	46368.6	2609.18	46499.5	774.071	37.0209	34.0177
69.466	38170.8	51660.9	2802.94	50837.3	742.46	59.0532	29.0137
72.0388	37376.9	55423.1	2813.57	53451.8	723.961	54.0445	25.0095
74.6117	31323	59779.6	2953.26	49031.6	705.563	62.0587	29.0128
77.1845	30830.3	61637.1	2959.83	46770.4	708.651	65.0646	34.0197
79.7573	35151.4	63972.3	2957.73	52179.8	792.703	65.0646	24.0088
82.3301	40582.4	66364.1	2979.63	56097.5	840.776	67.0686	24.0088
84.9029	66599.9	64831.8	2771.19	77993.4	914.76	74.0837	18.0049
87.4757	97400.1	63670.7	2674.38	89766.4	1093.06	78.093	21.0068
90.0485	109934	62851.3	2638.48	88744.4	1145.91	69.0728	20.0061
92.6214	104484	64227.9	2620.17	79158.5	1169.74	85.1104	29.0128
95.1942	117360	61983.5	2490.27	75549.9	1343.24	67.0706	31.0147
97.767	119016	59608.5	2509.7	64144.8	1597.31	71.077	39.0244
100.34	130431	56214.1	2493.51	52248.7	2038.22	79.0954	100.153
102.913	154405	49020.2	2392.39	44756	2622.51	91.1294	161.397
105.485	158368	41083.1	2161.77	35254.8	3198.31	92.1294	288.3
108.058	167882	31276.2	1988.11	27725.6	3748.7	89.1211	513.01
110.631	147910	21834.9	1956.31	17540.5	4241.25	74.0837	806.927
113.204	94593.9	14200.5	1900.1	9244.61	4070.69	61.0568	1084.83
115.777	47552.7	8646.79	1911.82	3812.42	3291.06	47.0337	1341.16
118.35	22868.4	4571.57	1823.88	1515.61	2430.99	28.012	1593.16
120.922	10024.2	2346.01	1901.1	524.17	1727.76	22.0074	1580.61
123.495	4262.61	1034.15	1852.5	177.48	1240.25	13.0026	1737.36
126.068	1906.4	445.008	1819.66	66.0666	749.53	15.0034	1758.34
128.641	914.647	212.689	1867.2	24.0095	519.122	5.00038	1813.26
131.214	470.36	101.159	1878.85	16.0039	321.573	5.00038	1894.74
133.786	265.077	38.0232	1828.06	8.00098	228.804	4.00024	1897.39
136.359	170.448	22.0074	1845.04	9.00124	133.279	2.00006	1937.94
138.932	98.1468	9.00124	1778.4	5.00038	83.1078	1.00002	1981.98
141.505	57.0496	4.00024	1806.97	7.00075	52.0413	0	1971.17
144.078	37.0209	8.00098	1815.37	2.00006	35.0187	0	1896.87
146.65	38.0221	6.00055	1741.52	1.00005	17.0049	0	2018.46
149.223	18.0049	6.00055	1873.67	7.00075	17.0049	0	1881.09
151.796	11.0018	2.00006	1851.39	4.00024	7.00075	0	1744.94
154.369	9.00124	3.00032	1848.21	3.00014	6.00073	0	1824.32
156.942	17.0044	4.00024	1860.91	3.00014	0	0	1948.11
159.515	14.0034	3.00014	1873.61	3.00014	2.00018	0	1985.05
162.087	7.00117	4.00037	1803.75	1.00002	1.00002	0	1970.49
164.66	10.0015	4.00024	1831.29	1.00005	1.00002	0	2015.81
167.233	6.00055	3.00023	1771.01	1.00002	2.00024	0	1938.21
169.806	7.00096	0	1699.36	1.00002	0	0	1903.34
172.379	8.00122	0	1778.45	2.00006	0	0	1998.86
174.951	11.0018	2.00006	1730.98	0	0	0	1914.88
177.524	8.00098	2.00012	1708.79	2.00006	2.00018	0	1907.58
180.097	8.00098	1.00002	1871.56	0	0	0	1835.57
182.67	7.00075	3.00014	1872.5	3.00014	0	0	1886.27
185.243	11.0018	2.00006	1891.56	5.00038	1.00002	0	1956.48
187.816	9.00124	3.00023	1833.4	2.00006	0	0	1898.99
190.388	3.00014	1.00002	1802.8	0	1.00002	0	2013.27
192.961	4.00024	2.00006	1815.43	4.00024	0	0	2038.56
195.534	2.00006	3.00014	1747.85	1.00002	1.00002	0	2003.63
198.107	4.00024	5.00053	1783.79	2.00012	0	0	1932.06
200.68	4.00049	0	1800.58	2.00012	0	0	1919.63
203.252	3.00014	0	1795.29	1.00002	0	0	1999.81
205.825	3.00014	2.00006	1840.81	3.00014	0	0	2010.95
208.398	5.00038	2.00006	1816.43	0	0	0	1962.68
210.971	3.00014	0	1763.68	2.00006	0	0	1915.18
213.544	4.00024	0	1798.52	1.00002	0	0	1819.6
216.117	2.00006	3.00014	1859.85	2.00012	0	0	1928.72
218.689	2.00006	2.00006	1885.2	2.00006	1.00005	0	1950.13
221.262	3.00014	1.00002	1731.03	0	0	0	1899.28
223.835	7.00075	2.00006	1759.4	0	0	0	2008.43
226.408	2.00006	0	1730.98	1.00002	1.00002	0	1976.61
228.981	1.00002	1.00002	1779.45	0	0	0	1920.18
231.553	2.00006	1.00002	1712.01	3.00023	0	0	1954.25
234.126	2.00006	1.00002	1831.23	1.00002	0	0	1835.32
236.699	0	3.00014	1794.29	1.00002	1.00002	0	1889.68
239.272	4.00024	1.00002	1769.96	2.00006	0	0	1972.24
241.845	3.00014	1.00002	1889.5	0	1.00002	0	1933.57
244.417	0	1.00002	1780.57	2.00006	0	0	1900.87
246.99	4.00024	1.00002	1852.44	3.00014	0	0	1973.73
249.563	1.00002	0	1758.34	0	0	0	1928.9
252.136	2.00006	0	1807.97	2.00006	0	0	1994.8
254.709	0	3.00014	1889.5	1.00002	0	0	2092.54
257.282	1.00002	0	2000.86	1.00002	0	0	1950.62
259.854	1.00002	2.00006	2082.88	1.00002	0	0	1719.54
262.427	3.00014	0	2299.85	0	0	0	1573.22
265	2.00006	1.00002	2627.67	1.00002	0	0	1254.72
267.573	0	2.00006	3027.66	0	0	0	928.018
270.146	1.00002	4.00024	3438.23	1.00002	0	0	676.944
272.718	2.00006	0	3626.59	2.00006	0	0	422.715
275.291	0	1.00002	3742.85	0	1.00005	0	294.318
277.864	1.00002	7.00096	4012	0	0	0	190.553
280.437	2.00006	0	4072.96	1.00002	0	0	139.3
283.01	0	2.00012	4280.84	1.00002	0	0	90.1238
285.583	2.00012	1.00002	4263.03	1.00005	0	0	57.0531
288.155	1.00002	3.00014	4217.5	0	0	0	30.0137
290.728	1.00002	2.00006	4219.5	1.00002	0	0	17.0049
293.301	1.00002	0	4398.42	0	0	0	10.0015
295.874	0	1.00005	4328.73	0	0	0	11.0022
298.447	1.00002	1.00002	4410	0	0	0	9.00124
301.019	1.00002	0	4229.73	1.00002	0	0	4.00024
303.592	0	2.00006	4220.63	2.00006	0	0	4.00024
306.165	0	1.00002	4177.44	2.00006	0	0	3.00014
308.738	0	0	4056.11	0	0	2.00006	5.00038
311.311	1.00005	0	4267.16	0	0	0	4.00024

## Sheet: Chip-A_exposed_n
#Sputter Time (s)	Depth	H-	C-	NH-	O-	OH-	^18O-	F-	Si-	^30Si-	S-	O_2-	Cl-	SiC-	^29SiN-	SiF-	Si_2-	SiO_2-	SiOF-	SiO_3-	SiO_2F-	Si_3-	Si_3N-
1	1.2	113585	32718.6	23.0156	154667	25553.3	344.564	1965.06	24298.4	585.914	100.169	1130.12	789.977	12264.8	1287.1	85.1103	2742.91	11339.3	221.67	2303.43	67.0668	270.68	4.00078
5	6	40879.5	78707.9	7.00169	238218	24012.8	737.211	726.07	76435.9	1766.85	90.1481	2607.9	1438.27	26963.3	5524.13	118.195	7446.99	24589.7	176.462	5678.74	65.0703	596.358	17.0054
9	10.8	43007.6	75497.4	7.00198	237452	24122.4	891.636	613.292	72598.9	1749.16	79.108	2907.73	1385.34	25348.4	6540.98	160.342	6732.21	26944.3	199.63	6511.27	64.0764	539.577	14.0028
13	15.6	42889	75426.6	12.0038	237517	24597.4	762.534	573.632	69644.1	1612.52	76.1107	2773.6	1374.14	24933.6	6778.4	151.311	6371.58	26496.9	209.653	6449.13	70.0799	577.101	7.00061
17	20.4	43408.6	75880.4	9.00296	237550	24812.9	822.305	488.355	68591	1669.52	79.1146	2753.41	1301.78	25506.4	6458.94	124.213	6438.81	25941.8	219.674	6298.64	62.0786	610.544	10.0025
21	25.2	42130.8	74310.1	3.00066	238343	24490	786.645	500.546	67991.6	1671.34	72.0932	2875.97	1407.24	24799.8	7020.17	131.223	6287.11	27380.8	205.662	6653.32	55.0631	578.131	10.0025
25	30	41911.8	73563.4	2.00059	238043	23483.4	855.08	458.935	66164.7	1634.32	90.1526	2891.77	1323.37	24805.8	6921.25	151.309	6280.52	26192.5	222.742	6528.79	51.0505	562.876	11.002
29	34.8	43025	75537.5	4.00117	237216	24200.7	783.732	388.244	65799.2	1604.99	81.1208	2656	1290.46	25378.7	6376.09	126.23	6161.13	24968.5	191.572	5874.79	71.088	576.089	11.0018
33	39.6	42433.8	77893.8	5.00134	237216	23786.3	751.802	415.527	67303.8	1638.32	64.0802	2691.26	1380.33	25769.3	6339.94	158.329	6128.51	25123.6	190.534	5945.44	61.0604	562.907	15.0037
37	44.4	40900	76413.9	8.00298	236794	23293.5	787.699	384.067	66005.7	1638.42	86.1323	2873.75	1390.55	25668.4	6465.12	150.303	6059.64	25146.5	193.521	6061.47	47.0339	565.918	8.00142
41	49.2	41632	72560.6	0	237014	23938.4	766.834	416.533	62176.7	1532.06	84.1362	2638.94	1366.8	24166.1	6347.69	134.257	5657.28	25417.2	195.547	6268.61	67.085	486.929	9.00227
45	54	42091.3	74174.4	7.00227	237617	24330.9	828.872	448.82	63738.4	1655.32	90.1477	2947.49	1456.99	24734.8	6966.98	139.26	5880.29	27690.2	204.65	6556.32	53.0566	566.991	10.0019
49	58.8	41844.7	73210.8	5.00139	237475	23937.6	784.18	469.133	63286.9	1545.24	97.1432	2929.23	1404.03	24083.9	6781.71	115.185	5543.9	26548.2	209.639	6585.44	48.0479	516.297	10.0021
53	63.6	42009	74353	4.00127	237932	24246.8	843.261	399.326	62398.6	1505.96	88.1198	2736.9	1424.92	24883.7	6876.59	145.266	5653.2	26194.2	219.721	6256.15	52.0643	552.74	14.0042
57	68.4	42254.5	75885.7	4.00137	237888	24604	804.81	388.237	63681.3	1541.1	96.1551	2777.65	1422.84	25789.1	6649.42	135.25	5838.23	25763.2	201.632	5996.21	61.0735	564.941	11.0023
61	73.2	36193.4	64385.8	4.00083	240248	23959.4	876.494	477.094	56596.5	1384.77	125.253	3095.07	2036.55	22671.2	7094.72	135.243	5219.88	27922.6	198.6	6948.61	50.0448	530.448	10.0021
65	78	28596	39961.9	5.001	241834	23163.3	1090.82	635.546	43688	1169.74	164.4	4638.87	2695.51	15260.6	9926.2	124.212	3596.8	39363.5	256.999	10999.4	73.1053	349.55	7.001
69	82.8	22733.5	19955.3	8.00137	238886	22070.9	1323.7	728.08	32331.5	835.314	212.589	6310.15	3036.25	8944.18	12624.5	79.0893	2114.3	53956.9	275.144	17576.8	110.213	223.637	4.00029
73	87.6	18930.7	11084.4	12.0018	240569	19899	1397.99	721.377	24264.7	662.81	236.741	7598.8	3017.81	5135.64	12894.9	71.0738	1244.02	59423.3	241.944	22536.5	106.213	127.201	0
77	92.4	18524.1	8529.38	13.0021	239419	20567.4	1491.19	808.162	22894.1	607.863	250.797	8551.8	2910.51	4349.32	14060.4	82.0968	889.719	64583.1	268.127	24637.2	114.281	94.117	0
81	97.2	18042.5	7429.34	15.0035	239898	20764.8	1550.7	730.511	22521.7	586.406	229.684	9064.03	2968.53	3748.99	14397.3	82.0886	800.848	69183.3	291.277	26755.1	110.23	83.1003	2.00015
85	102	17565.6	6610.11	16.0039	242642	19380.7	1518.78	780.919	19919.7	579.467	264.885	9100.79	2938.56	3370.67	13635.4	81.0932	708.129	67586.9	272.195	27661.9	134.359	71.0719	1.00017
89	106.8	17435.9	6011.48	12.0022	239032	21054.2	1594.61	749.202	21100.3	569.193	278.995	9378	2779.95	3125.65	14707.5	76.0872	628.823	70408.2	317.572	28998.8	127.31	61.0529	3.00027
93	111.6	17009.5	4400.86	12.0025	238467	20080.5	1604.74	783.528	19372.2	548.878	292.078	9735.78	2908.78	2500.57	14133.7	95.1213	521.316	71978.1	305.418	30079.8	141.395	48.0346	0
97	116.4	18113.1	3868.02	42.0253	239490	20700.1	1664.3	794.949	22966.6	613.999	308.226	9990.17	2612.21	2114.95	14720.4	97.1279	715.56	75787.9	318.435	31237.9	136.33	57.0566	1.00012
101	121.2	22722.6	3076.68	157.371	240058	20673.3	1602.27	869.433	49726.8	1240.22	245.842	8622.55	2056.67	1653.97	15452.9	121.206	3775.76	69787.8	303.475	25248.4	124.273	355.846	32.0142
105	126	31487.3	1486.58	459.653	236845	17932.1	1023.06	766.684	126216	2960.05	156.396	4352.82	1036.27	790.106	15787.7	133.262	17996.9	36820	197.58	10520.1	57.0753	1715.92	154.328
109	130.8	31318.3	398.344	464.648	156216	9203.32	314.743	494.186	175845	4152.97	63.117	986.926	286.159	247.893	14854.3	123.275	37230.7	8446.09	84.1217	1820.26	12.0043	3663.77	280.995
113	135.6	28685.9	93.1175	382.793	28849.8	3810.93	50.0406	316.269	176433	4039.48	16.0184	194.699	45.0314	68.0649	15527.6	39.0513	48098.9	771.984	16.0052	92.1537	2.00024	4793.95	315.211
117	140.4	27247.5	52.0343	337.405	8329.41	2608.63	18.0092	268.91	169637	4073.58	4.00254	121.262	28.0149	45.0272	15918.2	18.0212	50444.9	114.441	3.00042	8.00176	0	4909.8	357.574
121	145.2	28151.4	43.0261	327.305	5590.17	2587.5	5.00129	252.793	182414	4206.25	11.0103	94.2002	29.016	54.0428	16213.4	19.0161	51786.1	82.2538	5.00305	3.00051	0	5103.17	396.959
125	150	27201.5	40.0196	318.292	5102.27	2573.49	7.00105	283.982	173826	3928.09	7.00486	110.243	35.0213	47.0303	15823.1	12.0107	50793.3	70.1798	5.00188	5.00071	0	5005.46	381.788
129	154.8	27752.3	35.0177	290.052	4197.63	2323.26	10.0019	291.039	174157	3967.87	4.00274	122.266	24.0098	49.0314	16487.4	14.016	52159.9	67.1759	5.00095	4.00049	0	5004.25	363.609
133	159.6	28586.6	47.0273	323.294	4600.29	2600.75	12.003	254.799	180839	4204.23	5.00398	147.388	28.0137	30.0125	16677.1	18.0224	52696.3	71.2218	8.00313	2.00024	0	5142.5	451.498
137	164.4	27432	34.015	318.274	4078.24	2407.77	11.0019	242.742	174925	4069.95	9.00599	140.347	22.0106	53.0396	16334.4	14.0118	50909.2	60.179	1.00012	3.00037	0	5020.59	373.721
141	169.2	28147.7	32.0133	341.419	4270.07	2465.86	2.00044	273.917	180341	4118.94	5.00408	122.275	21.0097	43.0276	16584	20.0259	53305.9	91.3147	2.00049	3.00037	0	5181.53	403.996
145	174	27755.1	37.0168	306.152	3644.33	2297.1	9.00286	255.804	177423	4043.64	6.0045	131.319	16.007	31.015	16029.2	9.00863	52388	65.1866	3.00105	3.00022	0	5106.02	380.781
149	178.8	27893.5	45.0262	327.346	4055.18	2662.27	8.00166	279.97	180843	4084.28	2.00117	103.201	18.0072	42.0259	16327.9	17.02	51831.3	74.2165	1.00012	1.00027	0	5023.27	387.847
153	183.6	27283.9	42.0217	337.403	3810.73	2387.4	10.0028	240.71	174814	4021.37	7.00643	115.264	13.003	39.0211	16347.7	19.0216	51680.2	61.1665	3.00061	1.00002	1.00002	5036.41	370.681
157	188.4	27647.7	40.0196	304.143	3689.56	2290.91	5.00125	267.875	176914	4081.73	14.0112	125.311	23.0108	32.0188	16450.7	17.0198	51016.4	55.1503	3.0011	2.0002	0	5041.81	360.609
161	193.2	27133.7	34.0146	290.052	3629.62	2428.54	6.00195	257.818	178654	4021.8	3.00227	110.251	18.0094	46.0293	16856.6	16.0172	51538.9	50.1265	2.00054	3.00051	0	5130.78	423.179
165	198	28772.8	38.0178	347.486	3879.16	2536.77	7.0011	246.749	185059	4128.06	14.0128	145.405	19.0082	46.0283	16296.3	18.0175	53317.1	70.2192	2.00049	3.00051	0	5138.76	406.034
169	202.8	27996	29.0103	313.209	3847.46	2422.2	3.00051	233.686	175022	4018.82	1.00051	115.232	11.0046	45.0277	16377	23.0267	51918	59.1671	1.00017	1.00002	0	5008.46	382.812
173	207.6	27628	29.0103	318.241	3521.98	2386.53	6.00103	230.667	179308	4188.69	4.00264	121.274	14.006	28.0121	16362	19.0186	52526.6	60.1832	4.00156	3.00037	0	5076.58	393.91
177	212.4	27894.8	39.0203	305.158	3908.86	2426.95	6.00073	277.955	180105	4176.3	8.0064	136.343	20.0092	38.0194	16216	18.0162	52742.5	67.2132	4.00103	1.00012	0	5078.27	372.704
181	217.2	28048.4	43.0237	326.336	3672.77	2389.56	4.00044	225.637	179793	4190.72	8.00464	121.283	19.0089	48.0354	16264.3	17.0173	52220.4	61.1681	3.00095	3.00017	1.00002	5184.15	374.746
185	222	27877	34.0142	305.142	3602.2	2404.29	9.00344	236.705	182280	4027.44	2.0024	113.279	20.0091	37.0206	16865.9	16.0161	53764.3	53.1364	4.00063	2.0002	0	5299.16	365.64
189	226.8	29445.4	40.0204	324.299	3900.48	2627.57	3.00076	244.737	193976	4418.93	11.0116	128.348	15.0053	40.0238	17103.9	20.0225	56205.4	64.1966	2.00078	2.00029	0	5318.07	389.874
193	231.6	27822.4	37.017	308.176	3847.75	2566.24	8.00181	242.73	185259	4332.79	8.00586	120.263	11.0029	33.0171	16438.4	13.0129	54260.4	71.1963	1.00022	1.00012	1.00002	5295.51	383.815
197	236.4	29016.8	43.0226	340.432	3821.54	2541.96	3.00066	264.856	193871	4281.06	2.00269	117.26	12.0023	39.025	16796.6	18.0194	54873.2	74.258	1.00017	4.00083	0	5414.59	396.93
201	241.2	28819.7	35.0166	341.454	3563.05	2471.79	5.00071	227.633	188127	4412.48	5.00496	113.264	11.0029	26.0083	16897.8	16.0155	55511.6	67.2063	6.00127	6.00112	1.00007	5172.89	411.066
205	246	28386	37.0177	345.48	3901.97	2663.68	10.0017	254.826	192223	4319.68	9.00613	119.262	14.0045	30.0133	16796.5	10.0115	54716.8	85.2614	5.00188	3.00046	0	5271.9	407.036
209	250.8	28918.3	37.0178	330.376	3951.44	2431.7	7.00125	265.868	194454	4258.93	6.00381	127.291	15.0042	36.021	16964.6	20.0195	55489.9	84.3084	0	2.00049	0	5361.83	428.252
213	255.6	29289.9	29.0113	314.21	3782.03	2550.4	7.00115	236.701	196842	4406.14	6.00631	143.407	16.006	38.0195	17315.2	13.0111	55453.7	64.2142	5.00115	10.0026	0	5643.37	422.189
217	260.4	29149.5	38.02	362.618	4031.92	2575.01	7.00183	288.035	195620	4439.79	9.00828	137.35	12.0049	35.0169	16934.5	17.02	54063.6	83.2408	3.00066	8.00156	0	5393.12	386.849
221	265.2	28638.5	49.0294	347.497	3976.5	2524.69	7.00081	270.92	192773	4406.09	11.0069	142.345	9.00212	32.0142	16902.3	10.013	56026.2	89.3202	1.00007	10.0019	1.00012	5397.35	427.248
225	270	29327	36.016	326.321	3961.86	2442	7.00154	267.882	195595	4517.55	5.00388	153.412	10.0025	34.021	16961	17.0155	55641	89.3381	4.00137	12.0032	0	5404.31	439.36
229	274.8	30125.6	32.0134	348.52	4548.35	2635.19	9.00242	274.931	196006	4521.5	6.0042	115.253	16.0063	44.0265	16684.9	13.0129	55607.5	96.3222	4.00098	24.0094	0	5245.18	395.916
233	279.6	28941	34.015	346.503	4470.57	2451.39	5.0011	274.956	195308	4343.23	4.00259	135.313	14.0048	31.0129	16436.2	11.0088	55058.3	138.507	2.00034	23.0089	1.00007	5308.73	412.066
237	284.4	29908.6	35.0202	348.497	5568.49	2414.76	8.00146	268.907	190776	4472.15	8.0066	130.324	13.0033	43.0269	16527.8	18.0213	55200	184.79	1.00027	49.0336	0	5228.43	407.05
241	289.2	29575.4	37.0177	346.47	19177.5	2990.85	40.0349	323.321	191792	4325.18	4.00293	211.727	11.0023	40.0263	16350.5	28.0355	52922.3	926.388	8.00171	273.116	2.00005	5159.45	402
245	294	23949.2	32.0125	332.362	104892	4962.85	202.683	605.81	169368	3822.4	4.00327	896.17	12.0044	35.0214	13621.2	44.0612	43964.1	7831.12	49.0384	2694.63	22.0103	4146.55	307.157
249	298.8	14663.2	32.0141	238.737	232755	7343.1	804.23	776.824	108734	2656.33	9.00501	3705.31	6.00107	27.012	7222.42	61.0835	22200.1	32325.7	109.21	14486.4	56.0532	2073.22	147.28
253	303.6	6457.29	18.0044	62.0588	240157	7566.47	1498.17	527.209	51305.2	1247.57	5.00139	8841.9	10.0031	14.0037	1719.44	27.0155	5541.59	72065.8	112.236	39533.2	79.1346	481.756	34.0214
257	308.4	3640.42	8.00078	10.0017	238923	6632.61	1775.77	236.088	25824	670.934	13.0065	11895.9	3.00095	21.0064	167.445	20.007	647.612	102405	84.1419	60080	104.214	40.0294	5.00115
261	313.2	3376.96	10.0013	1.00007	239772	6362.64	1874.72	170.683	24981.3	651.544	5.00115	12766.8	4.00068	19.007	22.0093	11.0018	299.159	109254	102.214	65166.6	113.289	9.00227	1.00017
265	318	3711.87	13.0022	4.00049	240313	6557.71	1872.23	188.733	25250.2	640.306	5.00105	12883.2	7.00125	17.0053	15.0053	20.0064	340.483	110247	108.231	65781.9	96.2167	15.0078	1.00007
269	322.8	3616.15	6.00073	2.00015	239475	6522.78	1946.03	190.74	23772.9	653.421	13.0061	12685.9	8.0019	20.0069	16.0075	19.0049	277.995	109186	94.1836	65014.1	105.259	4.00127	0
273	327.6	3484.08	10.0013	4.00039	238659	6389.06	1842.69	166.606	23292.2	611.84	8.0022	12594.7	7.00261	14.004	12.0046	10.0017	253.799	108719	105.229	65360.8	98.2271	1.00017	1.00012
277	332.4	3772.11	14.0027	2.0002	237871	6679.85	1887.2	191.813	24121.2	603.747	5.00115	12967.3	4.00068	8.00195	14.0051	19.0049	227.632	109609	105.189	66009.6	84.2006	2.00088	0
281	337.2	3773.16	13.0022	4.00029	239246	6649.66	1821.09	181.741	23154.8	598.57	3.00066	13055.1	11.0041	19.0065	10.0028	20.0066	260.854	109138	95.1832	66137.3	100.245	8.00274	1.00022
285	342	3771.63	8.00127	4.00029	240128	6569.68	1892.19	183.722	23391.1	651.533	1.00051	13150.8	9.00286	18.0044	18.0062	25.0114	277.966	109451	86.1611	66679.9	89.2064	10.0033	0
289	346.8	3909.85	8.00083	3.00022	242236	6795.63	1877.21	190.735	23310.6	665.803	5.00134	13148.4	5.00169	15.0042	11.0036	15.0029	217.607	109562	102.22	66502.3	96.2478	5.00129	1.00012
293	351.6	3940.7	11.0015	3.00012	241070	6622.23	1811.25	197.78	23543.6	600.686	7.00164	12930.2	7.00169	19.0076	16.0041	19.0056	305.169	109393	76.1312	65946	100.262	6.00215	2.00049
297	356.4	3654.49	10.0017	4.00039	238264	6429.23	1834.26	180.695	22174.4	576.358	5.00159	12606.9	9.00247	11.0047	15.0043	8.00161	234.683	107917	92.1609	65402.6	101.24	4.00156	0
301	361.2	3897.82	9.0011	4.00029	239677	6785.76	1855.83	188.775	22779.1	625.034	9.00349	12938	9.00256	14.0042	9.00305	14.0028	233.689	107836	127.286	66114.5	100.261	6.00142	2.00034
305	366	3756.99	9.00125	3.00022	239329	6637.16	1822.86	172.632	22645.8	627.241	4.00098	12854.8	5.00134	22.0085	20.0074	19.0053	249.778	107774	102.209	65132.7	103.26	4.00137	2.00044
309	370.8	3732.39	9.00129	1.00002	239581	6478.78	1719.22	169.63	22828.6	595.672	8.00191	13018.5	10.0045	12.0029	10.0024	15.004	221.611	106188	100.207	64419.2	94.2153	5.00198	0
313	375.6	3696.15	7.00061	6.00098	240437	6696.53	1788.24	183.752	22745.4	624.104	14.0037	12692.9	2.0002	21.0076	12.0038	14.004	214.573	108881	88.1689	65148.6	104.286	2.00068	3.00061
317	380.4	3936.42	10.002	5.00051	240345	6488.92	1811.18	205.855	23540.6	640.258	10.0031	12929.8	4.00059	14.0046	7.00115	25.0102	277.973	106757	97.2175	64083.8	114.292	3.0011	2.00049
321	385.2	3927.7	12.0018	5.00066	240254	6798.91	1879.16	179.652	23390.3	607.857	13.0041	12896.4	4.00088	11.0023	16.0053	20.0054	262.908	107209	101.195	64336.6	92.1938	6.00156	0
325	390	3891.5	13.0024	6.00059	238590	6737.11	1839.48	201.795	22575.3	650.584	4.00059	12903.2	13.004	19.0067	8.00132	16.005	223.616	108394	98.2001	64689.8	107.24	6.00234	0
329	394.8	3887.21	7.00061	3.00037	238461	6434.43	1796.56	167.644	22588.8	645.34	6.00181	12787.1	5.00183	20.0056	14.0038	26.0089	244.771	105840	94.187	64450.4	101.224	5.0011	0
333	399.6	4098.68	17.0036	2.0001	239123	6753.54	1869.36	204.87	22888.8	568.082	5.00134	13102.5	2.00029	16.0039	9.00212	15.0031	251.795	106663	90.1729	65243	114.275	8.00274	0
337	404.4	3646.73	10.0015	3.00022	238967	6743.54	1833.42	162.618	22496.2	541.739	8.00269	13213.6	7.00227	15.0031	10.0026	20.0055	202.518	109509	87.1567	65619.9	85.1845	3.0012	0
341	409.2	4053.36	12.002	5.00071	237862	6377.56	1806.36	188.669	23010.6	600.772	8.00098	12930.5	12.0026	12.0021	15.0045	17.0039	277.982	106035	101.205	63967.7	92.1963	5.00169	2.00029
345	414	3827.93	12.0018	5.00046	240089	6458.17	1745.31	207.852	22689.1	545.839	7.00208	12664.3	6.00176	19.0053	14.0051	15.0046	276.995	105720	107.229	63611.3	110.273	6.00264	1.00012
349	418.8	3754.2	10.0013	0	238513	6719.95	1795.34	189.773	22034.9	596.728	9.00183	12550.2	13.0041	15.0042	11.0023	8.00127	214.57	106016	109.226	64068.1	79.1664	3.00051	1.00002
353	423.6	3746.78	10.0014	2.00029	239252	6546.97	1786.28	194.698	22763.5	610.817	9.00237	12779.5	7.00169	15.0052	10.0022	16.0046	279.995	105895	104.211	64036.6	81.1664	6.00186	1.00007
357	428.4	3949.48	10.0012	3.00022	238297	6504.13	1702.43	193.733	22210	582.321	4.00083	12767.2	9.00193	16.0044	5.001	12.0023	263.877	105664	103.215	64647.7	96.2582	5.00237	0
361	433.2	3949.52	9.00129	5.00046	239880	6784.97	1798.25	179.672	22552.5	604.62	8.00308	12729.2	13.0031	21.0085	10.0018	11.0023	207.525	106477	115.244	64584	92.1825	5.00134	1.00012
365	438	3696.2	12.002	5.00066	239121	6378.41	1912.25	177.682	22411.6	610.723	8.00225	12562.4	7.00159	11.0021	4.00068	18.0063	219.605	104768	104.218	63584.5	86.2005	7.00242	2.00044
369	442.8	3907	9.001	1.00002	240555	6797.12	1799.9	173.744	22857.8	586.463	9.00354	12711.8	8.0019	13.0027	13.0037	19.0053	238.702	105343	107.218	64158.8	85.1925	6.00215	0
373	447.6	3775.62	8.00078	5.00041	241049	6783.15	1826.32	185.693	22461.9	631.195	3.00071	12595.2	1.00002	9.00115	8.0021	15.0043	217.579	107422	97.1819	63851	114.304	2.00034	0
377	452.4	3609.64	2.0001	3.00046	238997	6293.81	1849.48	164.569	21807.7	577.305	5.00144	12755.3	5.0012	11.0022	7.00134	18.0044	205.515	105216	99.1963	63399.1	90.2016	5.00139	1.00022
381	457.2	3957.35	9.00129	6.00068	238792	6600.86	1762.27	216.903	22634	620.847	8.00445	12573.4	8.00132	12.0035	11.0017	11.0017	238.707	105379	109.238	63153.7	98.2269	12.0059	1.00007
385	462	3937.11	11.0016	0	241831	6863.43	1858.15	198.783	23268.4	656.505	5.00183	12882.1	9.00256	22.0089	7.00154	17.0039	237.697	109177	100.195	64666.7	104.239	5.00217	1.00002
389	466.8	3584.89	7.00071	3.00012	239954	6266.46	1777.46	185.673	22012.5	579.267	5.001	12363.5	3.00066	11.0023	8.00176	14.0024	210.557	104501	103.211	63522.3	105.27	3.00066	3.00037
393	471.6	3897.26	12.003	1.00007	238430	6546.3	1805.72	200.785	22318	612.893	3.00056	12626.2	7.00125	16.0066	11.0023	14.0024	236.695	104135	97.1899	62724.5	95.2181	4.00137	1.00002
397	476.4	3818.7	8.00098	2.0002	239523	6724.69	1741.54	170.591	21997.6	581.453	6.00098	12475.6	9.0034	7.00193	8.00156	14.0031	196.493	104733	84.1513	62923.2	91.1997	2.00059	3.00056
401	481.2	3677.44	6.00059	0	238318	6217.71	1682.5	166.657	21017.4	563.17	10.0042	12612.5	2.00029	10.0022	14.004	15.0029	227.647	103030	96.1946	63228.3	104.24	4.00117	1.00002
405	486	3833.6	9.001	2.0002	240602	6379.12	1803.48	186.721	22007.1	626.212	4.00112	12602.3	2.00029	9.00134	10.0028	15.004	229.653	103609	97.1806	62928.8	89.1873	4.00093	0
409	490.8	3851.58	8.00083	0	239589	6427.7	1738.24	190.725	21801.8	604.604	9.00403	12611.6	16.0043	17.0054	11.003	15.0038	247.754	103779	105.2	62802.4	100.25	9.00432	1.00002
413	495.6	3761.63	10.0012	4.00039	239027	6411.61	1780.03	174.574	21750.8	622.08	6.00137	12542.7	5.00071	12.0039	12.0025	15.0043	264.878	105126	94.178	62890.3	91.2221	4.00151	1.00012
417	500.4	3670.92	6.00059	1.00002	241104	6377.71	1738.1	173.651	22281.2	592.553	12.0036	12353.3	5.00076	14.003	10.0022	11.0016	197.482	104382	101.223	63503.1	74.1633	2.00039	1.00007
421	505.2	4020.16	8.00156	6.00098	240470	6422.16	1761.7	177.653	22248.4	647.354	5.0011	12517.7	10.0034	14.0038	6.00044	17.0052	228.646	103541	105.24	63268.7	100.232	9.00359	1.00017
425	510	3620.39	4.00024	4.00049	239756	6357.12	1782.42	176.643	21408	552.986	6.00146	12759.5	9.00286	6.00098	7.00169	18.0044	200.511	103923	88.1406	62953.2	103.24	3.00105	2.00029
429	514.8	3820.02	9.00198	2.00015	240587	6655.83	1844.89	187.747	22807	602.575	10.0031	12800.2	4.00059	10.0016	6.00083	23.007	200.494	107260	110.266	64676.7	112.322	5.00217	2.0002
433	519.6	3954.1	13.0024	2.0002	239337	6397.91	1821.71	184.745	22555.7	587.357	9.00198	12713.2	9.00271	17.0056	10.003	18.004	261.883	104846	105.217	63425.9	93.1885	4.00103	3.00012
437	524.4	3762.69	12.0018	5.00066	237836	6565.74	1768.02	175.701	21907.7	610.778	10.003	12624.2	9.00198	19.0071	10.002	19.0045	224.633	103862	100.189	62463.4	108.265	3.00095	3.00051
441	529.2	3760.79	9.00129	5.00061	239438	6483.95	1787.34	166.595	21703.7	590.544	7.00232	12727.9	3.00051	13.0035	13.0037	19.0062	215.566	105557	128.314	62859.8	89.1973	4.00117	1.00012
445	534	3683	9.00125	2.0002	239592	6442.62	1805.15	159.49	22763	579.391	4.00054	12730.8	2.00034	12.0031	9.00227	15.0035	220.606	105596	98.2058	63814	96.2191	6.00146	2.00029
449	538.8	3946.32	10.0015	6.00044	238889	6751.21	1813.05	196.744	22409.6	591.512	5.0011	12810.8	10.0022	10.0036	9.00154	19.0061	235.692	104710	102.185	62899.1	110.298	4.00093	2.00029
453	543.6	3847.91	7.00061	2.00015	239560	6686.33	1850.19	189.691	22141.8	637.096	9.00237	12594	11.0037	12.0049	6.00088	10.0017	187.447	105581	98.1896	63083.4	89.2008	10.0048	1.00017
457	548.4	3678.86	8.00098	5.00032	239626	6299.97	1730.36	186.704	21575.1	563.29	5.0009	12649.9	3.00051	6.00093	6.00132	17.0051	216.584	103014	94.1676	62963.1	111.263	5.00203	0
461	553.2	3757.54	8.00156	2.0002	239790	6613.54	1831	188.749	22009.9	572.281	8.00278	12759.3	7.00144	12.0026	13.0043	12.0029	227.685	105016	97.1834	62927.9	106.236	7.00222	0
465	558	3634.04	7.0012	4.00059	239697	6472.68	1757.59	179.718	22112.7	560.076	5.0012	12587.4	4.00059	15.0073	7.00188	20.006	213.562	104620	110.232	63090.6	95.2198	3.00081	2.00034

## Sheet: Chip-A_PDMS-coated_p
#Depth (nm)	Na+	Al+	^30Si+	K+	Ca+	Ti+	Si_2N+
0	78.093	275.152	201.619	26.0103	1.00008	5.00053	6.00147
2.57282	151.349	862.246	777.167	66.0666	96.1409	152.354	18.0066
5.14563	57.0514	593.34	1541.75	154.363	77.0906	4989.27	24.0095
7.71845	198.625	1735.19	2085.01	659.594	89.1211	8024.17	94.1437
10.2913	221.749	1155.12	1826.06	435.9	86.1131	5519.06	480.609
12.8641	131.263	509.963	1507.18	131.263	84.1078	3115.62	916.931
15.4369	39.0244	183.513	1338.99	35.0187	74.0837	1691.94	1179.43
18.0097	18.0049	69.0727	1247.52	11.0018	64.0626	882.785	1316.45
20.5825	10.0015	19.0055	1202.81	6.00055	63.0606	472.389	1355.96
23.1553	6.00055	8.00098	1254.72	7.00075	71.077	252.974	1450.69
25.7282	6.00055	4.00024	1163.41	5.00038	48.0352	111.188	1476.78
28.301	4.00024	5.00038	1203.85	4.00024	56.0479	51.0397	1408.86
30.8738	3.00014	5.00038	1265.11	5.00038	51.0397	34.0177	1461.14
33.4466	3.00014	2.00006	1251.6	0	59.0532	19.0055	1409.95
36.0194	6.00055	3.00014	1204.92	5.00038	69.0727	15.0034	1418.65
38.5922	6.00055	4.00024	1172.74	3.00014	60.055	10.0015	1473.65
41.165	6.00055	4.00024	1171.7	1.00002	59.0532	7.00075	1493.55
43.7379	2.00006	4.00024	1252.68	4.00024	56.0479	9.00124	1464.92
46.3107	3.00014	0	1216.3	4.00024	43.0282	6.00055	1466.97
48.8835	4.00024	3.00014	1169.66	4.00024	67.0686	6.00055	1422.32
51.4563	3.00014	0	1244.33	3.00014	61.0569	4.00024	1395.16
54.0291	1.00002	1.00002	1186.21	5.00038	50.0382	2.00006	1460.96
56.6019	2.00006	2.00006	1222.52	4.00024	52.0413	8.00098	1448.59
59.1748	4.00024	0	1279.66	1.00002	46.0323	2.00006	1363.85
61.7476	4.00024	3.00014	1246.41	2.00006	53.0429	2.00006	1378.71
64.3204	4.00024	0	1226.71	2.00006	55.0462	6.00055	1542.24
66.8932	6.00055	3.00014	1302.55	2.00006	50.0382	4.00024	1367.02
69.466	8.00098	1.00002	1205.92	4.00024	57.0496	3.00014	1432.9
72.0388	4.00024	1.00002	1240.25	2.00006	36.0198	6.00055	1525.94
74.6117	4.00024	0	1194.51	3.00014	54.0445	4.00024	1520.75
77.1845	2.00006	2.00006	1219.41	0	55.0462	2.00006	1451.18
79.7573	6.00055	1.00002	1184.14	2.00006	43.0282	1.00002	1404.65
82.3301	8.00098	2.00006	1198.66	1.00002	46.0323	3.00014	1468.1
84.9029	5.00038	1.00002	1187.29	4.00024	48.0352	2.00006	1455.91
87.4757	3.00014	1.00002	1232.91	1.00002	52.0413	1.00002	1429.79
90.0485	1.00002	0	1236.02	0	49.0367	1.00002	1450.64
92.6214	2.00006	0	1244.33	0	48.0352	1.00002	1430.83
95.1942	2.00006	0	1223.59	2.00006	53.0429	0	1397.38
97.767	1.00002	0	1181.07	1.00002	54.0445	0	1440.24
100.34	3.00014	1.00002	1251.6	2.00006	44.0309	1.00002	1488.43
102.913	2.00006	1.00002	1286.94	0	54.0445	1.00002	1425.74
105.485	3.00014	1.00002	1184.14	1.00002	37.0209	3.00014	1478.88
108.058	2.00006	0	1202.81	2.00006	51.0397	2.00006	1462.14
110.631	5.00038	0	1156.16	1.00002	69.0727	3.00014	1446.51
113.204	4.00024	0	1152.09	2.00006	36.0198	0	1444.37
115.777	5.00038	0	1201.81	2.00006	47.0337	2.00006	1509.89
118.35	2.00006	0	1235.02	0	53.0429	0	1442
120.922	2.00006	1.00002	1224.6	2.00006	42.0269	0	1393.2
123.495	1.00002	0	1265.11	2.00006	55.0462	0	1353.76
126.068	4.00024	0	1221.49	0	46.0323	1.00002	1389.94
128.641	2.00006	0	1208	1.00002	41.0257	1.00002	1413.92
131.214	1.00002	0	1216.33	1.00002	51.0397	0	1478.57
133.786	4.00024	1.00002	1197.7	1.00002	51.0397	2.00006	1515.89
136.359	4.00024	1.00002	1237.1	3.00014	46.0337	0	1501.7
138.932	2.00006	0	1217.37	1.00002	43.0282	0	1509.36
141.505	0	2.00006	1210.11	2.00006	44.0296	1.00002	1439.36

## Sheet: Chip-A_PDMS-coat_n
#Sputter Time (s)	Depth (nm)	H-	C-	NH-	O-	OH-	^18O-	F-	Si-	^30Si-	S-	O_2-	Cl-	SiC-	^29SiN-	SiF-	Si_2-	SiO_2-	SiOF-	SiO_3-	SiO_2F-	Si_3-	Si_3N-
1	1.2	125331	33440	17.0113	141405	22757.9	228.112	173.472	19895	597.191	92.1769	558.578	108.148	13056.2	303.19	85.1219	2791.92	6533.29	82.1056	995.959	20.0134	274.783	6.00117
5	6	28450.4	44981.2	100.232	237890	26296	1149.29	11703.2	66378.6	1646	312.287	4165.17	75.1074	19168.6	1285.38	259.992	6526.39	44812.7	1319.83	9622.36	594.913	665.423	29.014
9	10.8	32133.8	2637.63	502.086	182454	14301	509.31	13032.8	151138	3635.65	61.0992	1456.26	26.0128	1288.2	10528.4	324.68	29867.7	17182.4	1163.06	3018.59	379.89	2724.03	238.816
13	15.6	25957.5	477.898	369.685	28947.4	3960.2	43.0316	1325.22	158449	3696.87	11.0083	136.348	26.011	291.172	15155.8	54.0867	46101.2	784.416	64.0851	120.275	8.00186	4561.05	401.995
17	20.4	25873.7	209.535	330.355	7120.77	2633.72	10.0025	356.548	156249	3790.23	10.0075	119.292	3.00095	120.176	15303.9	26.0268	47592.5	150.581	3.00066	31.0226	1.00012	4775.07	382.785
21	25.2	25795.7	142.247	343.453	4679.55	2673.53	11.003	296.101	160934	4021.38	5.00374	100.194	7.00169	69.0652	15662.7	18.0177	48514.6	101.316	9.003	9.00276	2.00029	4914.33	387.849
25	30	26685.7	109.151	322.28	4387.19	2735.05	7.0011	292.05	168536	4000.32	4.00254	113.239	15.0048	68.062	16102.5	15.0122	50131.3	87.2694	5.00169	5.0009	1.00002	5000.69	407.033
29	34.8	25779.9	83.0867	321.274	3941.66	2819.52	7.00227	273.921	162035	3933.47	10.0068	99.2019	12.0034	54.0421	15982.9	13.0101	48652.3	69.1944	6.0022	7.00159	0	4804.84	356.575
33	39.6	25829.8	81.0823	315.215	3820.3	2643.68	10.0031	286.018	159692	3787.36	7.00369	96.1739	6.00127	42.0264	15856.2	17.0143	48755.6	61.1596	4.00137	8.00166	0	4902.44	396.947
37	44.4	27090.4	71.0626	323.298	3821.84	2773.47	5.00085	251.785	167553	4120.91	4.00352	98.2017	6.00098	40.0225	16122.7	11.0098	49729.9	80.2524	4.00122	10.0023	0	4982.01	393.888
41	49.2	27078.1	61.0487	365.645	3997.25	2771.56	4.00093	274.947	165034	3903.52	4.00342	129.305	23.0109	43.0255	16145.3	12.0139	49356.1	68.2116	4.00127	4.00088	0	4952.11	379.755
45	54	26214.1	51.0324	329.332	3426.67	2587.85	4.00039	228.644	161036	3884.64	10.007	104.216	11.003	34.0192	16213.2	21.0205	48445.8	73.2218	2.00054	4.00098	0	4945.5	396.917
49	58.8	27778.9	58.0426	360.605	3897.75	2910.26	6.00073	263.848	169465	3935.98	4.00396	134.327	12.0044	30.0133	16175.9	12.0109	49479.6	66.2031	2.00034	5.001	0	5045.19	435.348
53	63.6	26614.6	35.0164	336.406	3453.85	2738.96	1.00022	278.961	163108	3889.17	9.00584	101.201	13.0039	30.0152	15787.3	18.0219	47937.6	66.1983	4.00122	1.00022	0	4715.9	393.901
57	68.4	26282.5	36.0163	335.387	3546.71	2622.26	11.0021	268.894	166673	3956.6	6.00464	118.269	11.0038	42.0254	16369	12.0138	49278.6	48.1076	4.00127	4.00088	0	5011.19	384.816
61	73.2	27837.5	31.012	352.531	3553.97	2963.01	5.00203	253.801	167887	4036.56	6.00342	121.258	9.0034	24.0112	16353.2	20.02	49327.3	61.1939	1.00012	2.00034	2.0001	5026.1	402.99
65	78	27324.9	28.0098	343.445	3837.69	2629.32	3.00144	292.065	165397	3975.12	4.00235	109.218	10.0023	22.0064	16065.6	14.0187	48507.4	65.1846	4.00142	2.0002	2.0002	5035.43	406.006
69	82.8	27485.5	24.0072	345.47	3676.06	2858.94	2.00039	266.883	169825	4122.06	7.00432	109.229	9.0032	29.016	16383.6	19.0274	49966.5	68.1761	2.00034	1.00012	1.00007	4921.56	399.967
73	87.6	26731.4	40.0235	317.276	3441.01	2668.67	5.00081	263.861	162378	3968.32	6.00415	101.204	16.0047	21.0096	15904.7	19.019	49179.8	50.1362	0	3.0011	0	4940.46	376.746
77	92.4	27333.9	31.0127	358.592	3488.57	2838.14	9.00203	267.887	166521	4057.1	14.0126	122.319	12.0032	22.0078	16323	13.012	48881.9	55.16	3.00076	2.00039	0	4888.08	354.53
81	97.2	27500.6	41.0206	364.648	3710.45	2821.69	6.00151	275.928	166238	3970.16	12.009	119.284	6.00127	28.0128	16160.8	16.0137	48160	66.1934	4.00137	3.00095	0	4988.05	398.939
85	102	26931.5	34.0143	326.362	3333.28	2644.18	10.0021	246.755	163863	3947.61	6.00425	102.215	9.00335	25.013	16267.8	12.012	48692.4	51.1388	2.00049	5.00066	1.00002	4967.96	357.585
89	106.8	28260.8	31.0118	348.491	3821.41	2950.51	11.0021	279.956	173342	4196.4	9.00647	122.291	13.004	30.0145	17039.1	19.024	50211.6	70.2303	3.0009	1.00022	0	5133.22	370.681
93	111.6	27983.8	31.0118	345.461	3680.48	2877.42	3.00027	292.07	169777	4111.69	5.00335	104.202	10.0024	28.0133	16328.3	12.0137	49752.3	49.1437	2.0002	2.00049	1.00012	5118.8	372.718
97	116.4	27315.2	37.0167	290.033	3363.75	2660.28	8.00166	278.955	168461	4115.32	6.00391	117.239	7.0011	24.0105	16232.2	21.0233	49142.8	64.2094	5.00247	3.00051	0	4946.53	372.739
101	121.2	28308.1	35.015	374.726	3612.05	2911.28	7.00125	262.857	172195	4174.47	5.00408	110.243	13.0045	26.0089	16279.8	18.0174	50209.8	61.1846	2.00049	1.00037	1.00007	5059.63	400.962
105	126	27974	36.0159	332.347	3766.22	2709.06	7.00095	266.868	169862	4103.92	10.0083	125.294	10.0028	31.0165	16115	15.0158	49433.7	75.2235	2.00059	5.00129	1.00002	5077.77	389.861
109	130.8	28036.1	35.017	342.439	3815.85	2782.3	10.0021	280.974	170784	4159.47	2.00147	110.229	3.00095	16.0062	16303	20.0192	50368.5	64.1959	4.00137	1.00012	0	5089.47	396.921
113	135.6	27561	35.0162	315.221	3479.98	2655.95	10.0018	260.845	170422	4018.22	4.00235	118.249	12.0044	21.0093	16182	17.0163	49742.6	51.1592	2.00049	3.00076	0	5071.18	394.907
117	140.4	29523	35.017	379.759	3810.02	3017.14	6.00127	267.895	184501	4251.19	13.0114	118.288	14.0031	23.0109	16683.9	13.0112	51652.8	61.2096	6.0022	3.0011	0	5180.59	434.317
121	145.2	28136	28.0104	378.757	3710.92	2783.31	10.0029	266.875	168932	3953.69	6.00474	117.265	8.00176	31.0142	16238	13.0132	50142.3	55.179	5.00217	3.00037	1.00002	5086.1	419.151
125	150	27462.4	33.0134	310.187	3612.22	2584.01	12.0021	224.615	169579	4094.61	4.00396	111.234	6.00191	22.009	16351.4	18.0214	50128.5	50.1393	2.00068	2.00044	0	5171.29	393.901
129	154.8	29194.2	39.0186	344.467	3702.59	2965.39	7.00203	283.996	176360	4272.37	8.00611	118.274	12.0045	28.0137	16671.6	17.0219	50590.9	49.1549	2.00054	8.00244	0	5035.86	397.928
133	159.6	28073.1	28.0103	355.578	3775.7	2886.13	6.00264	277.979	173882	4127.66	8.00352	123.242	9.00222	19.0077	16286.6	15.0149	49202.2	69.2316	3.00139	4.00103	0	4990.65	406.016
137	164.4	28648.3	36.0159	347.474	3766.33	2750.77	5.00071	254.805	179222	4121.03	3.00154	141.34	14.0044	24.0084	16518.4	15.0136	52063.3	60.1925	3.00115	4.00078	3.00037	5267.86	385.833
141	169.2	29736.8	39.0187	413.089	3678.01	2889.35	13.0031	295.076	186423	4506.89	5.00682	134.384	8.00254	25.0102	16784.5	17.0139	53084.2	63.223	2.00049	4.00059	2.0002	5337.95	429.252
145	174	29444.2	40.0208	357.574	3945.98	3024.18	6.00151	265.898	180184	4262.05	4.00342	146.376	10.0027	19.0088	16539	18.0152	50877.9	56.1953	5.00125	2.0002	1.00007	5221.02	425.241
149	178.8	29661.4	31.0118	389.872	3661.66	2900.06	8.00151	382.832	174862	4335.12	12.0126	113.288	15.0061	24.0072	16957.4	18.0195	50339.6	45.1062	3.00095	2.00068	1.00027	5160.44	401.987
153	183.6	28866.9	21.0055	328.34	3643.34	2689.87	2.00024	358.61	179932	4202.74	9.00652	129.305	12.0046	20.0071	16616.8	18.0154	50897.9	62.1843	5.00144	1.00042	0	4902.79	426.223
157	188.4	29192.5	24.0071	377.745	3816.52	2921.61	9.00188	298.09	184958	4300.24	16.012	127.315	18.0084	26.009	16764.5	16.0152	52458.6	76.2133	3.0011	2.00024	0	5194.75	441.416
161	193.2	28888.6	34.0141	391.899	3885.65	2844.61	11.0029	303.162	180432	4319.58	4.00337	122.286	10.0032	19.008	16339.7	11.0134	52345.9	68.2013	0	5.00149	0	5122.86	394.916
165	198	28986.6	34.0146	368.693	3829.21	2899.08	7.0009	271.902	182808	4375.64	3.00227	136.326	7.00256	24.0105	16998.6	15.0152	52209.5	68.1785	2.00059	2.00049	0	5392.93	367.65
169	202.8	28863.2	29.0112	352.544	3746.87	2863.35	5.0011	278.975	184468	4421.54	7.00491	115.242	6.00166	30.0124	16852.8	19.0196	52118.7	64.1768	0	6.00147	1.00012	5332.79	414.105
173	207.6	29030.8	34.0146	360.594	3923.44	2890.59	9.00159	291.032	182284	4343.43	9.00594	125.285	8.00254	29.0124	16455.4	16.0158	51697.9	74.2151	5.00149	1.00007	0	5246.6	399.987
177	212.4	28610.5	32.0127	385.816	3939.72	2769.09	7.00154	279.971	184399	4358.28	5.00384	134.334	5.00066	27.0122	16269.6	12.0117	52016.8	65.197	3.00071	3.00066	0	5416.61	396.946
181	217.2	29063	25.0086	348.495	3669.28	2718.18	7.00222	290.039	181367	4386.08	0	120.281	9.00266	18.0061	16580.9	11.0113	52245.7	53.1728	3.001	4.00107	1.00007	5271.54	419.164
185	222	29759.4	25.0084	351.549	4165.09	3013.75	5.0011	307.18	185936	4493.28	5.0033	175.487	7.00198	32.0157	16940.1	23.0278	53352.1	68.2097	5.00144	6.00166	1.00012	5403.21	407.036
189	226.8	28940.5	31.0123	372.709	3738.97	2793.78	4.00068	292.06	185761	4391.89	5.00315	120.242	16.0067	22.0064	16643.5	22.0249	52373.5	56.162	3.00095	3.00105	0	5161.38	426.222
193	231.6	28685.8	29.0109	344.478	3708.35	2645.93	5.00115	300.104	183511	4307.25	1.00081	125.261	12.0069	19.0064	16546.7	19.0181	52337.1	55.181	8.00391	0	0	5429.31	437.327
197	236.4	29890.9	44.0241	390.927	3942.51	2893.63	8.00137	301.118	192652	4488.32	2.00132	145.365	6.00117	23.009	16882.3	19.0289	54578.5	60.1976	1.00027	2.00049	1.00007	5411.03	401.987
201	241.2	29465.5	32.0134	348.489	4118.54	2921.77	5.00139	268.89	188182	4373.17	6.00474	142.365	14.0052	18.0047	16699.3	11.0106	53822.8	62.1972	4.00127	7.00169	0	5328.94	424.191
205	246	29500.3	25.0083	380.798	3886.75	2789.4	8.00166	268.881	195921	4484.14	7.00623	134.349	14.0071	25.0119	16674.5	17.0189	55418.8	64.185	4.00122	4.00044	1.00012	5549.57	419.138
209	250.8	30158.1	34.0149	386.822	3812.43	2880.48	6.00107	321.29	196982	4596.61	11.0104	138.388	16.0057	34.0186	17218	17.0168	55500.5	58.1715	3.00071	0	2.00034	5628.3	493.991
213	255.6	29675.6	29.0103	370.672	4148.37	2892.82	5.00115	307.171	191659	4482.17	4.00327	131.315	18.0076	28.0124	16968.7	18.0211	54059.8	59.1875	2.00049	3.00095	0	5444.89	458.615
217	260.4	28907.8	28.0106	351.506	3644.74	2753.27	8.002	276.951	188687	4447.88	11.0083	140.356	8.00166	23.0081	16873.7	14.0131	53666.7	55.1663	4.00186	4.00103	0	5350.96	438.353
221	265.2	29988.2	43.0241	372.731	4062.21	2879.64	4.00088	274.94	200409	4714.31	3.00296	135.371	22.0105	27.0123	16767	13.0151	54856.7	79.2563	4.00093	1.00032	1.00017	5366.15	410.046
225	270	29160.9	32.0148	364.652	3928.73	2801.04	4.00064	307.164	188231	4323.26	5.00232	129.274	6.00103	20.0059	16528.5	13.0113	51572.7	53.1583	1.00032	2.00039	0	5099.92	410.046
229	274.8	29189.2	37.0216	367.655	3867.65	2736.97	4.00064	281.984	192338	4438.95	6.00479	125.298	8.00195	27.012	16638.3	15.0161	53549.1	62.1773	3.0011	1.00032	0	5310.28	443.406
233	279.6	29837.8	33.015	351.514	3787.51	2742.39	4.00059	260.83	192053	4508.15	5.00472	120.273	8.00303	24.0114	17064	16.0151	54195.1	70.1952	2.00068	4.00161	0	5469.16	419.15
237	284.4	30215.1	35.016	371.693	4095.64	2930	5.00105	295.082	192630	4471.57	5.00349	125.296	15.0046	22.0084	16926.7	13.0149	54570.2	64.1767	5.00105	1.00027	2.00024	5390.92	436.347
241	289.2	28963	36.0188	388.878	3843.69	2847.69	2.00034	268.905	188262	4383.25	5.0033	122.274	11.0039	27.0118	16959	17.0214	52923.1	51.1374	6.0023	1.00032	0	5344.49	390.886
245	294	29213.2	26.0099	368.665	3817.53	2631.18	3.00022	288.018	190338	4554.21	5.00423	158.419	10.0049	15.0045	16632.3	23.0257	54034.8	52.1521	0	1.00022	0	5270.62	423.195
249	298.8	30117.4	30.0122	395.941	3680.93	2931.64	3.00066	282.994	196833	4581.56	10.0069	138.346	10.0034	22.0081	16954.3	23.0275	55184.8	69.2021	5.00203	2.00039	0	5491.35	397.932
253	303.6	29786.5	40.0197	388.877	3919.16	2945.69	9.00168	320.287	195873	4535.14	7.00481	132.319	13.0039	23.0099	16895.2	22.0208	55084	73.2425	5.00203	3.00066	0	5312.76	410.076
257	308.4	29587.6	27.0103	368.69	3621.57	2688.57	8.00215	297.082	196248	4610.51	5.00403	129.32	10.0026	20.0086	16866.1	18.0176	54028.4	45.1336	3.00081	4.00063	2.0001	5560.58	437.348
261	313.2	30337.9	33.0139	383.793	4078.04	3023.27	7.00095	287.027	198036	4713.03	4.00313	131.319	11.0033	30.013	17133.3	13.0132	55117	58.1748	2.00049	1.00012	0	5279.73	443.423
265	318	30024.1	42.0227	360.594	4150.91	2916.91	12.0031	283.989	195116	4544.16	2.00171	143.386	12.0036	27.0134	17128.7	20.0191	54920.7	60.21	3.00066	2.00059	1.00002	5368.7	415.103
269	322.8	30788.7	31.0117	395.92	4001.43	2689.71	9.00139	309.189	197060	4676.74	15.0098	124.291	8.00195	26.0104	17093.8	20.0191	55327.2	58.164	8.002	1.00022	0	5529.5	471.729
273	327.6	29938.5	30.011	372.716	3744.65	2776.01	5.00139	323.278	195781	4608.92	11.009	137.347	18.0084	26.0144	16797.9	20.0225	54438	70.1817	1.00007	2.00044	1.00007	5429.82	429.241
277	332.4	31325.3	43.0241	398.946	4039.27	3055.91	5.00056	349.509	204863	4797.63	7.00657	146.404	10.0035	27.0109	17254.4	23.0258	57220.6	66.2268	3.00139	3.00032	0	5719.25	429.255
281	337.2	29856.5	44.026	353.567	3896.85	2795.55	9.00242	306.156	197333	4667.07	9.00559	137.318	13.0042	32.0219	16859	19.0209	55516	69.1834	1.00042	1.00002	1.00012	5553.4	451.501
285	342	31225.5	37.0177	347.48	4045.4	2822.53	2.00024	308.157	202961	4641.12	2.0021	138.378	6.00293	22.0111	17030.1	10.0098	56415.6	56.1614	5.00149	2.00049	2.00029	5809.41	431.285
289	346.8	30353.8	33.0149	343.446	3738.4	2777.69	5.00066	288.01	199470	4601.31	9.00838	122.301	14.0048	25.01	17083.3	12.009	55035.8	72.2542	3.0009	4.00122	0	5472.6	422.169
293	351.6	31571.5	40.0203	340.419	4184.92	2916.8	16.0047	340.43	196652	4639.6	11.0104	150.423	12.0043	31.0162	17100.6	14.0121	55348	68.2118	3.00066	2.00039	0	5629.5	446.426
297	356.4	30223.5	30.0128	347.493	4013.97	2737.57	13.0037	317.241	197633	4737.61	1.00134	142.408	11.0032	24.0102	16968.3	18.0209	55240.5	70.1905	3.00115	2.00059	0	5485.32	470.705
301	361.2	31595.4	33.0134	387.868	3940.1	2916.1	3.00037	409.054	202453	4709.77	8.00738	127.326	11.0031	20.0082	17176.1	23.0293	55421.6	79.2487	2.00029	2.00039	1.00002	5416.43	461.606
305	366	30654.4	41.0206	387.861	4191.94	2864.12	5.00071	406.018	198040	4636.18	10.0084	129.311	22.0097	31.0158	17042.5	23.0301	54569.1	52.1591	5.00178	3.00085	0	5506.19	431.316
309	370.8	30173.2	28.0096	363.618	3887.13	2839	4.00059	321.265	199341	4634.8	6.00494	135.345	12.0032	19.0063	16946.5	23.0296	54913.1	75.2504	0	2.00078	1.00012	5543.81	427.241
313	375.6	30531.3	27.0092	385.841	3772.4	2701.82	11.0025	268.898	199898	4579.29	9.0074	117.277	17.0047	28.0109	17299.3	16.0177	55829.5	60.1551	6.00254	2.00054	1.00007	5483.32	449.51
317	380.4	31064.8	22.006	390.881	4067.08	3004.2	10.0031	290.032	204115	4816.33	11.0115	159.455	16.0071	25.0106	17169.2	18.0212	55769.4	67.2202	5.00237	3.00085	0	5546.86	402.034
321	385.2	30331.7	33.0165	377.762	4091	2809.42	8.00195	290.041	197489	4690.92	6.00474	150.401	15.0061	17.0059	16829.2	21.019	55118.8	72.2286	2.00068	2.00029	0	5602.97	435.316
325	390	30494.7	37.0167	359.591	4054.11	2825.61	2.0002	263.858	200490	4875.88	6.00528	128.294	8.002	23.0115	17141.4	19.0215	55956.4	67.2021	2.00059	4.00117	1.00002	5543.27	411.089
329	394.8	31163	34.0141	360.604	3830.15	2880.07	5.00085	289.044	203293	4760.03	5.00403	138.366	7.00208	21.008	17156.6	23.032	56313.6	66.246	9.00383	3.00115	1.00007	5679.73	452.524
333	399.6	30968.2	41.0206	402.999	4220.38	2992.16	8.00181	265.882	205195	4756.28	3.00305	147.418	16.0062	28.0174	17142.5	19.0204	56803.6	74.2385	3.00051	2.00044	1.00012	5700.95	412.116
337	404.4	30970.6	38.0198	401.986	4065.65	2853.46	9.00237	267.874	202433	4834.06	5.00516	128.323	10.0037	26.0118	17550.3	23.0255	55946.8	62.1965	5.00129	5.00149	1.00012	5673.74	433.295
341	409.2	31739.5	26.0083	361.591	4227.31	2967.54	6.00186	300.098	205965	4969.01	3.00198	139.327	20.0088	24.0107	17488.3	14.0137	56541.4	65.1949	2.00122	3.00066	1.00012	5548.05	424.2
345	414	30036.7	38.0194	396.937	4002.21	2923.9	9.0032	277.978	198705	4679.75	8.0086	139.392	7.00144	34.019	17151.5	17.0204	55445.7	71.2004	8.00195	2.00049	0	5476.67	460.592
349	418.8	30123.1	42.0232	350.504	3725.14	2727.46	6.00181	267.883	195254	4670.62	8.00714	153.437	9.00276	19.0083	16526.3	21.0226	55086.3	72.2104	1.00022	3.00125	1.00007	5420.35	421.178
353	423.6	30183.4	20.0049	422.22	3862.61	2788.25	4.00103	287.027	201770	4788.05	1.0009	131.325	13.0057	27.0132	16889.6	15.0149	56121.1	68.2085	4.00195	1.00017	1.00002	5625.65	428.243
357	428.4	30200.6	36.0158	388.851	3969.67	2816.53	7.00183	252.791	198588	4720.31	3.0035	144.395	11.0023	14.0042	16776.3	15.0152	55256.6	74.2337	6.00142	4.00093	0	5488.36	451.496
361	433.2	31039.3	30.011	422.183	3969.82	2731.1	11.0029	271.914	201170	4704.65	8.00518	139.344	18.0068	23.007	16843.3	18.0221	55792.5	57.1795	4.00186	2.00039	0	5582.67	431.297
365	438	29821.5	29.0104	382.793	3801.08	2796.01	11.0015	296.099	201471	4703.57	2.00195	139.359	5.00076	28.0141	17058.9	20.0198	55461.3	71.2523	4.00171	0	1.00007	5528.25	416.117
369	442.8	30539.2	30.011	381.774	4095.11	2887.87	5.00061	296.072	201963	4668.26	1.00086	138.35	9.00144	21.0085	16492.5	16.0186	55448.3	63.2426	3.001	2.0002	1.00002	5554.95	425.223
373	447.6	29897.4	34.0142	344.464	3926.5	2724.63	12.0029	280.97	194493	4494.86	10.0087	131.341	5.00066	22.0111	16750	12.0146	54549.8	65.2125	2.00064	4.00068	0	5452.09	436.339
377	452.4	29673.8	44.0248	336.382	3663.7	2760.6	7.0011	296.083	198338	4610.53	9.00623	156.426	8.00308	31.0183	16848.2	24.0262	55649.3	62.1905	2.00049	0	0	5450.18	430.268
381	457.2	31236.1	39.0197	391.889	4102.86	3106.26	5.0009	291.046	200552	4671.04	4.00499	143.413	9.00276	23.0085	17084.6	17.0221	56988.7	68.2252	4.00068	4.00078	0	5657.05	441.412
385	462	30813.4	36.0177	390.869	4018.67	2916.69	4.00039	286.003	200650	4862.88	5.00364	138.328	8.00249	21.0059	16973.9	22.0256	56331.1	48.1318	3.001	6.00117	0	5475.89	451.536
389	466.8	30176.1	31.0133	337.388	3663.91	2698.31	8.00103	259.825	202787	4771.42	6.00567	144.394	8.00137	26.0109	17074.1	9.00765	55897.8	65.164	1.00027	4.00117	0	5584.99	410.093
393	471.6	30957.7	28.01	350.534	3881.37	2849.58	6.00127	261.854	203481	4634.92	3.00291	161.491	7.00212	25.0125	16913.2	24.0311	56284.1	65.2143	3.0011	1.00012	0	5644.59	395.974
397	476.4	30415.7	37.0194	373.718	4048.97	2850.56	8.00117	293.079	199662	4600.72	7.00863	156.494	5.00173	27.0116	16764.9	23.0233	55310.3	67.1986	3.00095	5.00129	1.00007	5464.3	456.594
401	481.2	30403.4	23.0066	343.446	3943.68	2676.91	12.0024	284.011	202174	4827.52	7.00677	144.415	8.00234	23.0093	17070.9	17.0201	57091.4	61.2035	6.00161	2.00039	1.00002	5703.27	431.303
405	486	30743.9	38.0178	371.704	3797.05	2770.14	6.00181	267.875	199086	4739.02	7.00731	135.366	13.0044	31.0182	16758.9	12.0118	55542.5	66.1807	1.00022	1.00002	4.00112	5585.48	453.512
409	490.8	31596	44.026	363.619	4232.57	2961.09	10.002	254.8	202933	4857.27	3.0035	135.358	11.0047	23.0112	17217.8	15.0168	57415.4	84.2489	8.00352	3.00085	0	5599.97	459.572
413	495.6	30112.7	25.0079	355.555	3970.57	2888.28	4.00049	266.895	199140	4701.54	10.0087	135.348	7.00208	23.0096	16818.9	24.0277	56077.7	56.1575	2.00049	3.00042	0	5543.34	403.01
417	500.4	29569.5	28.0096	384.895	3677.99	2652.64	8.00098	276.978	200074	4531.3	6.00332	135.303	10.0027	20.0087	16734.5	18.0152	54876.6	50.1344	3.00066	2.0002	2.0002	5469.11	464.627
421	505.2	31922.9	28.0111	373.726	4246.99	3112.86	7.00203	282.99	204520	4896.21	12.0119	152.462	6.00161	25.014	17115.9	21.02	56311.1	63.203	2.00054	2.00024	0	5730.45	429.266
425	510	30854.7	27.0104	390.884	3928.3	2745.71	7.001	293.073	206232	4951.74	5.00477	154.432	7.00178	23.01	16823.9	17.0187	57081.8	61.1731	2.00088	2.00029	0	5895.23	435.332
429	514.8	29958.8	35.0169	396.959	3684.86	2682.41	8.00098	267.889	202939	4801.34	3.00276	149.393	11.0047	29.0143	16690.5	20.0221	56012.1	46.1355	1.00027	1.00022	0	5581.65	419.168
433	519.6	31439.7	33.0145	392.89	4091.52	2873.44	8.00146	325.288	207121	4705.78	7.00491	162.457	12.0043	31.0164	16866	14.0123	56237	78.2447	5.00169	4.00127	0	5641.15	453.546
437	524.4	30760.1	41.0208	361.61	3842.31	2774.1	3.00051	263.861	200398	4660.19	3.00237	127.297	9.00359	25.0111	16809.5	17.0183	55824.3	71.2474	2.00166	4.00083	0	5513.7	465.653
441	529.2	30463.6	32.0126	393.957	3697.28	2687.77	12.0028	258.833	197571	4776.66	3.0031	134.363	11.0042	30.0172	16847.2	20.0237	55622.4	61.1685	3.00129	2.00049	3.00051	5755.08	445.413
445	534	30778.2	37.0203	386.831	3856.44	2737.54	8.0019	261.842	205925	4755.5	8.00758	130.328	7.00266	15.0043	17031.6	16.0155	55634.5	71.2425	3.00095	4.00122	0	5525.36	434.325
449	538.8	30705.5	44.0244	382.797	3987.39	2858.76	11.0027	252.781	201945	4680.15	7.0055	143.374	14.0037	21.0087	16717.4	12.0134	55334.1	72.188	7.00149	6.00234	0	5549.6	407.023
453	543.6	30861.9	30.0134	381.813	3861.39	2728.13	5.00071	285.015	206927	4614.71	1.00105	144.408	8.00352	19.0075	16884.1	15.0129	55793.8	65.2123	1.00022	2.00034	1.00017	5568.06	467.688
457	548.4	30145.6	35.0166	379.784	3623.96	2688.02	9.00149	251.779	200354	4757.78	8.00689	138.349	12.0041	30.0169	16528.3	19.0239	55464.7	59.188	3.00056	2.00073	0	5575.7	409.048
461	553.2	31347	26.0089	375.747	4210.78	2898.37	4.00049	297.091	204043	4727.75	9.00701	134.322	10.0022	29.0142	16860.8	14.0177	55581.6	75.2636	4.00137	2.00039	0	5435.46	407.046
465	558	30453.7	24.007	396.946	3836.16	2595.72	10.0022	318.25	199241	4600.07	3.00242	144.361	10.0037	33.0184	16582.6	19.0235	54834.1	56.1648	6.00186	1.00007	0	5475.02	420.16
469	562.8	30600	29.0114	382.793	3784.1	2708.17	7.00125	295.084	204397	4745.92	0.000831604	122.304	12.0039	15.004	16887.8	17.0208	55223.2	53.1558	2.0002	1.00017	0	5419.03	424.218
473	567.6	30902.4	33.0148	375.738	4040.54	2893.33	4.00078	300.137	207584	4770.42	4.00298	135.341	10.0038	25.0106	16747.7	16.0141	55536.4	64.2111	5.00129	3.00071	0	5453.17	402.976
477	572.4	30563	37.0195	349.515	3959.24	2855.76	9.001	259.844	207751	4874.37	3.00281	138.35	6.00303	28.0102	17104.6	23.0239	56584.7	74.2377	7.00335	3.00037	0	5765.76	449.482
481	577.2	29528.9	26.0084	356.586	3682.02	2571.51	6.00073	252.791	203491	4797.92	10.0068	134.323	10.0021	24.0076	16843.5	21.0248	55753.3	68.2079	0	5.0012	0	5720.4	415.118
485	582	30872.3	24.0071	376.746	4007.01	2822.25	10.0025	263.87	206138	4823.87	8.0066	134.328	7.00198	21.008	16991.7	15.0157	56981.5	74.2625	1.00037	6.00156	0	5672.79	436.348
489	586.8	30355.9	27.0108	383.812	3975.95	2740.29	13.0032	253.792	203228	4813.77	3.00242	129.328	9.00154	23.0087	17229.8	18.02	56591.9	70.2335	4.00156	4.00078	1.00002	5576.33	437.34
493	591.6	30921.8	33.0134	387.84	3988.81	2795.81	8.00098	258.847	208595	4811.45	6.00469	139.375	13.0047	29.013	17037.9	12.0103	57999.2	90.3149	0	4.00083	2.00005	5907.24	426.239
497	596.4	30677.6	32.0125	363.62	3756.47	2664.69	4.00059	260.829	205356	4753.29	7.0055	136.353	9.00379	17.0048	17015.4	17.0178	56326.3	73.2238	2.00068	7.00149	0	5521.63	406.03
501	601.2	31231.7	35.0162	390.877	4121.17	2863.07	13.0027	267.888	208478	4897.89	7.0054	152.433	10.0037	26.0108	16915	17.0202	56166.1	62.1792	4.00195	3.00081	0	5638.13	432.299
505	606	30433.8	32.0133	363.619	3854.56	2746.3	2.00059	265.879	198117	4752.21	6.00606	114.272	11.005	18.0061	17195	15.0147	57055.4	58.1664	2.00068	2.00039	2.00015	5585.11	442.382
509	610.8	30823.4	35.0153	393.927	3799.24	2879.97	7.00125	287.018	205124	4808.7	6.00513	145.412	11.0032	28.0116	16546.3	16.0177	56569.1	73.2481	5.00193	1.00027	0	5605.37	414.097
513	615.6	30810.2	47.0283	385.815	4007.54	2830.44	9.001	258.835	204395	4696.27	11.0099	130.339	11.0049	37.0236	16925.5	17.0189	56091.1	71.2673	0	2.00049	0	5681.32	406.017
517	620.4	30732.8	34.0155	375.739	3963.55	2761.35	5.00061	249.78	203728	4821.66	5.00623	151.473	9.00227	15.0045	16833.1	11.0106	56843	77.2455	7.0034	7.00183	0	5695.38	402.991
521	625.2	30267.4	22.007	364.644	3711.29	2625.17	5.00056	264.865	202441	4675.48	4.00322	151.402	9.00305	18.0061	16923.2	21.0217	55541.7	64.2009	2.00078	2.00034	1.00002	5564.9	434.34
525	630	30669.2	27.0135	383.818	3978.02	2963.16	17.0063	277.948	208222	4937.11	3.00242	132.318	7.00291	22.0097	16937	13.0126	56614.4	72.2377	3.00115	3.00066	1.00007	5649.27	442.399
529	634.8	29474.1	26.009	359.574	3742.06	2724.32	8.00103	247.77	199840	4701.03	6.00494	117.271	10.0039	21.0093	16515.8	7.00711	55380.9	73.2404	4.00122	1.00037	0	5475.01	452.509
533	639.6	30352.6	29.0104	364.642	3895.74	2608.99	7.00178	241.731	203454	4755.68	5.00305	145.384	6.00269	27.0156	16611.3	14.0143	55683.9	51.171	2.00039	1.00032	1.00012	5573.27	410.074
537	644.4	30092.9	43.0229	348.494	3728.05	2638.57	10.0021	237.702	200901	4701.42	2.00205	138.355	10.0036	22.0095	16369.2	17.0133	55462.2	56.1364	1.00017	3.00081	1.00012	5616.23	451.515
541	649.2	30606.8	35.0153	363.627	3890.34	2811.77	8.00122	267.893	202687	4899.64	4.00337	148.381	8.00259	23.0082	16745.4	13.0143	55153.1	69.2208	1.00051	2.00054	1.00007	5670.24	432.305
545	654	30263.4	31.012	383.811	3732.05	2594.73	8.00191	264.867	203659	4823.34	3.00252	146.393	8.00327	28.0132	16914.8	13.0129	56248.5	61.1853	2.00088	4.00117	1.00007	5599.37	427.263
549	658.8	30806.5	28.0096	392.894	3830.15	2748.92	4.00146	237.692	205520	4829.54	7.00878	132.372	5.00071	30.0145	16981.4	10.0088	56849.9	72.2462	3.0009	1.00022	1.00007	5763.02	462.608
553	663.6	30317.5	36.0167	407.035	3915.42	2747.8	6.00088	259.856	200082	4829.09	11.0114	142.406	13.008	25.0115	16804.3	17.0227	55668.9	65.1737	7.00276	3.00056	0	5611.02	412.088
557	668.4	31024.6	30.012	377.751	3911.62	2766.12	2.0002	263.869	206533	4797.08	8.00787	141.393	10.004	28.0138	16588.2	20.0237	56506	60.2079	2.00088	2.00039	0	5630.39	449.47
561	673.2	30380	32.0136	342.436	3620.6	2681.24	5.00076	270.898	198596	4719.78	3.00183	118.241	7.00232	19.0059	17081.6	17.0151	55981.8	67.1823	2.00068	3.00076	1.00002	5580.26	454.524
565	678	30806.3	33.0133	396.918	3963.5	2909.82	5.001	289.024	206029	4716.04	6.00645	145.415	10.0037	22.0095	17082.7	19.019	56621	59.1937	2.00068	3.00061	0	5612.42	432.308
569	682.8	30016.3	23.0065	365.641	3887.89	2794.24	3.001	237.7	202567	4642.21	8.00709	156.452	10.003	24.0113	16730.3	12.0129	55699.6	55.1722	5.00134	2.00049	1.00002	5534.21	442.402
573	687.6	30167.3	34.0143	374.712	3790.77	2538.48	6.00078	245.743	205118	4825.01	6.00523	143.386	17.0074	24.0092	17202.5	24.027	57026.4	75.241	2.00039	2.00054	0	5639.82	412.077
577	692.4	29902.7	31.0127	361.643	3706	2618.92	5.001	232.671	203550	4633.16	6.0042	148.376	6.00244	20.0058	16508.7	18.018	55898.1	73.2187	3.00178	1.00017	0	5644.56	410.063
581	697.2	30870.4	37.0168	360.61	4021.14	2943.85	12.0042	259.845	204628	4706.89	1.0009	142.366	12.0062	29.0156	16680.5	5.0053	56008.9	71.2258	1.00032	5.00154	0	5652.9	418.142
585	702	30443.3	21.0057	339.405	3701.2	2716.72	7.00105	218.588	204230	4791.95	4.00254	134.305	8.00293	23.0095	16854.2	18.0166	57465.9	67.1981	6.0023	1.00012	0	5762.94	412.07
589	706.8	30764.9	27.0096	366.654	3801.94	2773.04	1.00022	275.934	203504	4775.07	4.00239	148.362	8.00195	19.0099	16502.3	18.0187	56156.8	75.3149	1.00042	2.00044	1.00027	5742.81	448.473
593	711.6	29869.8	39.0187	374.738	3774.16	2685.01	3.0009	298.098	206374	4700.49	8.00753	157.454	16.0043	21.0088	16756.8	13.013	55659.2	63.2051	2.00054	2.00039	1.00002	5607.55	403.997
597	716.4	31067.2	33.0134	359.583	3907.53	2741.02	4.00039	250.797	207431	4832.57	4.00313	122.287	8.00234	24.0098	17225.9	21.0257	57582.8	83.2702	3.00095	3.0009	0	5820.72	452.521
601	721.2	30400.6	35.017	389.86	3740.36	2624.13	5.0009	265.875	203192	4923.54	4.00347	146.38	13.0059	22.0074	16851.2	18.0251	56632.8	66.1941	4.00176	1.00027	1.00017	5558.15	421.195
605	726	31061.6	25.0082	369.681	4202.84	2775.41	5.0011	274.935	206166	4828.88	7.00525	136.327	10.0024	26.0125	17068.5	17.0165	57428.1	68.231	2.00034	3.00066	0	5428.56	416.106
609	730.8	30338.9	36.0158	353.55	3969.03	2650.18	3.00042	232.677	205797	4832.38	6.00406	116.239	8.00195	26.0112	16682.4	12.0127	55939.8	70.1937	3.00085	2.00049	0	5599.82	384.837
613	735.6	30604.3	25.0077	370.699	3597.71	2533.15	11.0036	252.779	201209	4918.71	5.00379	132.312	5.00129	28.0116	16777.1	19.0203	55845.1	75.2413	1.00046	2.0002	0	5681.98	400.956
617	740.4	31302.4	27.011	378.772	4011.1	2761.49	4.00054	270.894	209175	4881	4.00303	147.362	7.00159	17.0059	17012.5	18.0166	56492.6	67.1852	3.00076	6.00176	0	5653.77	430.253
621	745.2	31315.2	41.022	370.699	4038.94	2830.35	5.00076	337.405	207378	4802.68	10.0089	151.428	6.00117	25.0094	17138.1	23.0285	56444.6	46.1384	2.00044	4.00132	0	5688.62	428.258
625	750	30297.3	35.0151	355.548	3898.31	2629.88	4.00059	251.788	204821	4661.11	6.00528	148.409	7.00183	27.01	16758.3	11.0101	55238.3	58.1716	2.00054	1.00022	2.0001	5606.7	447.469
629	754.8	30879.1	31.0125	358.596	3862.48	2808.31	3.00081	256.813	205325	4740.46	13.01	143.372	9.00242	27.0115	16860.5	14.0139	56540.8	63.1867	6.00142	1.00017	1.00012	5657.07	406.006
633	759.6	29710.5	32.0143	363.609	3731.45	2751.02	5.00125	262.855	201384	4765.96	1.00071	133.304	8.00244	24.0079	16523	17.0173	55402.8	65.1897	3.001	2.00039	1.00017	5657.48	390.879
637	764.4	30390.3	31.0118	369.681	3659.04	2560.55	10.0034	246.773	203058	4862.89	3.00217	144.357	5.00144	17.0083	16761.1	22.0261	55913.6	59.1565	4.00107	0	0	5662.87	455.536
641	769.2	29878.4	38.0178	359.594	3759.35	2502.12	7.00159	265.874	203168	4801.28	5.00442	142.37	5.00115	25.0118	16609.7	12.0153	56189.4	67.2208	5.00149	4.00142	0	5558.12	404.014
645	774	30172.4	23.0075	392.902	3958.95	2829.88	7.00125	248.767	204534	4889.36	8.0087	156.451	7.00242	29.0129	16550.4	18.0181	56018	69.2121	3.00115	3.00056	0	5566.73	451.51
649	778.8	29810	33.0143	377.749	3773.91	2703.96	4.00044	258.852	197789	4748.58	9.00833	143.373	7.00183	21.008	16548.5	16.0178	55686.8	56.1697	4.00127	3.00066	0	5709.96	397.927
653	783.6	29643.1	30.0127	327.306	3697.23	2534.23	7.00144	276.952	204342	4801	6.00636	143.396	8.00244	23.0097	16830.1	24.0303	56768.9	70.2282	4.00147	3.00061	2.00024	5600.97	420.161
657	788.4	30796.9	29.0106	395.941	3944.14	2795.97	12.0024	259.843	206416	4845.48	7.00711	148.439	10.0029	16.0043	16932.2	14.0156	57155.1	79.2662	1.00027	5.00159	0	5775.29	437.338
661	793.2	30363.3	38.0189	363.65	3976.15	2719.88	7.00061	274.936	203496	4719.33	10.01	131.341	10.0048	27.0124	16756.2	23.0192	55770.2	64.2045	5.00173	2.0002	1.00002	5496.46	445.434
665	798	30050.2	21.0059	377.736	3798.28	2591.93	9.00212	252.813	207550	4741.65	3.00394	146.405	12.0047	26.0093	16616.5	15.0172	57112.2	51.1549	3.00105	7.00159	1.00012	5734.51	427.263
669	802.8	30060	30.0112	347.48	3567.32	2635.23	4.00029	251.779	204607	4728.7	3.00227	151.402	10.0027	23.0092	16686.1	19.0225	56365.5	76.2395	1.00012	3.00076	0	5617.86	414.108
673	807.6	29264.2	34.0159	331.351	3926.02	2591.95	10.0023	241.729	201483	4623.63	7.00486	144.356	13.0049	18.0059	16613.6	16.0149	55334.5	74.2454	5.00159	1.00007	1.00007	5467.63	447.436
677	812.4	29622	29.0113	356.549	3711.39	2552.3	4.00078	237.71	202323	4670.72	11.0073	131.36	6.00234	20.0072	16676.9	18.0173	56203.7	73.2379	3.00085	0	1.00002	5645.8	370.684
681	817.2	30530.1	33.0159	387.846	3819.61	2758.88	7.0012	268.907	208079	4877.97	8.00811	133.345	14.0051	28.0135	17016.4	17.0226	57263.1	56.1716	2.00059	2.00093	0	5599.26	457.571
685	822	30472.6	19.0044	371.701	4116.44	2708.06	8.00151	239.707	203268	4782.35	6.00454	135.32	9.0034	29.0151	16636.7	19.0224	56204	66.2233	2.00073	1.00022	1.00007	5518.34	427.223
689	826.8	29734.4	30.0114	369.663	3719.88	2650.24	11.0024	272.922	207092	4917.42	1.00247	133.381	10.0027	24.0098	16573.9	11.0125	56765	59.1695	4.00112	3.00066	0	5706.36	408.036
693	831.6	29587	29.0103	342.437	3484.42	2613.97	11.0023	258.817	201793	4861.7	3.00173	129.289	9.00281	19.0075	16661.6	17.0187	55366.4	53.1402	7.00183	2.00049	0	5539.13	374.718
697	836.4	31047.7	40.0219	368.668	3873	2876.55	5.00076	267.899	206854	4823.61	3.00281	142.377	9.00252	23.0081	16998.8	13.014	57874.8	65.1768	3.00129	4.00078	1.00002	5713.99	427.246
701	841.2	30085.6	25.0084	358.575	3823.03	2580.93	2.00039	254.792	201335	4752.91	12.0116	131.364	10.0034	23.0103	16563.3	21.0253	56243.4	62.1948	3.00071	2.00044	1.00002	5626.77	443.406
705	846	30390.3	17.004	345.484	3663.23	2541.5	7.00144	281.982	200558	4682.59	5.00379	129.307	6.00147	27.013	16634.9	13.0113	55754.9	77.2605	4.00166	0	2.00005	5676.88	389.849
709	850.8	30594	32.0143	392.9	3601.51	2722.98	8.00156	252.794	207823	4933.5	1.00042	131.294	13.0044	30.0173	16511.6	15.0139	56764.4	63.2002	3.00085	0	1.00012	5625.95	438.348
713	855.6	29711	24.0072	360.615	3915.82	2612.86	8.00161	272.927	201123	4742.06	7.00516	128.308	11.0023	21.0086	16348.5	15.0118	54689.5	70.2132	3.00125	3.00046	1.00012	5491.86	439.391
717	860.4	29274	27.0089	358.576	3544.09	2515.87	9.00169	233.701	202583	4717.62	10.0099	144.391	15.0065	24.0088	16709	3.0031	55651.7	64.2187	1.00012	1.00032	1.00007	5484.46	417.148
721	865.2	30488.1	30.011	340.415	3805.07	2713.78	11.0029	257.816	203731	4870.23	5.00506	131.354	10.004	21.0077	16717.9	19.0198	55876.4	49.1384	3.00129	4.00088	0	5594.41	430.266
725	870	29670	26.0087	349.511	3815.89	2569.03	3.00046	241.718	197439	4670.24	6.00503	146.395	9.00315	33.0211	16339.9	17.0169	55432.1	70.2226	5.00149	1.00017	0	5573.46	412.087
729	874.8	30084.7	33.0153	328.319	3719.45	2615.42	5.00076	267.874	201736	4783.59	1.0012	137.342	8.00278	38.0249	16420.5	15.0171	55751.2	58.1577	2.00059	6.00098	0	5512.49	382.794
733	879.6	29517.3	18.0044	337.399	3477.56	2683.98	6.00103	272.917	200930	4713.13	8.00841	122.289	8.00234	26.013	16533.6	14.0169	56007.7	67.2054	6.00259	3.00076	0	5457.55	420.16
737	884.4	30693.4	35.0156	351.539	3817.51	2862.2	5.00032	249.766	209325	4860.81	6.0067	136.38	10.002	20.007	16671.3	13.0128	56156.7	65.1941	1.00051	5.0011	1.00012	5782.15	465.644
741	889.2	30063.3	28.0104	379.768	3779.43	2655.08	11.0027	251.782	202669	4770.26	6.00557	143.386	8.00195	12.0032	16699.8	16.016	55928.9	58.1888	1.00037	1.00012	0	5655.97	408.043
745	894	30118.5	26.0087	391.893	3718.47	2616.02	4.00088	245.737	205309	4729.85	9.00784	127.325	14.0054	18.007	16726.8	18.0234	57032.7	62.2001	4.00098	1.00007	2.0001	5592.65	456.568
749	898.8	30227.2	30.0118	369.677	3570.51	2714.1	5.00061	238.694	207070	4749.68	9.00843	159.474	9.00442	24.0106	16649.7	14.0113	56810.3	77.2416	1.00017	2.0002	1.00002	5731.17	419.148
753	903.6	30378.6	34.0155	338.419	4050.97	2666.79	5.00041	258.836	205479	4746.22	5.00423	156.442	17.0073	24.0074	16691.2	16.0166	56640.5	77.2796	1.00017	2.00054	0	5549.1	457.569
757	908.4	29506.4	30.0127	373.719	3622.58	2525.67	8.00098	256.81	204128	4674.75	6.00366	121.29	9.00242	27.0117	16458.9	9.00672	55949.5	56.1624	3.00081	2.00024	0	5618.23	418.151
761	913.2	30915.2	23.0074	373.73	3872.66	2801.26	7.00198	250.775	209213	4925.81	12.0094	168.492	14.0058	20.0072	16579.8	20.0217	57459.3	61.1801	1.00042	5.00139	1.00002	5709.75	395.914
765	918	30050.8	31.0117	389.865	3680.56	2692.53	10.0026	275.941	202844	4821.01	3.00227	124.288	10.0032	15.0043	16615.2	16.0175	55825.9	67.1964	5.00227	4.00054	1.00007	5555.53	447.45
769	922.8	29893.4	25.0094	343.459	3622.79	2422.78	5.00071	241.715	201332	4820.39	4.00318	130.299	13.0048	24.0093	16657.7	15.0162	55231.7	63.1864	4.00122	2.00015	1.00007	5603.94	432.306
773	927.6	30669	33.0133	371.693	3688.9	2625.16	8.00137	303.143	208794	4776.08	5.00477	127.317	9.0033	23.0099	16647.8	17.017	55640.5	64.1889	1.00037	2.00044	0	5480.16	436.324
777	932.4	30813.5	36.0158	375.736	3914.31	2739.29	6.00073	282.975	204025	4802.02	5.00433	143.388	12.0043	33.0175	16648.4	14.0148	55047	67.197	5.00129	2.00034	1.00017	5558.16	431.285
781	937.2	29870.7	29.0117	353.523	3774.07	2539.82	6.00166	261.856	203026	4700.51	10.008	141.362	12.0054	28.0119	16505.6	8.00621	55868.2	63.2061	1.00017	3.00076	0	5540	470.707
785	942	29910	28.0096	381.814	3402.22	2580.91	5.00056	256.821	205426	4919.54	3.00193	134.308	9.00335	20.008	16617.4	13.0131	56009.2	76.2026	3.0009	1.00012	3.00032	5630.11	431.284
789	946.8	30851.6	33.0148	393.908	4072.45	2813.69	8.00156	271.927	208422	4921.27	11.0108	121.306	19.0096	23.0114	16813.7	15.0147	56399.1	61.1817	6.00308	3.00046	0	5558.59	409.055
793	951.6	29807	35.0153	398.957	3763.74	2525.79	7.00061	293.078	206064	4725.01	7.0056	125.306	8.00166	27.0126	16541.4	22.0239	56409.5	57.1739	2.00049	3.00081	1.00002	5662.23	430.291
797	956.4	30225.5	27.0102	346.479	3679.06	2747.55	5.001	251.809	208067	4789.68	5.00452	128.305	8.00249	21.0066	16419	18.0215	56445.2	67.2024	2.00068	2.0002	0	5669.9	452.501
801	961.2	28975.3	24.0102	355.549	3645.7	2514.43	10.0028	306.172	200160	4603.48	8.00758	154.445	9.0033	15.005	16479	10.0107	55128.7	52.1531	6.00205	2.00039	1.00007	5551.37	409.051
805	966	28977.2	28.01	359.574	3624.95	2543.87	5.00095	258.822	201822	4628.27	7.00652	148.405	7.00305	27.0131	16310.7	13.0088	55738.4	53.1515	4.00137	3.00056	1.00017	5659.21	435.332
809	970.8	29673.8	22.0079	366.68	3537.08	2479.74	3.00022	260.835	205735	4864.73	7.00731	143.401	8.00254	22.0079	16741.5	11.0142	55731.4	60.1717	1.00022	3.00105	0	5619.17	411.107
813	975.6	30153.8	34.0146	355.57	3902.97	2664.31	6.00073	304.149	203296	4791.01	2.00127	143.365	15.0053	19.0068	16412.3	9.00867	55461.3	62.1682	3.00085	5.0009	0	5540.81	406.029
817	980.4	29345	34.0158	363.62	3648.84	2550.38	7.00144	278.962	204034	4814.03	3.00315	145.415	12.0042	24.0085	16574.1	20.0191	55925.2	63.1675	5.00208	1.00012	0	5698.58	413.104
821	985.2	29393.3	21.0057	354.531	3440.31	2553.9	6.00073	283.999	204574	4843.13	2.00147	153.415	5.0012	23.0116	16278.9	11.0077	55727.3	71.217	3.001	0	0	5644.98	417.148
825	990	30135.7	30.0118	353.567	3778.58	2654.73	6.00093	288.018	208792	4785.63	4.00323	128.312	13.0049	23.01	16416.9	19.0239	56968.3	67.1941	4.00132	2.00049	0	5790.24	446.455
829	994.8	28998.9	31.0127	369.709	3689.84	2550.61	5.0009	308.158	204397	4786.4	6.00371	148.377	11.0031	30.0146	16448.8	11.0082	55662.5	87.288	2.00107	2.00044	1.00002	5523.8	424.2
833	999.6	28739.8	32.0126	366.651	3521.3	2422.48	3.00051	262.849	199352	4693.41	3.00193	130.313	6.00225	12.0031	16208.5	17.0152	54688.8	52.1832	2.00054	2.00034	0	5505.18	426.224
837	1004.4	29715.8	29.0103	367.667	3661.15	2633.55	5.00081	269.906	208496	4798.76	1.00086	125.297	11.0039	30.0117	16510.4	14.0147	55939.4	58.1451	1.00022	2.00039	2.0002	5606.95	405.016
841	1009.2	29197	42.024	354.539	3741.08	2621.71	9.00193	270.912	205875	4793.93	2.00176	143.378	8.0023	17.006	16712.8	23.0209	56498.7	51.1477	2.00063	3.00105	0	5739.78	439.352
845	1014	29636.9	31.0118	370.702	3546.25	2503	4.00059	262.852	205742	4759.28	8.00782	153.453	6.00098	25.0103	16667.8	8.00694	56530	51.1468	1.00027	5.00095	1.00012	5487.19	424.225
849	1018.8	30113.4	25.0077	363.613	3783.67	2713.54	4.00044	289.051	209752	4740.59	9.00794	120.288	9.00291	35.0179	17158.5	21.0253	57094	90.3078	4.00093	1.00012	1.00007	5709.95	430.296
853	1023.6	28850.1	26.0083	341.43	3685.35	2581.84	11.0019	271.922	204482	4656.08	4.00391	129.323	10.0029	22.0082	16488.9	22.0303	56453.5	74.2138	5.00237	3.00071	1.00007	5654.46	409.055
857	1028.4	28818.3	36.016	316.259	3591.08	2457.83	8.00151	266.881	202860	4723.69	6.00528	124.297	11.0041	30.0138	16341.7	11.0089	55541.5	71.2108	3.00159	2.00049	0	5704.98	401.999
861	1033.2	29764.2	34.017	347.504	3684.79	2656.81	8.00146	271.965	207138	4901.99	9.00931	147.42	13.005	17.0059	16337.8	12.0131	56077.1	52.1446	3.00105	1.00027	0	5547.11	411.057
865	1038	29002.6	27.0103	351.53	3780.66	2576.4	9.00286	290.039	203707	4850.5	13.0132	122.323	6.00146	21.008	16469.7	18.0204	56436.2	56.1651	1.00046	2.00054	0	5759.22	422.179
869	1042.8	29249.7	33.0143	390.906	3652.92	2491.69	5.00081	251.773	204147	4925.56	4.00357	147.377	13.0047	23.0071	16429.2	10.0108	56509.8	49.1455	3.0011	2.00088	1.00002	5613.44	418.158
873	1047.6	29120	31.0123	359.583	3503.45	2502.6	4.00068	287.017	208010	5101.63	8.0065	135.344	10.0022	27.0142	16792	17.0233	57081.8	73.2389	3.00071	3.00056	0	5582.35	422.196
877	1052.4	30069.5	34.0164	380.796	3942.25	2624.64	3.00071	316.221	203973	4816.64	9.00701	146.382	14.0065	29.0134	16566.2	10.0088	56391.3	78.268	4.00127	1.00012	0	5641.27	452.513
881	1057.2	28595.5	34.0141	327.326	3409.27	2320.92	7.00178	241.733	203522	4829.32	4.00225	119.24	10.0041	26.0111	16406.8	21.0261	56969.1	54.148	7.00281	4.00093	1.00002	5489.87	445.44
885	1062	29277.2	33.0133	366.638	3658.51	2649.91	9.00252	277.965	204332	4785.9	3.00305	134.322	4.00112	25.0109	16270.5	19.0203	56346.7	84.271	2.00024	4.00107	2.0001	5555.27	435.328
889	1066.8	28463.7	38.0181	339.411	3708.16	2616.11	8.00137	249.779	204244	4807.2	8.00801	141.385	7.00134	12.0028	16243	16.0202	56214.1	68.2006	1.00017	4.00039	0	5461.59	409.058
893	1071.6	29065.3	38.02	368.673	3699.2	2570.69	5.00095	271.905	205904	4929.54	2.00259	136.325	9.00413	15.0043	16405.1	19.0206	56770	70.1986	2.00073	1.00022	1.00017	5602.82	428.254
897	1076.4	29684.9	21.0059	354.53	3491.9	2536.05	7.00183	283.002	202615	4812.93	11.0129	143.422	5.0012	24.012	16717.6	15.0133	57669.2	64.2303	2.00059	4.00078	0	5742.55	417.148
901	1081.2	29575.3	31.0132	389.863	3749.57	2648.14	3.00027	271.917	212990	4916.79	7.00804	146.412	7.00193	26.0108	16722.7	12.0134	57534.9	84.2734	2.00024	6.00127	0	5623.33	397.927
905	1086	29147.3	33.0134	371.691	3544	2577.63	9.00227	268.888	200980	4894.12	8.00596	120.268	11.0029	20.0073	16648.4	24.0332	55747.6	70.2249	2.00088	4.00098	1.00017	5556.58	413.082
909	1090.8	28735.3	25.0079	349.51	3564.07	2439.62	7.0011	243.727	201422	4748.42	8.00449	128.286	11.0031	21.008	16497	16.016	55928.1	63.1979	1.00032	0	0	5568.58	416.108
913	1095.6	29889.2	31.0117	346.469	3790.71	2729.41	4.00049	267.886	211068	4977.84	13.0119	129.347	5.00188	21.0065	16304.2	16.015	56997.9	65.2135	6.00244	3.00066	0	5592.16	394.92
917	1100.4	29371.4	25.0087	356.582	3544.84	2447.24	7.00125	263.87	202887	4894.71	3.00305	138.365	12.0036	18.0054	16238	12.0137	55122.6	73.2239	2.00034	6.00161	0	5516.37	409.056
921	1105.2	31305.3	26.0084	330.338	3827.6	2660.95	5.00095	269.934	212345	5159.37	6.0044	146.38	6.0023	29.0136	16706.4	19.027	57918.3	81.2575	3.0011	3.00032	0	5814.39	411.086
925	1110	30038.9	25.0086	407.026	8145.84	2708.15	16.0043	294.061	207637	4911.44	6.00528	176.52	8.00239	22.0079	16616.9	19.0247	55910.6	367.016	3.0009	57.0667	0	5613.81	427.241
929	1114.8	28269.3	30.0118	325.308	27090.5	3562.41	109.184	430.323	194208	4590.26	9.0074	389.378	9.00315	26.0124	15103.8	40.0378	51371.4	2956.07	22.0156	949.109	6.00073	5088.69	395.912
933	1119.6	23384.3	23.0066	324.308	53608.7	5323.62	347.821	535.684	159838	4159.98	16.0114	1526.57	5.00076	18.0059	12434.2	45.0568	39225.1	11670.6	62.0621	5295.47	27.0172	3982.24	289.042
937	1124.4	17518.4	30.0114	249.79	89460.2	6625.69	758.276	579.531	109847	3186.93	8.00513	3948.05	7.00242	17.0049	7777.9	46.0417	23950.7	25729.4	100.155	14398.3	49.0477	2507.34	203.514
941	1129.2	11272.8	28.0096	157.31	141815	6618.46	1237.76	446.773	65163.7	2195.27	4.00298	6807.22	6.00161	16.0043	4410.46	40.0306	12732.7	40714.4	88.129	24854.8	55.0671	1391.12	115.174
945	1134	7544.32	13.0022	90.1056	217784	6623.79	1529.75	325.663	45266.7	1435.32	5.00193	9062.68	6.00098	8.00254	2270.77	27.0128	6532.5	56284.6	100.182	35360.7	73.1209	618.904	45.0316
949	1138.8	5442.06	12.003	45.0263	234590	6186.76	1672.2	259.183	37318.2	1069.32	3.00071	10646.6	7.00125	5.00056	1096.76	28.0144	3427.55	69494.7	83.1529	43493.4	81.1361	271.998	22.0088
953	1143.6	4606.64	18.004	27.0097	237448	6484.48	1868.62	258.199	32974.1	909.895	5.00125	11305	6.00127	12.0042	537.901	21.0084	1872.67	81948.1	92.1572	50485.3	80.1578	159.36	14.0047
957	1148.4	3898.18	3.00022	14.0033	238817	6663.89	1855.81	190.808	28869.1	773.803	2.00063	12048.5	10.0021	7.00159	237.781	17.0046	909.064	91370.1	93.1755	55426.8	79.1743	56.0491	8.00225
961	1153.2	3468.11	5.00032	7.0012	237986	6462.19	1859.01	229.965	27263.4	712.65	3.00071	12503	8.00156	6.00127	107.175	11.0018	558.083	97730.3	76.1297	58457.2	92.2013	32.022	2.0002
965	1158	3808.81	11.0019	2.0002	240309	6767.36	1921.8	183.724	27173.4	740.332	10.003	12848.7	6.00142	5.00056	38.0366	15.0039	453.507	99691.7	99.2094	60439.5	87.2036	19.0115	4.00073
969	1162.8	3501.53	12.0021	5.00081	243757	6639.33	1937.53	183.697	24131	654.842	6.0019	12585.2	8.00171	7.00134	25.0223	18.0052	293.054	99967.5	91.1934	60688.4	106.245	9.003	2.00029
973	1167.6	3361.81	7.00061	0	247089	6334.71	1986.43	170.683	24818.1	646.503	2.00064	12470.8	2.00039	2.0002	10.004	8.00151	347.665	99480	97.1868	58915	94.2266	9.00471	2.00044
977	1172.4	3868.55	9.0011	3.00046	244044	6618.75	1841	198.833	25200.2	699.396	4.00098	12449.7	5.00159	6.00098	14.0082	15.0028	325.311	99332.7	95.1711	60040.2	89.2006	7.00212	0
981	1177.2	3712.44	7.00071	0	243011	6710.71	1854.63	161.544	24393.2	675.117	5.00115	12433.1	3.00076	12.0051	17.0085	18.004	275.939	99812.3	92.168	59360.4	71.1224	3.00095	6.00156
985	1182	3571.94	6.00049	5.00076	243064	6304.75	1819.57	197.806	24280.3	699.315	4.00147	12543.7	8.0019	7.00173	16.0082	14.0031	268.909	99560	97.1698	59808.2	94.1954	6.00151	1.00002
989	1186.8	3804.69	5.00081	4.0002	240540	6464.22	1844.15	177.682	23958.8	706.53	7.00183	12362.4	12.0044	10.0021	11.0045	15.004	304.131	100128	112.241	59927.6	113.283	10.0035	1.00007
993	1191.6	3586.91	11.0021	3.00022	240781	6611.44	1910.03	182.753	24421.9	631.486	5.00115	12662.3	9.00271	5.00076	9.00423	6.00117	285.062	100369	97.1974	61364	80.1702	4.00078	0
997	1196.4	3448.35	8.00078	1.00002	237895	6415.1	1827.95	180.681	23898.9	628.146	4.00059	12726.8	10.0023	6.0019	12.0045	17.0053	299.099	99489.8	79.1292	60299.9	87.1838	3.0009	1.00012
1001	1201.2	3709.08	9.00129	9.001	239834	6340.96	1815.16	168.666	24262	667.774	7.00154	12512.6	1.00022	5.00081	11.0052	18.0042	303.137	99603.5	84.146	59567	113.302	10.0054	4.00064
1005	1206	3680.35	6.00088	1.00007	238521	6643.76	1836.13	185.765	23817.3	645.446	6.00137	12559.6	2.00039	11.0033	11.006	14.0027	274.947	99519	109.229	61052.8	108.27	8.00357	1.00012
1009	1210.8	3528.6	7.00081	5.00061	239934	6275.26	1820.07	193.776	23933.2	670.917	9.00291	12365.9	3.00022	8.00107	17.0088	14.0028	303.172	99911.1	89.1547	58930.4	81.1491	12.0059	2.00059
1013	1215.6	3792.37	16.0033	3.00012	239280	6469.87	1820.31	171.644	24258.3	644.583	11.003	12446.5	7.00081	10.002	8.00254	21.0067	325.308	98064	116.288	59136.4	107.271	11.0048	3.00056
1017	1220.4	3647.62	12.0018	3.00037	239641	6579.71	1843.29	182.764	23770.7	663.912	6.00171	12257.8	5.00159	15.0087	10.0038	19.0054	267.897	99625.2	125.292	59131.6	82.1708	9.0033	1.00022
1021	1225.2	3387.99	8.00098	3.00051	238293	6157.71	1793.76	185.739	22860.7	665.717	4.00151	12274.4	7.00129	14.0048	9.00374	10.0016	255.817	95690	95.185	58900.8	82.1472	7.00291	0
1025	1230	3706.97	8.00083	4.00024	240236	6343.79	1833.51	145.533	23193.7	650.514	3.0011	12170.4	4.00049	5.00139	14.006	14.0043	284.037	96922.8	112.228	59115.1	89.1934	6.00142	3.00046
1029	1234.8	3622.21	7.00076	1.00002	238831	6409.03	1869.01	183.696	23411.2	648.609	5.00227	12368.7	15.005	9.00212	12.0052	15.0035	283.996	99896.6	116.253	59047.1	107.271	9.00271	1.00022
1033	1239.6	3487.4	5.00032	2.00015	238792	6151.8	1825.07	167.628	23187	673.985	10.0042	12383.2	4.00059	6.00117	14.0066	12.002	297.117	97478.4	92.1812	58691.8	97.2171	11.0068	1.00027
1037	1244.4	3436.58	11.0018	1.00007	239246	6428.54	1834.8	177.691	23017.9	604.843	3.00042	12422.7	6.00117	3.00042	10.0037	22.0064	272.939	97523.7	78.1355	59467.5	104.271	10.0027	1.00012
1041	1249.2	3664.32	12.002	4.00024	240647	6485.79	1772.28	192.788	25043.5	633.406	5.00144	12583.7	7.00129	6.00137	14.0072	18.0068	409.318	98545.1	100.203	59313.8	96.2125	12.0046	1.00002
1045	1254	3463.75	4.00024	0	239395	6200.39	1808.7	185.768	23647.7	701.257	3.00066	12545.8	12.0031	5.001	8.00366	17.0058	267.968	99227.8	110.228	58469.6	85.1731	20.0127	0
1049	1258.8	3644.89	10.0014	9.0011	238416	6340.32	1818.59	182.755	23358.9	638.357	3.00115	12391.9	2.00029	9.00222	9.00476	15.0035	252.786	97693.7	95.2034	59277.1	106.223	5.00149	3.00032
1053	1263.6	3493.72	11.0017	3.00066	238098	6442.91	1817.86	212.97	23035.2	654.535	1.00037	12430.8	6.00073	7.00105	13.0053	23.0078	295.094	96756.4	102.209	58219.8	90.1809	6.00117	0
1057	1268.4	3542.99	11.0016	1.00007	238961	6280.58	1827.42	178.668	23679.5	647.521	9.00271	12326.3	7.00193	9.00256	11.0038	17.0041	325.394	98626.7	106.258	58990.5	98.2343	12.0043	1.00012
1061	1273.2	3453.69	7.00061	4.00049	239890	6375.38	1762.56	168.661	22882.7	646.453	7.00247	12192.5	6.00132	6.00093	10.0046	14.004	257.841	99482.2	103.191	59321	103.202	9.00261	1.00017
1065	1278	3737.81	9.0011	2.00029	239267	6354.34	1866.08	177.614	24266.7	615.917	4.00107	12364.8	5.00061	7.00095	13.007	22.0085	354.686	96784.5	91.1599	58254.8	91.1863	20.0111	0
1069	1282.8	3645.99	7.00081	6.00063	238404	6343.41	1856.27	192.695	23859.7	662.783	4.00088	12454.8	1.00022	10.0022	7.00393	17.0035	321.506	98037.5	105.2	59016.4	94.2361	13.0073	0
1073	1287.6	3558.31	5.00046	1.00007	239519	6412.53	1867.94	192.693	22752.3	663.574	3.00154	12435.2	4.00059	7.00193	14.0067	17.0038	233.675	98915.2	95.1826	60714.5	81.1746	3.00061	1.00012
1077	1292.4	3539.32	13.0021	2.0001	238496	6184.85	1792.31	170.653	23625.6	665.932	9.00251	12209.2	7.00125	5.0011	14.0046	10.0013	291.119	96660.5	92.1591	58042.9	91.1996	10.0041	0
1081	1297.2	3761.55	6.00044	4.00044	238489	6552.43	1817.13	196.757	23499.2	667.97	1.00056	12234.8	8.0023	7.00208	13.0059	13.004	312.246	96950.4	83.1646	58390.3	95.232	9.00315	1.00002
1085	1302	3429.74	7.00061	0	238690	6475.98	1846.27	182.727	22504.7	578.361	9.00242	12293.6	5.00188	5.00139	11.0051	22.0081	206.53	97423.9	87.1678	59371.7	103.264	2.00044	1.00027
1089	1306.8	3748.63	10.0012	3.00037	238247	6284.52	1804.34	176.597	23720.5	725.869	6.00205	12222.1	2.00029	5.00071	8.00327	22.0067	325.392	96713.2	95.1913	58350.9	106.249	11.0072	0
1093	1311.6	3567.61	10.0015	2.0001	239588	6395.38	1878.84	176.72	23990.4	661.67	7.00173	12545	4.00107	9.00222	14.008	18.0049	336.558	97919.8	90.1518	58510.9	86.1893	11.0046	2.00029
1097	1316.4	3489.61	7.00061	1.00002	238993	6348	1887.82	197.731	22493.5	604.793	7.00173	12568.8	8.00195	8.00234	12.0053	13.0036	203.513	99093.5	124.276	58688.3	94.1818	7.00252	4.00039
1101	1321.2	3676.57	10.0014	3.00037	238597	6360.19	1776.33	188.742	24017.2	676.889	5.00095	12362.3	4.00039	9.00149	12.0038	19.0051	312.27	97302.8	107.227	57710.2	95.2134	12.0042	2.00039
1105	1326	3735.58	12.0018	0	239553	6330.46	1829.05	168.591	23594	640.331	2.00103	12438.9	4.00059	1.00022	10.0041	13.0022	280.029	97005.4	98.196	58292.5	98.2337	14.0058	1.00032
1109	1330.8	3715.09	11.0015	6.00059	238392	6526.34	1820.77	163.638	22824.2	574.357	12.0032	12632.4	11.0047	7.00178	9.00452	15.0036	279.98	97402.8	94.163	58105	88.1875	3.00095	1.00007
1112	1334.4	3731.06	8.00078	6.00044	240206	6205.72	1912.04	152.49	23750.1	698.118	2.00024	12411.8	8.00234	8.00322	14.0064	16.0039	327.304	94690	100.202	58219.7	102.224	10.0043	4.0002

## Sheet: Chip-B_exposed_p
#Depth (nm)	Na+	Al+	^30Si+	K+	Ca+	Ti+	Si_2N+
0	254.99	345.829	200.613	84.1104	1.00005	4.00024	4.00049
2.8	999.108	32340.1	2263.62	3759.67	6.00055	43.0296	12.0029
5.6	1900.04	39604.8	2328.05	7960.36	7.00096	48.0352	9.00151
8.4	3497.38	43314.3	2274.19	15417.7	10.0018	58.0514	11.0018
11.2	10753.3	45915.8	2040.6	41933.9	9.00206	48.0367	19.0055
14	20061.3	44616.1	1834.8	63471.9	12.0026	58.0514	20.0061
16.8	29729.4	44048.2	1854.5	75498.1	28.012	59.0532	8.00098
19.6	36981.9	44242.5	1705.74	74950.9	25.0111	74.0837	20.0061
22.4	39548.9	44283.2	1825.06	61421.3	29.0137	95.138	15.0034
25.2	41454.5	44705.4	1904.34	54469.1	28.012	77.093	9.00124
28	40599.7	45939.2	2020.13	43963.2	39.0244	74.0837	10.0015
30.8	45900.5	45733.6	2136.14	45473.1	38.022	68.0707	18.0049
33.6	58291.1	43263.8	1893.74	47653.3	34.0187	82.1028	14.003
36.4	85997.1	39946.2	1798.8	54700.9	42.0282	74.0837	15.0034
39.2	105440	38295	1707.9	54756	56.053	83.1053	9.00124
42	112433	37691.7	1758.45	51279	58.0548	80.0978	15.0039
44.8	99415.8	38489.9	1781.9	44059	67.0686	79.0954	9.00124
47.6	77865.9	39416.8	1915.06	35074.5	66.0666	65.0646	15.0034
50.4	70151.7	39499.2	1953.25	32550.4	60.0568	72.0792	8.00098
53.2	60212.2	39333	1935.21	27914.9	54.0495	78.093	8.00098
56	58846.6	39042.6	1965.05	28382.4	81.1028	86.1131	13.0026
58.8	64634.1	36899.7	1930.96	30494.4	58.0514	83.1053	18.0049
61.6	101874	34023.5	1698.31	40385.3	78.0978	74.0837	8.00098
64.4	112463	33038.8	1686.67	39399.8	79.1002	73.0814	14.003
67.2	109791	32517.7	1722.54	37982.2	78.093	66.0666	16.0039
70	95576	32453	1718.49	33544.5	76.0883	74.0837	14.003
72.8	73402.4	33314.8	1822.77	26112.5	54.0462	85.113	7.00075
75.6	63316.6	33001.2	1809.2	23489.2	71.077	74.0837	14.003
78.4	56345.8	32685.7	1877.91	20161.9	80.0978	74.0837	9.00151
81.2	63372.9	31616.6	1897.1	22853.3	83.1104	83.1053	13.0026
84	73543.6	29468.7	1775.29	24066.6	79.0978	81.1003	15.0034
86.8	103242	27319.9	1698.47	27896.2	68.0727	70.0749	15.0039
89.6	122481	24294.7	1507.23	26184.6	82.1053	83.1053	26.0103
92.4	137716	20936.7	1478.97	21704.7	118.217	67.0686	86.1131
95.2	132419	17143	1418.39	15682.9	151.363	102.159	170.443
98	100129	12913.8	1350.53	8908.54	177.483	92.1294	332.683
100.8	64130.6	8630.17	1334.86	4932.42	147.335	68.0707	568.91
103.6	34704.3	4960.33	1214.33	1944.57	137.296	65.0646	782.264
106.4	17223.3	2666.62	1287.98	820.205	92.1294	51.0397	967.133
109.2	7272.74	1203.85	1203.85	299.382	61.0568	28.0128	1030.08
112	3580.7	521.122	1248.52	147.331	43.0296	11.0018	1273.58
114.8	1627.77	244.92	1233.94	81.1028	21.0068	8.00098	1238.1
117.6	981.555	85.1104	1197.62	46.0323	15.0039	1.00002	1276.62
120.4	478.491	50.0382	1209.11	26.0111	12.0026	3.00014	1286.06
123.2	275.152	24.0088	1202.81	12.0022	3.00014	1.00002	1256.87
126	152.354	11.0018	1212.18	6.00055	2.00006	0	1284.9
128.8	79.0954	13.003	1142.77	8.00098	1.00002	0	1320.61
131.6	51.0413	8.00098	1155.19	6.00055	1.00005	0	1259.99
134.4	31.0156	9.00124	1132.45	1.00005	1.00002	0	1291.31
137.2	29.0128	7.00096	1214.33	2.00006	1.00002	0	1273.47
140	20.0067	3.00014	1285.9	1.00005	0	0	1304.67
142.8	12.0022	7.00075	1257.87	3.00014	0	0	1286.98
145.6	6.00055	2.00006	1193.47	2.00006	0	0	1319.41
148.4	13.0026	1.00002	1157.3	3.00014	0	0	1254.87
151.2	6.00055	3.00014	1200.92	5.00053	0	0	1267.31
154	11.0018	5.00053	1238.1	2.00006	0	0	1196.62
156.8	16.0039	6.00055	1208	11.0018	0	0	1267.35
159.6	14.0034	2.00006	1176.96	1.00005	0	0	1244.33
162.4	11.0018	2.00012	1192.44	3.00014	0	0	1378.81
165.2	9.00151	2.00012	1156.16	3.00014	0	0	1368.21
168	6.00055	4.00037	1156.16	2.00006	0	0	1281.9
170.8	2.00006	2.00006	1156.16	2.00006	0	0	1266.23
173.6	5.00038	3.00014	1116.89	5.00053	0	0	1256.84
176.4	3.00023	3.00014	1068.26	0	0	0	1318.24
179.2	5.00038	2.00006	1134.45	2.00006	0	0	1193.55
182	8.00098	4.00024	1098.2	0	0	0	1162.45
184.8	5.00053	1.00002	1212.18	2.00006	0	0	1173.96
187.6	4.00024	2.00006	1178.07	3.00014	0	0	1134.55
190.4	3.00014	4.00024	1068.26	2.00006	0	0	1169.77
193.2	7.00075	4.00024	1165.52	2.00006	0	0	1246.48
196	4.00037	3.00014	1102.4	1.00002	0	0	1245.68
198.8	2.00006	2.00012	1108.54	1.00002	0	0	1261.03
201.6	14.003	1.00002	1141.66	2.00006	0	0	1238.14
204.4	4.00024	2.00006	1185.21	0	0	0	1272.58
207.2	4.00024	3.00014	1126.13	1.00002	0	0	1282.9
210	5.00069	2.00006	1117.85	1.00002	0	0	1211.11
212.8	9.00151	5.00038	1119.99	0	0	0	1346.32
215.6	7.00075	1.00005	1083.79	1.00002	0	0	1234.06
218.4	4.00024	0	1199.7	1.00005	0	0	1330.9
221.2	8.00098	2.00006	1153.09	0	0	0	1303.63
224	8.00098	1.00002	1139.73	3.00017	0	0	1264.15
226.8	2.00006	2.00006	1164.52	3.00014	0	0	1314.08
229.6	5.00038	4.00024	1199.73	2.00012	0	0	1337.99
232.4	6.00055	2.00006	1197.73	2.00006	0	0	1309.96
235.2	7.00096	2.00006	1118.89	1.00002	0	0	1299.59
238	1.00002	0	501.823	1.00002	0	0	596.395
240.8	0	1.00002	648.372	0	0	0	701.476
243.6	1.00002	0	646.333	0	0	0	675.924
246.4	5.00038	0	663.676	3.00014	0	0	726.005
249.2	3.00014	2.00006	644.313	1.00002	0	0	714.805
252	1.00002	2.00006	660.696	1.00002	0	0	712.739
254.8	4.00037	1.00002	680.007	1.00002	0	0	734.186
257.6	4.00024	2.00006	745.414	1.00002	0	0	749.53
260.4	5.00038	1.00005	713.739	0	0	0	843.927
263.2	3.00023	0	727.005	2.00012	0	0	786.433
266	1.00002	2.00006	733.141	0	0	0	817.154
268.8	5.00038	1.00002	797.63	0	0	0	755.669
271.6	2.00012	1.00002	829.46	0	0	0	695.368
274.4	1.00002	1.00005	889.032	0	0	0	681.07
277.2	0	0	974.434	0	0	0	583.194
280	4.00024	0	1095.1	0	0	0	480.506
282.8	1.00002	1.00002	1163.41	2.00006	0	0	381.221
285.6	0	1.00002	1278.7	0	0	0	272.135
288.4	2.00006	2.00006	1497.85	2.00006	0	0	161.402
291.2	0	3.00014	1474.88	1.00002	0	0	96.1438
294	2.00006	0	1621.62	0	0	0	57.0496
296.8	0	2.00006	1327.57	0	0	0	21.0067
299.6	0	0	1407.86	0	0	0	8.00098
302.4	1.00005	1.00002	1425.74	0	0	0	7.00075
305.2	2.00006	5.00038	1810.14	1.00005	0	0	13.003
308	1.00002	0	1876.91	1.00002	0	0	9.00124
310.8	2.00006	0	2080.68	1.00002	0	0	6.00055
313.6	2.00006	0	2236.98	1.00002	0	0	8.00098
316.4	0	0	2260.26	0	0	0	10.0015
319.2	2.00006	3.00014	2571.46	1.00002	0	0	11.0018
322	4.00024	5.00038	2589.85	1.00002	0	0	8.00098
324.8	2.00006	3.00014	2596.51	0	0	0	14.003
327.6	1.00002	1.00005	2463.55	0	0	0	21.0067
330.4	1.00002	1.00002	2626.67	0	0	0	8.00098
333.2	2.00006	2.00006	2680.81	1.00005	0	0	11.0018
336	3.00014	6.00055	2729.77	0	0	0	8.00098
338.8	1.00002	2.00006	2834.19	1.00002	0	0	14.003
341.6	2.00012	2.00018	2851.64	0	0	0	15.0034
344.4	2.00006	4.00024	2760.04	1.00002	0	0	15.0034
347.2	1.00002	2.00006	2619.09	1.00002	0	0	4.00034
350	2.00012	2.00006	2573.54	1.00002	0	0	6.00055
352.8	3.00014	3.00014	2670.21	1.00002	0	0	9.00124
355.6	2.00006	2.00006	2752.78	1.00002	0	0	8.00098
358.4	0	1.00002	2697.26	1.00002	0	0	7.00075
361.2	1.00002	1.00002	2747.17	1.00002	0	0	13.0026
364	2.00006	1.00002	2735.38	2.00006	0	0	7.00096
366.8	1.00002	2.00006	2764.75	1.00002	0	0	11.0018
369.6	0	3.00014	2676.64	2.00006	0	0	17.0049
372.4	2.00006	9.00124	2793.87	1.00002	0	0	9.00124
375.2	1.00002	0	2761.31	1.00002	0	0	10.0015
378	4.00037	1.00002	2827.74	3.00014	1.00005	0	8.00098
380.8	1.00005	0	2659.45	0	0	0	18.0049
383.6	0	0	2700.61	1.00002	0	0	10.0018
386.4	0	0	2811.39	1.00005	0	0	5.00038
389.2	0	2.00006	2811.3	2.00006	0	0	7.00096
392	0	0	2782.34	1.00002	0	0	5.00038
394.8	4.00037	2.00006	2744.82	2.00006	0	0	3.00014
397.6	1.00002	0	2731.86	0	0	0	4.00024
400.4	1.00002	3.00032	2755.04	1.00002	0	0	9.00151
403.2	1.00005	3.00014	2715.64	2.00006	0	0	5.00038
406	4.00024	2.00012	2783.34	3.00014	0	0	7.00075
408.8	1.00002	1.00002	2800.59	1.00002	0	1.00002	8.00098
411.6	2.00006	1.00002	2836.28	0	0	0	10.0015
414.4	2.00006	3.00014	2733.29	0	0	0	6.00055
417.2	2.00006	2.00006	2804.77	2.00006	0	0	5.00038
420	1.00002	1.00002	2777.72	0	0	1.00002	3.00014
422.8	3.00014	4.00024	2785.34	2.00006	0	0	3.00014
425.6	2.00006	1.00005	2843.01	0	0	0	2.00012
428.4	2.00006	1.00002	2883.76	0	0	0	6.00055
431.2	1.00002	0	2916.26	1.00002	0	1.00002	2.00006
434	1.00002	3.00014	2738.38	0	0	0	6.00055
436.8	2.00006	3.00014	2789.61	1.00002	0	0	5.00038
439.6	1.00002	4.00024	2900.96	1.00002	0	0	2.00006
442.4	0	0	2775.45	0	0	0	4.00024
445.2	1.00002	1.00002	2754.87	0	0	0	3.00014
448	3.00014	2.00006	2746.08	2.00006	0	0	1.00002
450.8	2.00006	1.00002	2833.19	1.00002	0	0	2.00006
453.6	3.00023	1.00002	2751.6	0	0	2.00006	1.00002
456.4	2.00018	3.00014	2817.75	0	0	0	3.00014
459.2	2.00006	3.00014	2778.63	0	0	0	1.00005
462	0	3.00023	2956.83	1.00002	0	0	5.00038
464.8	1.00005	2.00012	2801.85	0	0	1.00002	2.00006
467.6	2.00012	2.00006	2779.9	0	0	0	4.00024
470.4	2.00006	1.00002	2717.8	0	1.00002	1.00002	3.00014
473.2	0	5.00038	2848.37	1.00002	0	0	3.00014
476	2.00012	2.00006	2771.01	2.00006	0	1.00002	4.00024
478.8	2.00006	1.00005	2824.47	1.00002	0	0	3.00014
481.6	1.00002	3.00014	2860.83	0	0	1.00002	1.00002
484.4	4.00024	0	2941.22	0	0	0	4.00024
487.2	1.00002	6.00055	2851.64	0	0	0	0
490	2.00006	4.00024	2739.47	3.00014	0	1.00002	3.00014
492.8	0	1.00002	2830.1	0	0	0	3.00014
495.6	2.00006	2.00006	2763.48	1.00002	0	0	0
498.4	1.00002	2.00006	2867.1	1.00002	0	0	0
501.2	1.00002	2.00006	2818.84	0	0	0	1.00002
504	2.00006	4.00024	2851.73	1.00002	0	0	5.00038
506.8	2.00006	4.00024	2770.1	2.00006	0	0	4.00024
509.6	1.00005	3.00014	2792.96	1.00002	0	0	1.00002
512.4	4.00024	4.00024	2780.98	2.00006	0	0	1.00002
515.2	2.00006	4.00049	2801.77	1.00002	0	0	3.00023
518	0	5.00038	2697.09	0	0	1.00002	5.00038
520.8	0	8.00098	2868.1	0	0	0	2.00006
523.6	1.00002	6.00055	2749.52	0	0	0	2.00006
526.4	0	6.00055	2723.16	0	0	0	6.00055
529.2	2.00006	1.00002	2896.59	2.00006	0	0	2.00006
532	2.00006	3.00014	2813.48	2.00006	0	3.00014	2.00006
534.8	2.00006	5.00053	2950.17	0	0	0	1.00002
537.6	1.00002	3.00014	2745.08	2.00006	0	0	1.00002
540.4	1.00002	0	2766.57	0	0	0	3.00014
543.2	1.00002	1.00002	2660.45	0	0	0	4.00024
546	3.00014	2.00006	2805.86	0	0	0	2.00006
548.8	1.00002	2.00006	2776.45	0	2.00006	0	3.00014
551.6	1.00002	7.00075	2712.38	0	0	0	3.00014
554.4	1.00002	1.00002	2741.64	0	0	0	2.00006
557.2	0	3.00014	2736.21	1.00002	0	0	2.00006
560	2.00006	2.00006	2677.81	0	0	0	3.00014
562.8	0	3.00014	2713.64	1.00005	0	0	3.00014
565.6	0	0	2751.34	2.00006	0	0	1.00002
568.4	3.00014	7.00075	2723.25	0	0	0	0
571.2	0	2.00006	2728.68	0	0	0	2.00006
574	3.00023	2.00006	2791.96	0	0	0	3.00014
576.8	0	1.00002	2678.72	1.00002	0	1.00002	1.00002
579.6	1.00002	4.00024	2643.18	2.00006	0	0	3.00014
582.4	1.00002	2.00006	2647.1	0	0	0	2.00006
585.2	0	5.00038	2752.69	0	0	0	1.00002
588	1.00002	3.00014	2649.44	1.00002	0	0	3.00014
590.8	1.00002	4.00024	2710.21	2.00006	0	0	2.00006
593.6	1.00005	1.00002	2728.51	3.00014	0	0	0
596.4	0	2.00006	2574.54	0	0	0	4.00024
599.2	3.00014	4.00037	2724.25	1.00002	0	0	1.00002
602	2.00012	4.00037	2676.98	0	0	1.00005	3.00014
604.8	1.00002	3.00014	2738.47	0	0	0	4.00037
607.6	0	3.00014	2717.73	1.00002	0	0	4.00024
610.4	2.00006	3.00023	2658.11	1.00002	0	0	2.00006
613.2	0	6.00055	2656.19	0	0	0	4.00024
616	1.00002	4.00024	2668.87	0	0	1.00002	2.00006
618.8	1.00002	2.00006	2616.26	1.00002	0	0	2.00006
621.6	1.00002	3.00014	2567.13	0	0	0	3.00014
624.4	1.00002	2.00006	2630.92	1.00002	0	0	3.00014
627.2	0	3.00014	2735.55	1.00002	0	0	5.00038
630	0	3.00014	2729.94	0	0	0	3.00014
632.8	1.00002	1.00002	2709.04	1.00002	0	0	6.00055
635.6	1.00002	1.00002	2656.19	2.00006	0	0	2.00006
638.4	0	3.00014	2718.9	1.00005	0	1.00002	4.00024
641.2	3.00014	3.00014	2739.47	1.00002	0	0	3.00014
644	1.00002	3.00014	2658.03	0	0	1.00002	1.00002
646.8	0	1.00002	2705.78	1.00002	0	0	4.00024
649.6	3.00014	2.00006	2683.15	0	0	0	3.00014
652.4	0	3.00014	2660.36	1.00002	0	0	4.00024
655.2	4.00024	2.00006	2777.63	0	0	0	4.00024
658	2.00006	2.00006	2763.39	1.00002	0	0	2.00006
660.8	1.00002	4.00024	2683.07	1.00002	1.00002	0	4.00024
663.6	1.00002	4.00024	2616.01	0	0	0	1.00005
666.4	1.00002	1.00002	2564.89	0	1.00002	0	2.00006
669.2	2.00006	2.00006	2596.27	0	0	0	1.00002
672	1.00002	3.00014	2635.26	0	0	0	1.00002
674.8	0	2.00006	2706.87	0	0	1.00002	3.00014
677.6	0	0	2743.99	0	0	0	4.00024
680.4	0	3.00014	2615.84	0	0	0	3.00014
683.2	0	4.00024	2741.82	1.00002	0	0	5.00038
686	0	1.00002	2721.08	0	0	0	0
688.8	0	1.00002	2685.15	1.00005	0	0	3.00014
691.6	0	1.00002	2693.18	0	0	0	6.00055
694.4	2.00006	2.00006	2641.85	0	0	0	3.00014
697.2	1.00002	0	2754.78	0	1.00002	0	2.00006

## Sheet: Chip-B_exposed_n
#Sputter Time (s)	H-	C-	NH-	O-	OH-	^18O-	F-	Si-	^30Si-	S-	O_2-	Cl-	SiC-	^29SiN-	SiF-	Si_2-	SiO_2-	SiOF-	SiO_3-	SiO_2F-	Si_3-	Si_3N-
1	111114	4352.07	14.0096	147825	20555.6	311.253	1338.97	4865.22	132.288	446.454	1634.1	2810.86	1392.57	1559.93	27.0099	365.013	12852.7	129.324	4588.58	86.2475	52.0687	3.00037
5	9826.55	3342.46	6.00078	241258	12026.2	1087.46	1115.62	13643.4	393.992	160.348	6646.2	4043.17	1511.17	8223.11	52.0401	567.027	47293.1	182.562	21387.6	131.299	52.0462	2.0001
9	10862.8	2551.08	3.00037	237783	13919.1	1374.5	766.941	14787.8	396.023	89.1142	8452.52	3298.88	1149.34	10173	48.0317	346.486	55756.1	177.54	25561	120.301	24.0084	1.00007
13	10882.8	2214.96	1.00007	238570	13896	1424.25	717.166	14800.5	423.284	65.0684	8777.71	2810.66	1032.02	10414.9	51.037	297.101	57031.7	206.649	26467.9	125.265	21.0083	1.00007
17	10812.9	1965.54	5.00056	238569	13601.1	1339.1	648.952	14168	372.795	48.036	8964.86	2686.16	906.042	10044.2	28.0096	274.944	58147.8	182.578	27716.7	128.295	15.0046	0
21	11099.4	1857.49	6.00049	238023	14252.9	1381.01	639.768	14482.1	413.24	58.0488	8997.22	2624.64	895.768	10455	44.0264	247.766	60088.3	175.524	27718.7	123.303	31.0173	0
25	11392	1986.59	4.00024	239322	13980.5	1378.73	593.981	14822.6	426.375	58.0527	8819.22	2480.91	893.747	10201.1	37.0201	277.956	60175.4	172.496	28131.4	107.223	19.0065	1.00002
29	12442	2085.47	9.00198	237857	14677.2	1376.14	559.542	15598.6	412.187	35.0175	9086.53	2338.03	996.125	10490	51.0417	310.2	61845.3	178.496	27803.6	118.254	26.0105	0
33	12519.2	2330.09	3.00012	238459	14662.1	1362.78	573.758	15125	401.113	41.0237	8988.82	2146.45	1063	10055.1	46.0305	319.249	61286.7	180.549	27890.5	109.236	23.0107	2.0002
37	13044.6	2451.04	6.00068	240010	15195.5	1419.63	560.606	16040.9	417.275	46.037	9001.48	2057.07	1127.52	10236.8	42.026	355.594	61673	199.611	28359.2	100.215	27.0155	2.0001
41	13561.7	2631.78	5.00046	239556	15552.5	1398.34	503.791	16365.3	410.211	51.0491	9056.01	1991.84	1204.7	9999.62	37.0214	355.544	63003.5	158.41	28441.6	100.177	23.0092	1.00007
45	13809.8	2635.01	4.00024	237812	16021.5	1392.58	526.016	16290.6	432.464	35.0174	9031.32	1869.2	1332.72	10054.5	45.0297	329.321	63068.9	167.493	28210.2	108.241	24.0092	3.00032
49	15066.8	2931.96	11.0023	238668	17032.3	1407.03	513.942	17685.6	480.116	36.0245	8876.97	1759.61	1483.73	10391.8	50.0368	422.223	64642.3	183.578	27796.5	103.2	27.014	2.00005
53	15396.9	3072.5	11.0017	238041	16860.1	1409.65	497.632	16528.6	433.362	50.0402	8980.7	1772.11	1455.72	9523.38	39.02	367.656	63578.9	155.419	28416.3	97.1669	33.0183	1.00007
57	16056.1	3324.41	9.00173	242410	18034.1	1462.46	497.783	18368.4	469.959	54.0574	8877.07	1720.01	1631.48	10339.1	49.0329	429.286	64692.3	200.635	27873.8	86.1586	45.0266	1.00012
61	16104.6	3335.34	9.00242	241407	17600.2	1455.36	494.694	18221.6	466.88	47.0385	8709.65	1623.16	1706.29	10240.3	45.0338	465.662	65431.2	187.582	28015	104.202	39.0261	0
65	16547.1	3544.11	8.00098	239233	17694.5	1391.91	491.453	17229.4	422.293	52.0409	8657.54	1588.61	1610.33	9364	58.0468	433.294	64873.6	161.432	28612.9	112.238	35.0197	0
69	16556.8	3523.28	10.0013	239777	18409.6	1471.6	485.589	18525.7	460.886	55.0491	8797.99	1567.89	1753.25	10047.2	54.0406	435.339	66330	178.52	28517	108.235	34.0199	0
73	16594.9	3547.53	9.00139	238776	18462.6	1447.16	506.816	18092.5	434.385	46.0351	8686.05	1579.35	1704.11	9581.68	45.025	457.58	66692.2	190.599	28630	103.219	44.0325	0
77	16896.3	3706.13	12.0021	241139	18602.1	1433.72	458.262	18233.7	467.906	49.0341	8805.88	1543.97	1744.76	9107.9	44.0313	417.138	66873.3	206.663	28882.7	93.1552	31.0145	1.00007
81	16970.9	3694.8	15.0033	238304	18291	1427.23	456.079	17881.3	466.871	56.0516	8725.07	1359.6	1759.71	8875.02	53.0395	453.52	66831.1	182.558	28937.6	109.229	42.0253	0
85	18713	3945.56	12.0025	243948	19823	1453.53	521.25	19919.3	511.422	48.0367	8726.16	1446.63	2024.56	9275.7	81.0931	512.233	69371.5	186.573	28565.9	92.1683	44.0309	0
89	18570.6	4037.94	11.0015	238802	19160.6	1344.2	447.025	18085.1	461.707	53.0453	8537.48	1468.25	2039.13	8234.16	62.0546	529.409	67794.8	167.423	29254.2	102.227	37.0211	1.00012
93	19301.4	4520.72	17.0056	240431	20543.1	1523.38	475.528	20654	534.701	51.0444	8434.74	1347.08	2311.59	8910.26	60.0471	612.576	71393.6	213.802	28679.4	110.232	46.0318	1.00002
97	20761.6	4621.18	41.027	238626	19949.9	1413.91	510.899	26468.9	693.436	67.0736	8013.35	1393.76	2324.2	8557.06	76.0876	1261.02	70210.5	219.826	27390.1	100.221	101.172	3.00012
101	25649.9	4135.47	187.452	238065	19943.6	1273.13	610.462	69190	1606.34	59.0636	6571.39	1283.14	2060.06	10025.2	77.0926	6298.8	60181.8	211.694	20739.7	67.0805	582.98	33.0165
105	28290.5	2422.82	391.889	236610	14976.1	800.84	617.13	151005	3464.3	48.0618	3151.81	854.104	1269.44	12727.8	111.193	22027.7	29919.3	159.388	8052.97	59.0608	1953.4	142.264
109	23264	684.375	341.504	134937	6755.62	232.927	307.27	178952	4196.89	8.00738	687.638	246.956	389.144	13904.9	79.1351	39704.1	6386.89	52.0594	1333.22	12.0025	3568.23	296.083
113	19921.9	172.409	293.082	33174.4	3296.89	61.0616	198.496	170790	3836.79	6.00665	165.543	85.1161	106.159	14563.5	26.0303	45354.7	1025.12	9.0033	210.611	1.00002	4090.23	335.375
117	19263.9	72.0665	227.645	11442.5	2400.64	22.0081	197.49	167585	3823.76	6.00381	92.1692	46.0358	45.0299	15050.1	16.0175	47572.3	307.766	6.00132	69.0631	0	4273.6	348.521
121	18586.3	35.0177	244.748	7038.3	2129.68	10.002	190.461	166250	3872.02	5.00369	77.1376	25.011	37.0167	14930.5	26.0307	47623.2	151.492	7.0032	23.0093	1.00002	4393.37	356.58
125	19323.5	30.0126	221.623	5617.82	2215.85	5.001	168.358	173943	3901.41	0	85.147	26.0123	15.0042	14963.1	10.0085	47790.1	88.2382	5.00261	10.003	1.00017	4436.76	336.393
129	18295.9	29.0103	238.709	4406.82	2115.03	2.0002	177.394	160453	3688.51	10.0048	63.0898	26.0146	25.0094	14834.7	18.0156	46711.7	61.1494	4.00078	7.00193	0	4399.23	339.414
133	18312.5	26.0083	196.477	3612.77	2066.58	8.00122	176.389	161310	3742.32	1.00061	72.101	21.0096	15.0035	15110.2	15.016	46939.2	54.1351	3.00071	2.00015	0	4391.37	330.344
137	19190.9	19.0045	262.848	4146.49	2134.11	2.00068	158.315	169850	3857.64	4.00278	61.0922	15.0078	25.0089	15222.8	14.0132	48447.1	70.1984	2.00049	1.00007	0	4434.6	326.303
141	18732.5	21.0055	251.779	3790.09	2075.44	9.00183	191.448	165087	3731.12	6.00322	63.0932	16.0064	16.005	15106.5	8.0066	48509	41.0987	0	2.0002	0	4321.48	320.253
145	19043.2	26.0084	225.642	3850.84	1958.85	2.00034	178.398	166419	3753.75	1.00056	63.0897	21.008	20.0058	15489.5	12.0101	48352.6	59.1427	2.00049	3.00051	1.00002	4489.98	351.509
149	19080.4	21.006	268.887	3547.58	2058.87	6.00151	159.315	171933	3834.35	2.00078	73.0993	27.0132	17.0051	15376.4	16.0183	48982.5	47.0952	1.00022	2.00024	0	4465.57	328.325
153	19411.7	28.0096	231.665	3749.58	2119.47	5.00115	199.509	172410	3920.29	7.00452	73.1199	27.0115	19.006	15133.7	8.00655	48177.5	54.1341	3.00076	0	0	4497.92	327.321
157	18952.8	20.0057	248.763	3332.03	2011.79	4.00034	179.4	169461	3812.85	6.00362	64.091	17.0053	16.0047	15069.4	9.00926	47975.5	45.1044	1.00012	0	1.00012	4456.69	299.098
161	18865	18.0042	235.683	3172.86	1920.8	6.00088	173.38	163361	3757.46	1.00042	74.104	13.0052	17.004	15369.5	11.01	47865.5	40.0946	2.00059	1.00002	0	4448.55	323.289
165	18902.6	21.0055	251.785	3288.6	2081.04	3.00042	153.287	170262	3731.03	5.00203	62.085	16.0055	18.0057	15325	12.0112	47967.6	38.0919	1.00022	5.00051	0	4469.92	337.388
169	19120.6	22.0067	247.763	3243.45	1968.9	6.00117	195.47	166230	3725.16	5.00388	73.1209	14.0045	19.0056	15361.3	8.00826	47784.6	48.0983	1.00017	3.00051	1.00007	4458.54	383.802
173	19130.3	19.0044	219.609	3113.72	1937.72	7.0012	155.298	169097	3849.58	9.77516e-05	76.1187	8.00161	15.0038	15289.5	10.0086	49136.6	58.1282	5.0011	3.00032	0	4470.78	339.419
177	19475.6	15.0031	260.849	3228.9	2085.86	7.00247	184.426	172082	4012.56	5.003	74.1153	24.0147	25.0087	15335.1	11.0102	49128	49.1323	1.00007	3.00022	0	4474.11	315.212
181	19197.4	18.004	216.579	3301.92	1996.52	5.001	178.391	169374	3898.34	3.00203	55.0775	20.0088	15.0042	15126.8	11.011	49000.7	49.1194	3.00056	4.00073	2.0001	4475.2	328.323
185	19190.9	20.0049	272.92	3086.79	1871.66	5.00056	161.324	166752	3687.23	1.00056	56.0863	18.0049	25.0103	15603.6	7.00696	47530.5	48.1287	4.00088	1.00002	0	4414.92	374.709
189	19234.6	16.0043	247.76	2905.71	1965.72	6.00107	176.386	167203	3743.19	7.00432	70.1127	10.0025	23.0066	15351.5	13.0119	47987.2	38.0885	3.00046	3.00032	0	4491.85	330.354
193	20047.4	17.0038	237.712	3412.62	2098.73	3.00022	183.411	176393	3974.87	2.00068	67.0875	12.0035	26.0113	15687.1	7.00638	49285	36.0601	1.00017	1.00027	0	4651.12	324.297
197	20334	18.004	281.97	3351.27	2073.45	5.00105	183.415	179264	4131.92	4.00274	67.1013	13.0049	11.0024	16627.7	9.01019	52587.1	52.1317	0	2.0001	0	4835.92	377.792
201	19493.9	22.0064	251.785	3231.51	1978.97	5.00125	177.394	175313	4020.52	7.00545	69.1099	24.0119	24.0104	15596.5	13.0117	50213.4	59.1655	3.0012	1.00007	1.00007	4586.61	383.802
205	20401.1	27.01	252.788	3207.07	2063.49	3.00027	196.48	177653	4113.39	9.00682	76.1331	16.0073	27.0139	15656	9.00662	50673.3	47.123	1.00022	1.00002	0	4613.29	365.641
209	20401.6	21.0059	261.835	3438.31	2143.97	4.00054	195.478	179683	4080.43	1.00061	61.0802	20.0116	17.0039	15625	15.0156	50023.8	55.1413	4.00098	2.0002	0	4576.92	351.505
213	19877.5	22.0064	281.982	3190.23	1977.57	9.00198	200.491	172748	3901.14	1.00164	86.1573	13.0034	13.0036	15793.4	10.012	49275.6	43.0988	2.0002	1.00007	0	4664.2	337.386
217	20585.4	15.0031	243.756	3473.69	2166.22	9.00173	182.424	179745	4049	6.00366	64.1002	14.0062	16.0035	15882	8.00694	51195.5	56.1372	4.00098	1.00007	1.00007	4562.92	369.663
221	19900.9	27.0121	259.829	3199.97	2053.29	9.00144	184.427	175071	3911.14	5.00442	83.1514	11.0028	22.0064	15647.4	20.0185	49807.3	35.0822	1.00012	3.00027	1.00012	4605.84	372.701
225	27079.8	39.0232	561.697	11991.7	8680.31	23.0181	296.17	162247	4431.96	17.0175	118.298	19.0118	27.0113	16169.4	36.0634	52761.4	222.242	10.0039	16.0063	0	4661.56	418.153
229	20895.4	13.0021	232.669	3158.74	2009.39	9.00198	205.535	184590	4055.09	8.00489	74.1155	14.0064	11.0025	16277.2	12.0109	51781.2	34.0673	3.00032	3.00056	0	4709.32	351.528
233	21865.2	26.0095	263.863	3478.42	2189.19	3.00056	202.511	188704	4240.19	3.00305	73.1274	15.0049	13.0042	16719.5	17.0185	52821.3	50.1097	2.00044	3.00042	1.00007	4871.93	370.681
237	20938.8	13.0022	250.773	3277.91	2113.79	7.00188	192.457	183706	4089.83	7.00447	77.1276	16.0058	18.0065	16323.4	13.0135	51069.8	44.103	3.00071	0	1.00002	4677.98	351.514
241	20960.7	12.0018	236.702	3150.9	1981.06	8.00176	213.584	182819	4104.06	5.00437	63.1024	14.0039	19.0064	16176.1	11.0121	51654.4	64.1659	3.00066	0	0	4760.03	370.697
245	21570.2	20.0049	300.122	3270.1	2139.8	3.00056	216.579	191751	4297.26	5.00457	81.138	9.00295	15.0046	16499.5	17.0197	52756.2	49.1446	4.00103	2.0001	1.00002	4842.08	360.591
249	21364	13.0021	276.944	3473.44	2150.31	6.00186	209.537	184400	4213.63	1.00061	70.1113	21.009	15.0043	16380.6	13.0134	51862.5	47.1045	2.00059	2.00024	1.00017	4835.15	372.716
253	21031.1	26.0083	246.748	3284.31	1911.33	6.00103	196.512	184016	4092.39	1.00076	78.1254	13.0053	10.0024	16246.8	10.0109	51404.3	43.0977	1.00032	2.0002	1.00007	4679.65	372.721
257	21984	26.0083	263.855	3441.91	2218.54	5.0009	217.607	190021	4370.71	7.00344	69.0978	16.0059	25.0116	16574.4	22.0241	53050.1	48.1152	3.00051	3.00051	0	4810.02	377.746
261	21443.4	35.0156	274.921	3475.71	2136.64	2.0002	221.615	182650	4197.8	2.00132	73.0969	19.0056	20.006	16512.8	16.0164	51482.6	46.0907	2.00059	2.0002	0	4780.83	354.533
265	21351.5	19.0044	282.992	3451.61	2084.74	6.00093	247.765	192064	4232.57	4.00278	63.0894	11.0025	19.0052	16697.1	13.0118	52039.7	47.106	1.00042	2.0001	1.00002	4655.12	343.436
269	22734.8	13.0021	269.907	3326.81	2057.43	9.00379	257.823	186816	4229	6.00435	77.1286	13.0049	18.0051	16636	15.0173	51719.3	68.1901	7.00271	5.00105	0	4861.22	348.489
273	24272	22.0071	321.265	3688.64	2201.43	7.00105	235.693	192433	4140.62	5.00379	88.1695	12.0038	13.0031	16362	21.0233	51711.4	57.1373	2.00044	3.00056	0	4758.59	363.61
277	24622.4	16.0031	307.154	5431.39	2225.55	7.00154	221.62	189609	4266.06	6.00489	98.1966	10.0032	26.009	16531.5	13.0113	49552.3	125.429	9.00403	21.0076	0	4468.69	328.344
281	22627.1	20.0054	306.153	40523.5	3126.39	73.0807	330.402	174028	3869.14	4.00235	254.085	8.00112	12.0029	15402	15.0164	45178.6	2158.31	21.0091	394.51	5.00061	4102.39	359.583
285	19824.3	20.0054	293.061	191818	7202.64	370.279	487.119	151097	3364.95	10.0066	1299.91	10.0028	9.00169	11369.4	52.0668	34130.2	14811.4	77.1073	4124.2	27.0156	3059.08	246.758
289	14425.8	18.0045	201.51	237250	10120.8	826.963	628.201	99117.1	2343.84	10.0043	3945.5	15.0045	13.0032	5321.8	75.1051	15855.8	40238.6	142.306	13954.4	62.0769	1355.79	82.0896
293	9957.6	12.0018	99.1319	238107	10468.4	1476.69	449.988	45697.9	1000.43	9.00305	7607.58	9.00212	9.00144	1402.82	44.0281	3722	74564.6	172.488	32183.8	82.1393	295.45	32.0235
297	9370.22	6.00063	70.0616	240644	10262	1644.81	368.207	30047.4	711.576	5.00085	9628.44	8.0021	3.00046	420.38	33.0157	989.113	91333	141.335	43303.8	109.238	57.0596	5.00085
301	9054.52	4.00029	57.0411	238817	10080.6	1645.8	376.275	26749.5	659.716	2.00024	9750.44	12.0026	7.00115	280.016	21.0061	538.551	94555.3	137.318	45035.7	99.2062	31.0237	2.00024
305	9046.57	8.00098	69.0652	239174	9850.44	1621.09	306.712	25789.4	616.897	0	9500.1	10.0025	4.00064	263.945	35.0166	473.773	93928.8	143.34	45516.1	88.1613	9.00193	2.0001
309	9095.41	11.0018	59.0483	238224	9773.45	1601.86	340.886	25715.4	653.773	3.00046	9784.02	12.0033	4.00078	238.755	28.0109	518.285	93863	124.309	45168.5	108.274	12.0029	0
313	8930.18	9.00125	58.044	239633	9945.96	1646.33	325.853	26196.5	627.292	5.00134	9895.43	9.00198	3.00046	245.809	25.0102	475.816	93896.6	138.329	44763.5	101.227	12.0035	0
317	8648.88	12.0018	56.0423	238935	9786.34	1679.82	338.872	25609.4	641.391	7.00242	9656.96	1.00007	9.00286	236.736	30.0127	475.789	92999	118.273	44787.8	92.1665	21.0098	3.00032
321	8832.55	5.00041	56.04	238577	9643.21	1606.01	358.187	25748.3	634.162	8.00313	9951.86	6.00132	7.00159	240.751	24.0082	458.634	93483.7	122.258	45145.1	85.1522	13.0043	1.00012
325	8924.65	9.0011	62.0488	238522	9766.21	1625.9	358.213	25540	656.513	7.00193	9652.86	7.00139	9.00144	239.736	24.0086	440.411	93529.6	152.391	44798.1	90.1717	17.0078	0
329	8955.46	7.00061	61.0505	237829	9882.55	1666.68	316.776	25145.4	601.707	10.0036	9607.89	9.00286	2.00015	241.788	29.0126	459.591	92830	139.337	44545.9	112.249	5.00139	0
333	9048.06	8.00083	51.0356	238476	9623.39	1616.51	384.177	25967.9	612.836	5.00154	9840.2	11.0023	6.00078	212.624	26.0107	520.303	92706.7	126.303	44124.3	95.1769	13.0053	1.00012
337	9164.03	12.0025	48.0282	238062	9746.46	1577.56	394.498	25133.9	635.265	6.00078	9818.88	20.0069	10.0025	225.692	17.0036	459.602	92870.7	142.369	44318.2	111.261	12.0031	3.00022
341	8787.21	10.0013	52.0397	238800	9712.94	1558.14	404.72	25033.4	649.5	5.00139	9507.58	13.0037	2.00029	242.774	25.0109	450.502	92984.4	142.349	43505.3	117.273	13.0036	1.00012
345	9188.75	6.00059	60.0469	239361	9662.83	1617.08	384.452	24950.5	639.272	5.00149	9597.92	8.00151	8.00171	215.627	18.0049	459.604	91882.5	132.309	44333.9	106.241	9.00242	0
349	8930.2	9.001	66.0572	238900	9855.22	1602.93	398.587	25207.8	581.475	3.00051	9618.12	14.0037	14.0034	243.808	27.0105	446.468	91784.2	160.412	44066.3	98.175	12.0041	0
353	8860.8	11.0015	64.0583	238860	9981.17	1524.37	435.956	24118.2	597.671	7.00159	9548.13	5.00134	7.00178	254.892	27.0134	433.295	91112.4	164.425	43819.2	101.194	8.0022	1.00007
357	8766.27	11.0015	65.0544	237958	9591.76	1638.22	503.829	25420.2	617.907	6.00176	9883.1	8.00234	2.00039	214.603	24.0084	465.68	92845.9	170.459	44162.9	88.1688	11.0033	1.00002
361	8873.37	6.00049	61.0518	238305	9566.67	1592.7	539.346	24755.2	619.989	5.00134	9801.55	6.00117	6.00151	222.632	34.0166	450.502	91795.1	148.348	44504	124.293	11.004	0
365	8974.38	7.00095	70.0645	239947	9616.83	1593.14	558.912	24302.4	613.803	1.00012	9681.5	11.0035	8.00112	213.607	31.0118	406.02	93147.3	163.43	45231.7	137.385	9.00217	3.00037
369	8385.12	7.0009	51.0333	237804	9474.9	1646.08	680.683	23609.5	548.955	9.00237	10038.7	6.00161	4.00073	203.527	28.0118	373.7	92719.6	175.517	46099.3	165.516	11.0023	2.0001
373	8279.21	6.00044	52.0335	238366	9080.92	1572.74	756.188	23578.1	581.325	5.00183	9803.81	7.00291	4.00073	208.592	35.0214	434.337	92259.1	167.462	46660.9	135.295	18.0063	1.00012
377	8374.8	5.00061	61.0471	238581	9021.83	1596.27	877.747	23869.8	588.497	4.00064	10178.6	5.00125	7.00154	172.397	30.0132	379.813	92947.9	176.523	47692.6	151.4	11.0037	1.00002
381	7727.47	6.00049	43.025	240341	8792.02	1588.96	992.519	23195.3	522.654	7.00198	9946.01	9.00183	7.00164	163.342	31.0135	333.379	94444.1	201.702	47826.6	201.662	8.00264	1.00007
385	7906.97	5.00041	36.0184	238876	8608.03	1573.85	1152.54	23054.6	612.853	5.00149	10309.3	11.0032	11.0019	151.316	26.0095	350.501	93906.2	199.604	48942.4	198.61	6.00161	4.00039
389	7390.46	12.0018	46.0263	238389	8426.84	1627.3	1312.93	23395.8	621.98	4.00093	10475.3	10.0027	8.00107	142.268	34.0152	347.487	95361.5	203.682	50585.4	215.771	7.00188	1.00002
393	7106.84	11.0018	36.0173	239413	8310.6	1691.22	1369.46	22882.5	592.64	3.00037	10498.3	3.00046	4.00078	129.236	34.0164	324.281	96368.8	220.757	50489.9	212.733	6.00161	1.00007
397	6830.76	9.00154	26.009	240087	8203.54	1768.42	1512.97	23960.5	574.285	9.00271	10988.5	5.00041	6.00068	111.176	28.0117	326.319	99013.7	211.695	51766.8	237.912	9.00256	1.00012
401	6987.03	10.0014	33.0138	240651	8157.3	1738.76	1568.28	24069.3	605.724	10.0041	11052.4	5.00144	8.00156	104.153	27.0103	362.609	97972.2	211.71	52525.1	250.968	6.00166	1.00007
405	6452	8.00078	30.0126	241249	8102.64	1647.5	1575.88	23359.9	581.318	5.00115	10905.1	8.00166	7.00164	82.0982	29.0114	325.292	98133.5	217.71	51878.5	247.037	6.00151	2.0001
409	6240.65	7.00071	33.015	239590	7626.74	1696.42	1462.91	22639.5	563.046	6.00166	10951.7	9.00242	7.00154	92.1238	32.0157	291.046	97008.8	244.861	52646.9	230.847	7.00354	0
413	6083.84	5.00032	34.0155	238407	7727.53	1681.78	1544.02	22804.4	588.44	6.00147	11000.9	10.0027	9.00227	89.108	32.0134	277.968	96639.1	230.829	53015.3	241.965	5.0009	1.00002
417	5820.12	8.00078	18.004	238539	7315.9	1651.74	1563.84	23072.5	536.811	7.00169	11129.6	11.0042	3.00051	84.1069	30.0118	329.379	96278.7	248.912	52987.5	253.998	7.00256	4.00034
421	4037.19	7.00071	13.0022	242147	6270.04	1735.71	1231.46	21375.8	576.3	4.00156	11535.1	6.00088	2.00015	63.0621	22.0078	247.754	96588.1	177.548	55596.8	217.856	4.00127	2.00015
425	3243.24	11.0021	4.00034	241535	5578.94	1747.24	571.245	22990	557.036	5.00159	11867.9	8.00142	8.00186	21.0104	16.0032	315.326	98514.1	100.2	56542.3	115.293	8.00288	0
429	3343.99	11.0015	0	239899	5751.21	1783.46	336.014	22238.5	536.705	6.00142	12001.9	6.00093	11.0031	12.0026	13.0028	272.923	99503.9	87.1545	58295	102.216	13.0075	4.00049
433	3434.46	11.0016	3.00022	240482	5694.5	1753.49	291.545	21744.8	551.039	6.00127	12127.1	9.00129	7.00095	7.001	16.0039	240.739	100812	97.2041	59398.1	118.316	4.00059	1.00012
437	3654.32	3.00012	3.00032	240222	5932.32	1725.18	262.252	21022.6	547.942	8.00225	12229.9	10.0022	4.00093	12.003	11.0018	234.681	98367.4	100.192	58419.9	93.2207	4.00127	2.0002
441	3560.47	6.00044	0	240432	5778.09	1681.79	191.79	21270.8	598.719	5.001	12011.7	7.00115	8.00146	12.005	15.0033	233.715	99754.3	89.1729	58726.5	96.245	5.0011	5.00041
445	3891.23	8.00098	2.0001	240890	5984.71	1701.4	210.894	22359.8	565.22	8.00454	12108.5	6.00088	9.00203	11.0027	19.0047	285.01	100712	100.191	58994.5	100.203	11.0055	1.00007
449	3812.65	13.0022	4.00024	240188	6187.67	1781.2	203.827	21946.9	547.914	6.00088	12116.3	5.001	3.00085	8.00137	9.00183	249.787	100366	94.1547	57804	110.286	7.00212	1.00022
453	3586.83	2.0001	2.0001	241933	5888.68	1760.06	223.904	21190.1	558.096	4.00064	11994	6.00127	5.00041	10.0024	20.0076	208.537	98682.6	89.163	59009.1	82.197	6.002	1.00007
457	3746.52	5.00061	3.00027	240728	6024.9	1731.38	215.864	21678.7	553.133	8.00225	12151.2	7.00164	5.00051	8.00151	12.0021	256.893	98957.7	74.1339	59031.4	75.157	6.00103	4.00078
461	3821.21	5.00032	1.00012	243562	6014.08	1866.03	224.018	21646.4	586.397	5.00095	12176.5	8.00225	7.00134	8.00176	14.003	246.78	100558	97.193	59115.7	87.174	8.00293	1.00007
465	3773.79	4.0002	2.00005	242961	5658.46	1712.15	167.568	21911.5	578.246	5.00217	11920.6	8.00161	7.00085	10.0024	11.002	233.676	98712.3	81.1389	58892.9	79.154	4.00098	2.00015
469	3951.74	6.00112	1.00007	240755	5935.37	1791.03	189.668	21930.5	527.665	7.00212	12172.5	8.00278	5.00095	10.0023	9.00144	261.842	99447.3	88.1565	59022.4	92.2045	13.0064	2.00039
473	3769.19	5.00041	3.00017	241125	6149.95	1743.19	199.889	21726.8	514.461	11.0033	12087.1	4.00093	7.0009	6.00132	7.00105	243.771	99339	95.1828	59425.5	84.1929	4.00235	2.00029
477	3646.15	15.0043	3.00027	241661	5916.49	1629.32	200.787	21199.5	562.112	9.00256	11888.7	3.00046	4.00049	8.00264	8.00107	207.542	99791.1	73.1203	58323.3	86.1955	2.00064	3.00046
481	3874.06	8.00083	0	241988	6162.74	1722.34	175.606	21180.5	556.137	2.00049	12026.7	7.001	9.00247	9.00256	13.0024	223.611	99227.2	94.1805	59354.9	81.153	6.00191	1.00012
485	3873	5.00032	1.00007	241212	5989.8	1715.5	205.859	21838.1	523.741	9.00212	12160.2	11.0036	5.00115	7.00359	11.0029	229.659	100643	81.167	59225.2	78.1763	11.0045	0
489	3705.9	6.00068	2.0002	242312	5829.71	1765.11	187.724	20758.5	537.755	6.00127	12113.3	5.00061	5.00095	10.0028	14.003	193.465	99523.5	94.1798	59932.8	91.1688	12.0047	0
493	3637.09	5.00046	2.00029	242167	5950.5	1804.45	179.644	21656	547.919	1.00017	12080.3	8.00166	5.00085	6.00107	12.0021	244.802	99706.4	80.1308	59650.3	92.2115	5.00212	2.00024
497	3883.53	10.0012	1.00002	244642	5934.52	1745.36	189.758	22124.1	556.072	10.0023	12168.8	5.00173	8.0019	11.0043	16.0036	245.759	100511	79.1234	58632.6	74.1772	6.00195	0
501	3866.71	7.00071	4.00029	243069	6046.16	1739.4	200.824	21407.2	565.113	6.00117	11889.3	5.00095	7.00125	3.00046	18.004	249.823	101177	80.1547	58682.6	83.1699	4.00098	1.00022
505	3739.03	6.00059	2.00015	242122	5910.36	1763.3	204.791	21551.1	559.978	6.0019	12132	6.00103	7.00129	10.0026	11.0017	217.602	100617	86.1596	58381.7	97.1803	5.00125	1.00017
509	4000.33	9.001	1.00002	243499	5948.01	1732.77	192.721	22297.8	537.697	4.00073	12395.6	9.003	9.0012	6.00137	22.0074	308.161	100724	71.119	59741.9	82.1667	6.00239	2.00029
513	3660.41	9.00198	1.00002	242929	6004.64	1840.37	175.656	22249.8	506.328	3.00066	12300.9	7.00149	10.0028	7.00144	13.0034	228.708	100495	72.1218	59700.2	82.1774	4.00127	1.00002
517	3781.58	7.0009	1.00002	243789	5953.77	1754.36	191.761	21184.8	568.135	2.00107	12092.2	5.00134	9.00198	7.00193	15.0035	193.468	100561	92.1449	59001.8	87.198	7.00271	1.00017
521	3893.47	11.0016	2.00015	243809	5855.13	1704.43	174.731	22384.2	585.424	5.00115	12247.6	6.00166	5.00066	12.0029	12.0018	227.643	99924.4	82.1404	59965.8	80.1999	10.0042	1.00012
525	3982.48	10.0012	3.00051	246566	6041.55	1819.4	186.74	21976.8	585.406	8.00293	12584.9	8.00215	3.00061	9.00256	8.00117	249.786	100834	104.213	60100.6	84.1633	5.00125	0
529	3800.26	10.0012	1.00007	243713	6121.39	1757.32	182.69	21709.6	576.278	6.00088	12246.7	7.00115	6.00093	7.0012	20.0066	232.684	100938	91.1784	59071.9	89.1825	3.0011	2.00015
533	3617.46	5.00041	2.00005	242964	5603.28	1705.63	155.542	21233	568.144	10.0048	11728.9	4.00103	7.001	7.00149	9.001	209.558	98733.8	90.1595	58023	95.1868	5.00208	1.00007
537	3813.05	4.00024	0	238884	5732.53	1704.28	153.605	21300.9	540.844	8.00269	11883	8.00205	6.00044	9.00212	9.00144	235.682	98035	93.1469	57507.2	80.1468	2.00098	1.00002
541	3751.95	6.00063	3.00022	239629	5845.37	1726.94	157.565	20703.7	528.615	6.00156	11796.7	9.00252	7.00129	8.00215	13.0024	218.602	97212	83.1467	58158.6	90.1985	6.00137	0
545	3535.4	4.0002	2.00005	238130	5569.3	1713.88	157.563	20746.3	512.456	6.00156	11673.9	4.00059	2.00029	7.00212	21.0054	232.684	98460.7	80.1329	57684.6	84.1699	4.00127	1.00012
549	4048.79	6.00049	3.00017	238644	5951.21	1762.41	178.685	22116.1	548.903	9.00242	12000.8	15.0045	2.0001	5.001	17.0053	259.845	99819.5	73.118	58182.5	81.1541	6.00264	2.00005
552	3436.19	8.00156	2.00015	239241	5891.93	1736.92	172.636	20561.5	474.951	2.00024	11703.5	2.00015	6.00044	14.0038	6.00044	198.48	99009.9	70.1011	57462.7	82.1978	8.00274	6.00103

## Sheet: Chip-B_PDMS-coated_p
#Sputter Time (s)	Na+	Al+	Si+	^30Si+	K+	Ca+	SiO+	SiHO+	Ti+	Si_2N+	N+
0	91.1266	101.156	6873.09	198.601	38.022	2.00018	47.0395	502.838	2.00012	2.00018	1.00011
4	127.247	180.496	24639	694.304	53.0429	10.0015	540.432	569.98	69.0727	25.0095	0
8	40.0257	386.28	48554.6	1316.08	135.279	8.00098	1571.12	976.555	2203.45	36.0198	4.00342
12	251.974	3318.72	73835.4	1919.18	1009.39	10.0015	2663.45	769.261	4739.86	173.464	14.0103
16	250.959	2670.96	61855.9	1591.01	708.607	16.0039	1935.03	645.551	3232.31	621.902	18.0198
20	117.213	1300.47	56216.2	1512.56	173.458	12.0022	1549.04	527.381	1997.74	1326.49	23.0369
24	21.0074	384.244	39478.1	1125.17	47.0337	5.00038	790.482	286.317	815.053	705.672	29.0394
28	20.0061	212.689	49112.5	1230.83	33.0166	3.00014	1212.18	529.365	609.636	1800.58	27.045
32	1.00002	71.077	29591.7	826.332	8.00098	2.00006	496.746	167.488	243.906	415.74	26.0302
36	7.00075	66.0666	46184.9	1176.88	16.0039	1.00002	1106.51	445.09	240.883	1853.44	35.0712
40	3.00014	26.0103	36943.9	1037.31	7.00075	1.00002	740.346	353.991	108.178	1073.49	22.0316
44	4.00024	31.0147	43790.4	1165.52	5.00038	2.00006	1009.39	555.788	92.1294	2017.88	22.035
48	2.00006	20.0061	40203.4	1076.49	4.00024	2.00006	865.326	471.505	36.0198	1541.8	34.052
52	1.00002	17.0044	43025	1152.05	5.00038	0	997.015	525.316	25.0095	1968.05	35.0615
56	0	17.0044	41587	1126.13	1.00002	0	976.404	488.73	23.0081	1795.46	43.0769
60	3.00014	14.003	42480.7	1139.59	1.00002	0	969.193	495.868	10.0015	1917	47.0855
64	1.00002	12.0022	43527.8	1168.63	0	0	997.015	478.565	5.00038	1933.09	43.0874
68	2.00006	1.00002	39219.9	1036.31	0	1.00002	812.003	362.037	6.00055	1435.06	31.0412
72	2.00006	5.00038	43789.5	1115.89	0	0	1032.08	496.792	1.00002	1928.72	35.0669
76	1.00002	4.00024	32956.9	959.924	0	0	566.875	222.844	2.00006	650.513	44.0578
80	0	1.00002	44289.7	1115.82	0	1.00002	1025.92	445.035	3.00014	1924.42	37.056
84	1.00002	2.00006	27766.9	817.129	0	0	386.28	131.307	1.00002	308.589	32.045
88	1.00002	2.00006	42935.6	1161.41	0	0	1032.08	438.007	1.00002	2001.93	37.0628
92	0	4.00024	34315.9	969.193	0	0	649.393	306.494	0	928.219	38.0592
96	1.00002	5.00053	42075.6	1080.62	0	0	947.57	481.595	2.00006	1839.81	26.0421
100	0	3.00014	37597.9	999.139	0	1.00002	762.81	385.445	2.00006	1297.47	25.034
104	0	3.00014	42471.7	1087.89	0	0	1006.29	517.09	2.00006	2068.96	42.0758
108	0	1.00002	40672.1	1078.59	0	0	830.46	509.026	3.00014	1795.52	38.0697
112	1.00002	1.00002	43090	1163.48	1.00002	0	964.073	565.945	2.00006	2019.07	34.0509
116	0	3.00014	43235.6	1176.96	0	0	955.835	478.594	0	2052.44	41.0872
120	0	1.00002	41769.2	1130.31	0	0	869.433	447.173	2.00006	1683.73	34.0509
124	2.00006	0	44281	1195.66	0	1.00002	1018.67	444.076	0	1921.36	21.0292
128	0	1.00002	34472.1	951.717	0	0	553.651	266.151	2.00006	782.433	32.0391
132	1.00002	2.00006	44844.2	1171.7	0	0	989.8	462.345	3.00014	1973.3	29.0599
136	0	4.00024	28742.6	828.486	0	0	434.873	150.395	1.00002	362.137	26.0366
140	1.00002	4.00024	44566.3	1161.45	1.00002	0	1039.34	473.505	1.00002	2011.62	39.0817
144	1.00002	6.00073	31488.5	888.95	0	0	461.231	199.631	1.00002	547.768	23.0257
148	1.00002	5.00038	43464.9	1140.69	1.00002	0	991.861	491.776	0	2098.8	36.0594
152	2.00006	5.00038	39313	1061.03	1.00002	0	743.369	380.232	1.00002	1393.42	29.0439
156	2.00006	6.00055	43565.4	1124.06	0	0	959.954	548.718	0	2113.73	31.0592
160	0	5.00053	43090	1186.29	0	0	920.846	524.283	0	1896.98	30.0477
164	0	5.00038	45031.4	1178.03	0	0	1000.14	582.248	0	2091.34	29.0501
168	1.00002	1.00002	43694.3	1189.36	0	0	991.861	541.482	2.00006	2103.13	47.0956
172	1.00002	3.00014	44749	1118.92	0	0	1006.29	561.84	0	2034.02	25.0378
176	0	2.00006	43956.2	1160.34	0	0	1011.45	490.731	0	2094.6	40.0648
180	1.00002	0	39521.9	1080.66	0	0	794.556	383.338	1.00002	1237.18	32.043
184	2.00006	5.00038	44588.8	1216.45	0	0	1041.41	505.994	1.00002	1994.67	36.0583
188	1.00002	1.00002	29454.9	855.086	0	0	422.715	178.551	2.00006	400.621	20.0202
192	0	3.00014	44702	1154.09	0	0	1007.33	486.655	1.00002	1940.39	34.0603
196	0	2.00006	30207.6	907.506	0	0	436.9	170.484	0	488.805	31.0374
200	0	2.00006	43196	1127.17	0	0	1056.89	440.008	0	1987.24	43.0782
204	1.00002	0	39639.7	1056.89	0	0	777.143	407.574	0	1485.39	47.0913
208	2.00006	3.00014	42833	1064.12	1.00005	1.00002	989.8	519.186	1.00002	2049.93	36.0616
212	3.00014	2.00006	41618.5	1157.27	0	0	889.005	500.931	0	1906.52	34.0488
216	1.00002	3.00014	43583.7	1146.87	0	0	967.163	544.65	2.00006	2193.83	29.0448
220	0	10.0015	43189.5	1152.05	0	1.00002	978.464	549.685	2.00006	2059.38	32.0528
224	1.00002	2.00006	44258	1082.72	1.00002	0	988.769	503.947	0	1914.88	47.0884
228	2.00006	5.00038	43805.6	1212.15	1.00002	0	987.738	534.399	1.00002	2076.42	45.0777
232	0	0	37052.4	1007.36	0	0	669.799	264.142	0	1016.73	30.0321
236	1.00002	2.00006	43903.9	1182.07	0	0	1031.05	474.491	0	2042.35	42.0745
240	0	3.00014	30459	812.003	0	1.00002	456.174	193.624	1.00002	467.475	28.0257
244	0	1.00002	43493.8	1111.64	0	0	980.555	455.244	0	2022.13	34.0572
248	0	3.00014	31021.9	911.675	0	0	475.432	199.668	0	661.798	36.0484
252	1.00002	5.00038	40919.8	1128.2	1.00002	0	1030.05	501.9	1.00002	2091.34	34.0613
256	0	2.00006	38672	1093.03	0	0	778.167	376.151	0	1380.94	39.0566
260	0	0	42255.7	1105.58	0	0	921.846	459.287	1.00002	2065.9	44.0713
264	1.00002	1.00002	41387.4	1112.71	0	0	907.45	483.654	1.00002	1858.79	32.0489
268	1.00002	3.00014	43392.2	1055.86	1.00002	0	1058.93	548.752	1.00002	2094.74	49.0906
272	1.00002	2.00006	42762.8	1164.45	0	0	988.769	529.251	2.00006	2012.81	38.0534
276	0	3.00014	42223.4	1172.77	0	0	859.166	500.9	0	1734.36	30.0477
280	0	3.00014	43916.2	1162.41	0	0	1073.42	488.685	3.00014	1999.93	32.0469
284	1.00002	0	38960	1083.76	0	0	716.827	367.161	1.00002	1242.45	37.0628
288	1.00002	1.00002	44387.5	1159.34	0	0	983.616	478.55	0	1996.74	36.066
292	0	2.00006	29660.4	840.719	0	0	401.461	150.386	0	405.636	30.0385
296	2.00006	1.00002	43726.7	1145.84	1.00002	0	974.343	495.838	0	1997.93	17.0294
300	1.00002	3.00014	31063.6	856.086	0	0	497.792	168.484	2.00006	484.863	36.0506
304	1.00002	2.00006	42070	1093.06	0	1.00005	982.616	528.3	1.00002	2120.2	35.0508
308	0	2.00006	41201.4	1117.92	0	0	871.487	446.131	0	1718.44	32.0499
312	2.00006	1.00002	43920.6	1099.27	0	0	979.495	570.068	0	2250.76	37.0684
316	1.00002	1.00002	42886.5	1129.24	0	0	954.776	524.219	0	2055.31	26.0445
320	0	4.00024	44880.6	1223.6	0	0	1004.23	528.463	0	2155.42	44.0956
324	1.00002	1.00002	44201.8	1193.47	0	0	941.394	529.43	0	2087.14	34.0499
328	0	1.00002	41663.9	1109.58	0	0	799.704	399.609	0	1509.42	38.0569
332	1.00002	1.00002	45011.7	1186.25	1.00002	0	1067.19	525.316	1.00002	2152.22	35.0669
336	0	1.00002	35231.4	1043.44	0	0	577.051	257.084	1.00002	789.799	35.0476
340	1.00002	1.00002	45997.1	1194.55	0	1.00002	1057.89	519.154	0	2128.8	38.0674
344	0	1.00002	29946.6	901.338	0	0	415.625	150.372	0	404.697	28.0282
348	5.00038	3.00014	43242.8	1115.85	0	0	1094.06	503.947	0	2153.29	43.0861
352	0	1.00002	36826.9	1011.45	0	0	626.979	286.317	0	1100.61	35.0508
356	0	3.00014	41750.1	1136.52	0	0	1006.33	505.978	1.00002	2138.41	31.0611
360	0	1.00002	42153.6	1104.51	0	0	877.649	487.745	0	1643.59	30.0477
364	1.00005	1.00002	46021.6	1250.64	0	0	1032.08	612.749	0	2289.13	33.06
368	1.00002	2.00006	44790.2	1211.11	0	0	976.404	528.349	1.00002	2249.69	32.0479
372	1.00002	0	47034.1	1213.26	1.00002	0	1024.86	585.357	0	2139.48	39.0745
376	0	1.00002	46296.8	1216.33	0	0	1108.61	507.041	1.00002	2145.81	53.1078

## Sheet: Chip-B_PDMS-coated_n
#Sputter Time (s)	H-	C-	NH-	O-	OH-	^18O-	F-	Si-	^30Si-	S-	O_2-	Cl-	SiC-	^29SiN-	SiF-	Si_2-	SiO_2-	SiOF-	SiO_3-	SiO_2F-	Si_3-	Si_3N-
1	108174	30017.7	19.0081	125451	18680	205.799	502.418	16994.4	543.193	2144.17	442.052	695	10654.2	276	61.0657	2310.15	4831.99	77.1143	814.447	20.0217	250.476	11.0034
5	27771.1	59411.4	41.0413	235536	19414.5	730.519	1683.98	58753.8	1661.18	1099.64	2137.06	234.778	21377.5	1098.27	144.273	6254.87	20290.1	284.457	4500.12	96.1726	637.99	25.0089
9	22549.5	10731.3	343.484	230589	12639.6	650.714	4161.36	107932	2927.81	365.221	1954.45	70.0683	4389.83	6883.62	163.383	16944.7	19481.2	451.089	4128.77	117.232	1538.59	123.226
13	17896	2461.12	265.874	67565.9	4275.77	135.31	950.895	129572	3403.76	66.1049	311.095	44.0318	989.732	11591.2	56.0695	33427.3	2465.53	57.0665	413.611	17.006	3300.98	247.777
17	17361.6	1051.07	243.736	20106.5	2555.22	36.018	326.449	140355	3507.59	35.0295	121.338	61.0572	488.165	12632.1	28.0278	38890.7	706.725	12.0054	139.31	4.00039	3744.17	277.956
21	16253.1	491.06	261.867	8153.31	2031.65	14.0032	194.462	127957	3426.25	24.0241	69.1389	52.0389	230.711	12743.6	10.0096	36454.2	259.207	7.00247	53.0499	0	3654.84	301.116
25	16165.1	286.011	237.695	4961.43	1774.5	6.00088	161.326	137172	3485.9	19.018	62.1188	39.0215	126.219	13350.2	8.00601	38672.6	145.496	0	34.0201	2.0002	3906.21	277.95
29	17000.9	178.4	263.853	4028.66	1920.79	4.00044	154.29	144463	3819.84	20.0185	61.091	41.0276	96.132	13014	11.0088	39008.9	75.1854	4.00166	15.006	1.00007	3796.17	320.253
33	16833.6	113.16	213.556	3361.56	1749.1	11.0019	133.218	140648	3623.64	15.0122	62.1063	41.0268	74.0813	12887.7	8.00723	39484.4	64.1709	2.00044	5.00154	0	3925.96	285.997
37	16921.8	76.0708	235.693	2841.77	1729.33	6.00103	122.192	135852	3569.97	6.00557	66.1083	39.023	63.054	13137.3	10.0074	38427.5	48.1082	4.00137	7.00271	0	3906.97	286.006
41	17151.6	63.0506	219.593	2719.13	1708.53	7.00076	121.191	143609	3668.25	12.0072	74.1316	30.0148	36.0217	13097.1	7.00413	39809	47.1096	3.00095	6.00132	1.00007	3878.35	293.064
45	16699.1	58.0415	233.665	2771.93	1746.15	7.00164	109.147	140619	3615.18	17.0119	50.0751	21.0071	44.0262	12882.8	15.0149	38472.1	40.0967	1.00017	2.00093	2.00029	3717.18	314.215
49	17044.6	34.0159	214.566	2424.65	1635.52	10.0023	131.211	140840	3677.76	16.0151	67.1153	20.008	21.0076	13087.3	6.00371	39588.6	21.05	4.00083	4.00107	0	3763.09	305.135
53	17232.6	43.028	249.773	2611.25	1799.46	6.00073	144.266	143518	3758.16	21.0164	49.0829	27.0103	31.0154	12492.2	7.00604	38142.3	26.0632	6.00308	0	0	3639.68	269.889
57	16966.9	35.0156	251.78	2581.89	1697.07	7.0009	137.23	141622	3828.92	13.013	61.102	30.0164	26.0096	12652.8	10.0068	38624.7	33.0664	2.00059	3.00071	0	3774.57	283.982
61	16990.9	32.0125	223.617	2572.11	1745.11	6.00059	153.289	140200	3623.15	16.0101	63.0981	27.013	27.0125	13078.8	15.0162	39055.9	34.0869	3.00095	4.00122	1.00012	3804.62	251.787
65	16608.5	22.006	238.695	2489.78	1734.78	5.00056	139.24	142060	3612.5	14.0089	60.091	22.0094	26.0119	13443.2	10.0084	40387.4	32.0838	3.00051	1.00017	1.00007	3957.99	316.235
69	17391.6	37.0195	237.69	2599.48	1782.58	6.00122	141.263	146146	3813.81	8.0041	66.0927	23.0106	22.0084	13239.5	4.00269	39895.5	34.078	3.001	4.00039	2.0001	3804.99	329.337
73	17453.6	40.0216	242.729	2725.17	1817.06	4.00034	158.317	144472	3727.2	10.0061	69.1084	27.0125	36.0243	13075.4	7.00393	39594.4	47.1031	4.00112	5.00105	0	3767.63	296.076
77	17283.7	35.0164	247.756	2603.67	1735.88	5.00071	161.329	144285	3837.94	16.0089	58.0889	27.0137	29.0191	13027.6	10.0076	39429.4	30.0626	4.00078	3.00149	0	3795.96	281.975
81	16726.5	22.0061	227.656	2380	1626.14	4.00078	141.252	142168	3626.37	12.0083	55.0807	18.0064	32.0163	12990.1	9.00804	39595.5	31.0678	3.00095	1.00022	0	3786.02	294.057
85	17603.6	37.0195	254.806	2634.39	1832.88	3.00042	136.234	147942	3782.63	13.0074	56.0812	23.0108	33.0177	12835.9	8.00616	38985.4	37.0871	3.00066	1.00042	0	3692.8	285.999
89	17012.8	40.02	249.763	2528.33	1833.03	10.0015	155.324	145194	3879.75	12.0063	57.0803	17.0072	32.0173	12858.5	9.00599	39472.3	34.0723	4.00127	3.0012	1.00002	3840.22	281.968
93	17151.9	33.0133	237.688	2420.27	1700.11	0	131.216	144728	3823.03	10.0061	75.1237	19.01	35.0192	12967.1	12.008	39726	38.0783	3.00105	2.00039	1.00002	3724.55	294.058
97	17673.7	34.0153	256.817	2641.44	1895.94	6.00098	144.258	147915	3823.87	17.0119	58.0939	19.0058	22.0073	13018.3	8.00797	39578.4	37.0737	1.00007	1.00022	0	3961.04	295.076
101	16933.5	35.0151	201.495	2458.11	1822.89	15.0049	131.213	146116	3792.09	9.00432	55.0698	18.0097	21.0079	12967.3	12.0107	39379.4	35.0707	2.00039	2.00049	0	3837.96	284.989
105	17001.2	27.0096	225.626	2435.11	1615.71	4.00054	138.238	142681	3695.67	6.00318	60.0793	12.0024	23.0094	13005.8	2.00117	39396.7	23.0413	0	0	1.00002	3698.43	259.836
109	16737.3	26.009	247.759	2446.4	1661.89	5.00051	148.282	142600	3733.78	11.0092	54.0789	14.0038	25.0115	12325.5	16.0137	38002.2	29.0638	4.00083	3.00125	0	3596.8	273.942
113	17294.9	36.0166	264.861	2673.45	1761.51	4.00064	160.316	140884	3647.86	12.0079	58.0901	9.00242	30.0137	12916	9.00471	39804.9	33.0652	2.00059	1.00037	0	3875.91	290.032
117	17378.3	25.0083	242.73	2461.04	1684.46	6.00107	147.269	141145	3741.87	9.00369	60.0749	10.0021	35.019	13223.2	19.0152	39602.8	37.0825	0	2.00044	0	3816.52	306.154
121	17018.8	36.0158	241.725	2494.81	1720.12	5.00051	152.289	146680	3840.68	20.0106	56.0779	12.0044	28.0133	13347.7	12.0074	41875.5	21.0433	4.00156	3.00095	0	4016.48	296.083
125	17737.9	24.0071	237.691	2720.65	1798.22	7.00129	148.268	146066	3892.36	11.0048	59.0757	12.0035	25.0112	13217.2	13.0113	41125.5	42.0998	3.0009	4.00093	0	3931	332.345
129	17041.4	24.0088	221.601	2451.14	1659.37	0	147.271	143579	3837.66	3.00173	64.0894	16.0052	21.0097	13056	7.00535	38999	29.0591	1.00032	1.00032	0	3840.93	275.947
133	17289.2	32.0139	264.867	2592.04	1737.57	3.00022	137.232	147523	3848.93	9.00481	69.1022	19.0087	25.0108	12877.3	7.00574	39852.6	29.0643	5.00149	3.00066	1.00002	3868.84	299.104
137	17852.8	25.0076	246.76	2644.77	1909.07	3.00027	165.342	149810	3916.45	7.00462	54.0738	16.0077	17.0057	13467.8	11.0078	41004.5	47.0974	0	4.00093	1.00007	4121.97	302.127
141	17396.6	32.0149	221.599	2600.92	1720.94	2.00029	149.275	144167	3720.76	2.00132	59.0738	11.003	27.0138	13306.7	10.0079	40300.1	36.0914	2.00049	5.001	0	3935.81	294.077
145	17433.9	26.0095	241.719	2529.65	1712.6	6.00088	153.301	147038	3757.12	10.0068	55.0766	12.0037	19.0074	13507.8	13.0149	41745.1	36.0847	2.00034	1.00032	0	4008.75	294.071
149	17762.3	31.0127	250.774	2709.16	1800.57	9.00115	168.361	150126	3838.99	10.0073	55.084	10.0029	28.0148	13590.4	13.0123	41598.9	31.0746	1.00046	2.00024	1.00007	4125.73	314.21
153	17623	35.0151	246.742	2784.77	1800.45	9.00183	180.406	147602	3813.18	11.0061	62.0891	12.0033	20.0076	13756.4	7.0054	40423	42.0923	4.00117	3.00139	1.00007	4099.81	325.288
157	17704.2	37.0188	240.712	2640.42	1792.33	8.00142	168.363	152936	4068.81	11.0085	53.0835	13.0028	20.0083	13181.4	12.0105	41910.4	33.0771	3.00105	2.0002	0	3987.72	275.927
161	17719.5	29.0103	240.706	2398.07	1753.25	5.00085	161.33	151186	4052.74	5.00423	91.1728	10.0035	18.0072	14216.9	8.00758	42388.8	47.1373	2.00073	3.00081	0	4148.67	328.355
165	17862.1	30.0132	257.822	2692.55	1793.34	5.00061	141.251	152881	3981.29	13.0091	56.0829	13.0044	22.0115	13016.8	11.007	39414.3	27.0528	0	1.00032	0	3897.91	285.997
169	17380	29.0117	277.959	2603.11	1794.51	8.00146	152.302	152866	4003.87	12.0079	67.11	13.0032	31.0176	13430.5	10.0061	39802.3	41.1026	2.00059	0	0	4117.48	285.019
173	17714.9	25.0076	260.831	2446.97	1660.54	6.00127	156.314	155112	4021.49	9.0076	67.1187	11.0025	17.0076	13809.6	12.0127	42362.5	42.0825	3.00061	0	0	4207.2	344.453
177	18224.1	22.0059	273.914	2754.34	1980.54	3.00037	181.424	155785	4093.75	12.0067	67.1003	17.0063	19.006	13389.1	10.0102	41415.6	32.0714	2.00059	0	1.00002	3973.97	290.028
181	17274.8	30.011	276.935	2695.09	1796.53	2.00039	157.303	149294	3904.77	14.0083	72.1109	7.00203	26.0105	13332.7	8.00606	40852.2	31.0746	1.00042	3.0012	0	3977.6	310.221
185	17061	22.0061	243.73	2432.24	1561.5	2.0002	160.32	148514	3821.67	6.00445	71.1154	8.0021	18.0053	12825.5	8.00665	39104.6	32.0758	1.00022	4.00078	0	3804.35	269.887
189	17445.9	23.0079	248.772	2526.03	1843.49	8.00127	151.286	151077	3932.49	8.00586	68.1049	13.0043	24.0112	13119.6	13.0121	41019.5	34.0881	0	0	1.00012	4095.27	330.33
193	18149.7	26.0084	257.818	2725.79	1928.09	6.00068	156.303	159085	4012.33	13.0085	65.0997	14.004	17.005	14012.1	5.00481	43367.7	47.1241	2.00078	2.00059	0	4253.23	339.402
197	17772.8	27.009	269.898	2631.27	1882.45	9.00183	147.265	149885	3864.74	14.0099	46.0657	8.00176	23.011	13799.6	5.00398	41841.7	31.0674	1.00022	3.00071	0	4136.28	331.345
201	18382.6	27.0095	275.942	2704.77	1801.39	2.00024	161.322	159375	4092.54	10.0076	55.0809	8.00186	27.0115	13749.8	10.0088	42988.9	26.0706	5.001	5.00125	0	4305.89	304.14
205	18358.1	19.0049	245.753	2585.37	1873.56	4.00073	145.258	160121	3955.39	8.00523	67.1007	10.0019	19.0066	14113.3	12.0086	43511.2	37.0864	5.00252	3.0009	0	4188.42	311.189
209	18235.8	34.0159	278.954	2883.53	1940.6	6.00098	190.442	157556	4141.04	10.0063	66.1001	14.0053	15.0044	13495.2	5.00315	42064.7	29.0676	6.00137	1.00046	0	4050.19	308.164
213	17731.8	30.0112	244.737	2588.18	1818.9	4.00064	152.286	157469	4076.92	7.00882	68.1187	7.00134	25.0091	13987.3	13.0118	43312.3	35.0922	4.00073	4.00083	2.00015	4208.79	296.068
217	18511.4	29.0117	279.956	2702.92	1903.77	2.00024	171.365	161850	4102.44	9.00638	69.1115	7.00178	17.0057	13854.3	13.0108	43849.5	42.1291	2.00034	3.00042	0	4301.08	334.369
221	18094.6	32.0127	262.874	2811.93	1828.48	8.00127	154.316	157377	4120.2	14.0108	62.1026	18.0062	17.0055	14165.6	9.00648	43133.5	29.0623	1.00022	2.00049	1.00002	4193.86	316.225
225	18484.4	33.0177	251.78	2937.02	1866.55	9.00139	160.318	164019	4257.78	13.0099	71.1223	6.00176	21.0084	13723	11.0077	43766.2	35.0819	2.00024	3.00076	1.00007	4118.07	277.941
229	18170.3	22.006	280.974	2496.84	1785.86	2.00029	151.283	157907	4180.79	4.00283	73.1092	9.00232	21.0065	13760.1	9.0077	44345.5	41.088	2.00068	1.00012	0	4290.45	310.172
233	18254.2	26.009	271.903	2732.58	1918.03	5.00066	156.316	160223	4083.18	13.008	72.1144	7.00125	27.0131	13420.6	14.0111	42384	29.0667	2.00024	2.00049	0	4006.73	287.019
237	17696.1	35.0153	278.948	2615.04	1787.85	8.00098	184.438	155878	4046.27	12.0095	68.1127	15.0051	23.0103	13358.2	14.0138	42097.9	39.0971	0	2.00064	2.00029	3982.52	287.016
241	17260.3	35.0151	249.766	2432.1	1667.82	3.00042	165.342	151970	3982.32	4.00337	52.0661	9.00252	14.0036	13207.4	9.00608	40976	34.0787	0	3.00095	1.00007	3933.13	294.057
245	17758.4	25.0076	256.81	2527.25	1751.22	3.00022	143.251	157712	4154.32	10.0069	58.0867	11.0033	21.0081	12912.9	10.0075	40850.5	30.0694	2.00039	1.00007	1.00007	3856.04	276.946
249	18246	39.0187	276.934	2828.81	1917.46	6.00088	173.372	160643	4206.2	6.00293	65.0903	12.0044	27.0124	13732.5	9.0077	43320	43.1194	2.00063	2.00088	1.00012	4233.69	330.333
253	17796	22.0061	279.975	2582.16	1791.74	6.00088	138.246	154998	4034.37	9.00691	81.1474	8.00181	23.0097	13535	11.0096	42164.1	35.0726	0	4.00083	0	4074.31	342.435
257	17940.3	38.0191	268.896	2586.32	1807.53	9.00198	149.277	159050	4123.56	12.0067	77.1268	19.0062	25.0112	12693.8	7.00462	39963.4	26.0733	4.00137	3.0009	0	3883.61	281.98
261	17859.8	26.0083	261.846	2781.45	1718.96	1.00002	153.287	155590	4139.27	14.0104	61.0978	16.005	30.0177	13155.5	9.00736	41419.8	38.0839	1.00027	0	0	4040.22	312.188
265	17849.5	21.0071	244.73	2567.87	1702.2	6.00142	153.292	156000	4042.76	6.00342	54.0699	12.0024	27.0113	13175.2	13.0123	41100.3	28.0578	1.00007	2.00063	0	3981.02	304.134
269	18147	26.0087	292.046	2631.08	1830.77	4.00073	172.362	162695	4299.88	4.00205	70.0969	12.0032	18.0054	13998.4	9.00716	44402.3	49.1338	4.00176	3.00046	1.00017	4344.04	323.296
273	18743.9	22.0065	274.929	2746.1	1937.62	4.00107	167.341	163565	4145.84	7.00511	73.1207	11.0029	16.005	14086.3	16.0151	44179.8	36.0757	3.00076	4.00161	1.00027	4269.48	319.249
277	18323.2	32.0129	298.1	2805.02	1878.78	3.00032	164.333	163718	4213.04	7.00472	74.1427	10.002	21.0089	14432.8	10.0068	44378.7	34.0764	4.00132	2.00054	2.0001	4440.69	347.47
281	18661.9	29.011	227.632	2827.33	1861.09	8.00098	157.316	166092	4350.54	12.0074	66.1001	14.0042	18.0123	14007.6	7.00481	44478.6	33.0768	2.00073	1.00042	0	4295.32	314.225
285	18322.4	23.0065	256.813	2568.12	1804.34	6.00059	164.334	164341	4252.94	7.003	74.1102	11.004	14.0042	14241.2	8.009	44178.1	36.0916	1.00037	2.00059	1.00007	4408.19	317.233
289	18710	27.0089	287.003	3011.42	1879.71	3.00061	181.409	167261	4337.56	7.00423	74.1139	13.0034	27.0132	13451.2	13.01	42733.4	39.1042	2.00063	3.0012	0	4135.79	300.132
293	18483.5	19.0047	261.861	2735.4	1771.11	8.00171	178.406	164507	4200.99	6.0042	71.1192	14.0042	16.0068	13754.2	11.0085	44193.4	40.0953	1.00027	2.00063	1.00012	4204.67	301.111
297	18364.1	33.0139	298.089	2670.35	1955.31	2.00034	182.424	165688	4211.46	6.00352	77.1255	15.0041	16.0046	14065.1	8.00621	44755.5	26.063	2.00068	1.00022	0	4358.14	320.266
301	18144.6	32.0126	259.846	2794.32	1915.46	5.00046	166.34	162842	4198.57	11.0071	67.1061	10.002	25.0093	13726.5	16.0113	42764.2	37.0665	4.00142	3.00095	2.00039	4340.1	307.194
305	18319.5	30.0114	255.801	2866.88	1810.97	5.00208	174.371	170164	4336.95	9.00599	69.1107	13.0031	16.0047	13926.3	6.00606	45301.8	36.099	1.00046	3.00105	0	4388.86	314.25
309	18457.2	23.0072	246.742	2638.5	1794.11	5.00051	128.207	165530	4221.1	1.00076	61.0828	8.00146	19.006	14065.3	10.0071	44399.8	40.1068	2.00044	2.00078	1.00002	4383.64	324.288
313	19042.2	31.0127	318.245	2834.72	1977.27	4.00098	164.33	169168	4388.12	11.0065	74.1192	11.0039	15.0035	13838	13.011	44569.1	45.1228	1.00007	2.00039	0	4255.14	321.268
317	18293.1	36.0159	272.931	2674.28	1805.8	4.00059	156.302	164818	4182.05	9.00613	62.0955	6.00137	18.0079	13395.3	12.0114	43185.2	41.1051	3.00085	4.00059	0	4135.61	280.979
321	17575.8	36.0159	248.766	2390.6	1677.07	3.00012	133.221	157487	4065.14	9.00545	53.0711	8.00161	20.0075	13627.1	8.00738	42318	28.0615	4.00176	1.00022	2.00015	4002.16	302.129
325	17638.4	19.0045	261.837	2630.1	1787.01	3.00027	163.326	161168	4205.1	8.00674	81.1572	20.007	23.0097	12869.3	20.0179	40496.8	33.0725	2.00088	0	0	3839.35	257.814
329	18424.6	29.0103	249.765	2711.03	1787.8	5.0009	173.367	166794	4269.86	3.00247	68.1125	11.0021	21.0093	13785.3	10.0064	43890.1	36.0856	2.00044	1.00022	0	4222.66	314.205
333	18519.6	32.0148	236.683	2659.29	1698.82	4.00039	163.34	161884	4327.97	4.00249	70.102	13.0057	17.0058	13714.4	6.0043	43054.6	32.0811	0	0	0	4260.7	317.227
337	17846.4	30.0118	279.955	2691.11	1751.4	2.00034	155.298	162107	4204.15	10.0068	63.0972	15.0056	17.0052	12585.8	8.00885	40554.9	33.0869	1.00022	2.00044	0	3873.13	295.071
341	18344	34.0143	283.982	2716.16	1854.97	7.00081	201.495	163981	4245.35	13.0084	68.1101	7.00105	22.009	13497.8	6.00635	43853.3	47.1123	4.00068	0	0	4113.38	295.068
345	18121	28.0098	270.896	2506.19	1694.7	4.00044	149.285	160710	4296.6	5.0034	84.1466	8.00318	12.0038	13796.1	7.00423	43510	31.0747	1.00037	0	0	4160.06	315.237
349	17823.1	27.0097	272.915	2617.26	1735.88	4.00034	169.351	162257	4196.84	6.00313	73.1042	9.00208	20.007	12593.2	12.011	39782	32.0791	4.00176	1.00046	0	3750.88	284.992
353	18246.4	23.0068	264.869	2775.25	1803.4	3.00037	164.333	160792	4156.94	7.00462	71.1131	11.0031	21.0095	13315.1	9.00687	42249.1	35.0745	2.00039	3.00066	0	4114.5	310.214
357	18111.4	22.0065	278.948	2669.07	1707.61	6.00073	177.394	159773	4314.52	11.0057	70.1131	6.00176	24.0104	13190.9	11.0118	41873.4	31.085	1.00032	0	0	3932.49	293.073
361	18279.2	26.009	239.727	2731.13	1830.73	8.00176	160.317	166048	4392.41	6.00308	79.1262	6.00122	19.0069	13938	8.00616	44354.2	33.073	1.00027	5.00188	1.00002	4327.73	327.325
365	18751.9	29.0122	238.716	2886.97	1868.09	4.00078	188.44	172401	4422.68	6.00303	70.1013	10.0021	20.009	14120.4	11.0069	44850.9	42.1032	1.00017	1.00017	1.00007	4417.72	285.998
369	18500	26.009	299.094	2903.74	1801.18	5.00041	165.338	167082	4350.13	9.00491	79.1309	8.002	24.0102	13618.1	6.00484	43480.4	36.0911	3.00144	1.00027	0	4164.9	275.949
373	18675	31.0117	283.989	2804.76	1786.57	1.00022	158.312	171513	4335.71	7.00486	64.0955	18.0064	17.0066	13598.6	10.0071	44750.1	26.0548	4.00064	2.00049	1.00017	4197.24	275.931
377	18444.1	24.0082	239.712	2699.3	1905.86	6.00166	149.285	172880	4399.34	6.00376	80.135	5.00085	20.0073	13795.2	5.0033	44865.3	27.0663	1.00037	2.00044	1.00017	4401.98	338.402
381	18266.2	30.0112	277.949	2787.92	1779.32	8.00235	196.478	164517	4309.96	7.00452	73.1142	10.0025	15.0035	13806.3	6.00401	43587.2	25.0605	5.00217	2.00049	3.00022	4160.41	305.135
385	18668.1	28.0096	236.689	2768.83	1874.51	3.00066	181.401	172230	4459.37	6.00508	72.1231	5.00085	19.006	14275.7	6.00464	45664.8	39.0998	5.00169	6.00215	1.00017	4389.23	340.429
389	18624.8	26.0084	290.029	2655.41	1836.87	6.00044	179.392	172145	4467.04	4.0022	68.0972	9.00501	21.0077	13787.5	11.0076	45092.3	24.0544	3.00125	2.00029	1.00012	4383.98	343.441
393	18404.7	23.0068	250.774	2875.18	1781.28	7.00061	186.428	166601	4365.26	5.00428	65.1128	9.00193	26.0165	13408.6	10.0089	43113.5	32.0749	3.0009	5.00212	2.00029	4218.66	301.108
397	18526.8	24.0071	268.894	2787.26	1988.83	4.00039	159.32	171425	4457.77	4.00249	78.1333	6.00142	14.0045	13369.7	8.00772	44222.2	41.1128	2.00024	2.00073	0	4198.65	330.344
401	18823.9	34.0173	247.76	2608.6	1811.82	4.00083	186.428	168877	4396.91	5.00335	79.1313	4.00107	22.0108	13951.7	9.00716	44942.9	32.0704	3.0011	1.00027	0	4382.95	306.151
405	18983.3	25.0079	272.923	2876.49	1854.04	5.00042	201.5	172391	4506.82	7.00574	68.1067	8.00186	19.0086	13648.9	8.00674	42985.1	45.1075	3.00125	1.00027	0	4269.28	328.32
409	18273.5	25.0077	242.73	2742.81	1786.17	9.00144	161.32	167969	4300.07	10.0078	59.0933	6.00161	13.0045	13304.6	9.0078	43252	49.1492	1.00032	1.00027	1.00002	4097.16	293.054
413	18171	32.0126	278.959	2518.96	1660.33	2.0001	169.36	163606	4223.1	6.00381	61.0873	7.00095	16.0052	13244.9	17.017	42484.1	36.0754	2.00044	1.00012	1.00012	4195.21	329.32
417	17978.6	19.0047	289.018	2577.33	1749.64	8.00098	135.235	168437	4262.42	6.00577	67.1235	10.0026	15.0045	12601.2	9.00545	40883.7	34.0793	1.00056	1.00012	1.00002	3862.88	273.921
421	17986.8	22.0065	272.91	2755.41	1732.68	2.00034	162.321	164408	4129.49	7.00266	62.0745	9.0033	18.0055	12890.8	9.00682	42004.6	33.0821	2.00029	2.00049	0	3925.64	280.964
425	18536.4	22.0063	275.935	2491.38	1714.76	3.00037	181.411	164142	4310.34	5.00315	65.0967	7.00125	17.0053	14003.3	14.0126	44593.3	35.0744	3.00061	2.00029	0	4359.15	320.278
429	18366.1	32.0149	282.984	2721.06	1787.82	2.00034	170.358	168577	4312.9	14.008	80.1371	11.0031	13.0043	12810.4	6.0044	40838.2	27.0776	3.00105	2.00029	1.00022	3859.34	254.796
433	18354.3	25.0083	275.951	2625.48	1814.15	0	179.409	162947	4318.91	11.0045	76.1152	15.0038	17.007	12966.3	7.00467	41471.9	19.0552	2.00054	1.00022	1.00012	3936.35	299.104
437	17706.1	15.0028	256.805	2539.92	1603.12	6.00088	151.28	159425	4142.63	5.00344	57.0743	5.00154	19.0077	12632.3	10.0079	40243.1	27.0601	0	2.00034	2.00029	3805.84	301.143
441	18175.3	19.0045	241.718	2534.86	1780.53	8.00098	171.362	165096	4265.49	9.00677	76.1332	7.00217	12.004	13032.6	13.013	42905.8	27.0537	3.00085	1.00027	0	4051.7	285.996
445	19297.3	38.0177	253.786	2870.6	1834.8	5.00105	146.269	171408	4325.33	9.00628	77.137	12.0031	24.0135	14018.1	6.00587	45207	42.1101	1.00022	3.00129	0	4305.9	328.313
449	18797.1	23.0066	234.682	2721.59	1835.88	2.00024	171.371	169269	4365.7	6.00699	99.2136	5.00076	13.0041	13594.8	19.0139	44045.8	27.0616	2.00039	2.00044	0	4193.85	301.126
453	19333.4	25.0077	258.816	2754.81	1852.49	7.00173	183.42	173193	4531.82	8.0041	63.0882	9.00125	18.0062	13968.1	7.00569	45727.4	41.0877	5.00159	4.00171	2.0001	4272.05	352.521
457	18987.3	28.0098	298.092	2722.99	1929.04	4.00059	194.47	173057	4378.62	11.0072	86.1699	5.00085	23.0111	13972.7	8.00709	44789.5	39.0889	4.00132	3.00071	1.00012	4300.78	319.27
461	18855.4	28.0104	278.948	2890.99	1877.43	5.00105	172.362	168639	4298.28	5.00447	73.1267	14.0041	26.0112	13319	11.0098	42833.5	36.0846	4.00147	2.00093	1.00022	4189.64	288.026
465	18679.5	26.0087	266.881	2717.17	1683.66	4.00039	177.396	170485	4529.65	3.00173	75.1048	6.00103	13.0039	13447.9	9.00662	43712	34.0593	3.00046	1.00012	1.00022	4293.8	306.155
469	19186.1	25.0079	288.017	2832.2	1874.55	6.00073	181.41	172086	4569.29	12.0104	77.144	6.00166	36.0205	14060.5	10.0091	45626.9	36.0932	2.00039	1.00027	0	4265.53	361.62
473	18934.9	29.0113	265.868	2812.71	1824.16	6.00078	192.456	168473	4356.42	7.00393	75.1144	12.0039	18.006	13162.3	15.0117	43009.5	31.0809	2.00063	1.00037	0	4073.56	278.981
477	18802.1	26.0083	274.934	2785.82	1781.37	8.00132	210.544	170842	4488.29	5.0032	67.1004	6.00161	16.0053	13526.6	11.012	43661.5	31.0673	3.00081	3.00051	0	4252.56	288.01
481	19171.6	19.0044	277.958	2748.54	1851.44	5.00032	183.41	173449	4589.4	4.00293	73.1164	13.004	15.0047	13854.5	9.00731	45288.2	51.1341	3.00095	1.00037	2.0001	4316.89	304.159
485	18754.3	27.0092	278.955	2979.89	1854.77	2.00034	182.415	167437	4318.47	6.00503	61.1005	17.0074	16.0052	13231.3	10.0076	42648.6	41.1116	2.00078	3.00129	0	4117.66	336.378
489	19411.4	25.0082	281.991	2879.46	1814.92	4.00044	214.575	174291	4416.12	5.00359	85.1505	12.0029	18.0078	13509.3	7.00574	43274.3	48.1145	2.00039	2.00059	0	4209.05	310.178
493	19491.2	29.0109	268.905	2746.11	1744.95	3.00037	184.419	169298	4470.61	5.00276	73.1036	4.00064	22.0093	13524.2	9.00554	44687.1	39.0907	4.00093	4.0022	2.00024	4309.43	318.242
497	19346	24.0076	293.054	2985.99	1883.85	1.00007	198.488	173621	4503.32	6.00366	76.1276	15.005	23.0105	13163.8	15.0124	43546.8	39.0994	2.00078	1.00032	1.00032	4146.2	292.052
501	19016.2	19.005	280.985	2825.07	1817.57	8.00137	212.56	167634	4360.98	2.00171	86.1465	5.00159	22.0086	13239.2	13.012	42044.6	35.0812	5.00144	6.00234	1.00017	4111.26	282.996
505	19174	22.0064	294.061	2561.69	1816.85	5.00149	200.49	176681	4566.1	4.00362	76.1352	6.00117	17.0055	13689.9	18.0159	44561.5	46.1111	4.00117	4.00142	0	4364.89	297.083
509	19370.8	29.0106	283.003	2945.87	1856.54	6.00088	193.472	174646	4603.46	7.0076	70.1195	11.0033	21.008	13230.1	15.0115	42909.6	55.1497	3.00076	1.00042	0	4037.28	324.295
513	19392.7	20.0054	288.021	2877.37	1815.19	6.00098	197.49	175165	4500.51	11.0088	68.118	8.00234	16.0043	13414.7	11.0096	43513.3	38.0949	1.00032	2.00068	1.00002	4120.31	291.061
517	19644.1	13.0021	266.881	2593.29	1825.37	3.00027	203.521	172261	4526.23	2.002	79.1484	8.002	20.0077	13831.1	12.0082	45000.3	30.069	2.00034	1.00027	2.00029	4397.33	336.378
521	19010.3	23.0068	274.931	2732.44	1760.7	3.00012	177.387	173476	4530.7	10.0064	77.1262	11.0023	14.004	12392.8	13.0098	40636.8	37.0863	2.00073	2.00034	0	3696.2	304.132
525	18913.9	27.0099	287.019	2793.83	1787.61	5.00095	196.48	167569	4288.32	4.00205	72.1124	14.0032	24.0097	13242.8	9.00652	41180.6	30.0665	1.00032	4.00112	0	4116.78	269.893
529	18482.9	17.0036	276.945	2600.16	1508.48	4.00024	169.352	161012	4099.67	3.00154	67.088	9.00149	8.0022	12480.9	5.0034	39619.6	20.0476	1.00056	3.00115	0	3649.69	296.15
533	18707.6	27.0092	304.127	2679.64	1698.37	1.00012	203.51	171410	4371.3	3.00208	63.0916	12.0038	19.0066	12601.5	9.00701	40428.1	34.0809	8.00293	7.00212	1.00017	3749.04	277.952
537	19910.3	27.0089	310.18	2917.5	1821.04	9.001	236.683	172992	4427.04	8.00537	73.12	7.00164	12.0035	13865.2	8.00528	43566.7	32.0725	1.00037	10.0021	0	4149.46	306.155
541	19888.1	19.0047	272.923	2851.52	1716.91	3.00032	229.655	169027	4337.02	9.00726	72.1126	4.00117	15.0041	13456.9	11.008	41548.3	35.0683	0	4.00171	0	4024.71	339.429
545	19611.3	23.0068	288.021	2785.09	1692.24	3.00022	203.518	170033	4321.55	5.00374	78.1311	8.00137	23.0105	12606	10.0074	40228.1	38.073	2.00073	5.00164	1.00002	3707.46	258.822
549	20453.6	25.0082	298.106	2937.22	1717.93	2.0001	213.573	166966	4449.79	9.00726	66.1118	9.00193	8.00166	12915.1	7.00467	40197	45.1002	4.00054	2.00063	1.00007	3737.85	316.226
553	20949.3	26.0083	297.076	3765.07	1605.21	9.00164	210.549	167922	4219.24	2.00132	79.1271	7.00134	11.0037	12767.9	11.0082	39256.1	68.1718	4.00088	9.00413	0	3747.69	256.843
557	20811	29.0104	314.219	14213.9	2100.76	36.0223	291.067	164988	4344.88	11.009	147.382	10.0042	11.0033	11627.6	13.0087	37197.9	611.571	9.00369	104.198	0	3399.77	233.671
561	20007.9	27.009	306.145	48926.3	3991.76	164.413	362.672	149454	3977.8	4.00367	550.522	8.00215	20.0058	11469.4	30.0338	34080.3	4462.79	37.0358	1252.02	12.0041	3297.01	275.942
565	15764.3	15.0031	270.908	108754	6127.62	502.695	457.693	110675	3176.69	7.0031	1789.52	8.00225	13.0057	7893.98	42.0379	22817.1	13426.3	67.0904	4732.21	26.0132	2155.96	164.333
569	12099.3	14.0036	163.329	200012	8131.97	924.337	469.063	73953.7	2227.63	5.00271	4054.69	8.00234	9.00242	4370.67	52.0523	11999.2	29141.8	87.1307	11979.3	47.0382	1138.91	98.1282
573	9655.35	14.0024	133.222	234443	8282.33	1298.51	433.717	47247	1395.59	11.0053	6441.05	5.00164	7.00247	1885.79	36.0255	5350.8	45076.9	124.241	20934.1	77.1043	437.569	38.0257
577	7890.78	12.0018	79.0764	236464	8028.73	1592.78	349.843	33761.2	999.882	6.00274	7503.65	5.0011	3.00061	773.633	29.0132	1942.35	51476.1	94.1527	24336.4	71.09	123.212	10.0024
581	7515.3	11.0016	47.0289	238475	8052.08	1597.59	302.49	28556.3	799.396	4.00078	8330.8	8.00181	12.0041	398.085	20.0073	869.534	58592.1	97.1665	28055.9	84.121	62.0581	7.00169
585	7528.71	11.0016	61.0455	237814	7729.42	1489.08	317.563	26660.1	749.341	4.00117	8513.69	9.00261	8.00215	338.501	39.0219	716.314	60371.2	109.199	29650.2	63.0757	33.0168	3.00081
589	6829.21	20.0053	50.0342	240909	7530.86	1605.19	331.77	24860	723.836	3.00037	8184.63	6.00088	9.00379	242.778	18.0048	544.621	55880.5	118.203	26880.4	64.0823	25.0099	3.00061
593	6889.06	12.0018	42.0217	239935	7156.31	1522.7	273.289	24435	644.428	8.0023	7768.56	6.00205	8.00166	195.517	23.0119	448.477	51708.9	97.1715	24544.5	79.1179	12.0027	2.00044
597	6978.08	6.00068	68.0577	238286	7543.78	1571.5	302.562	24866	705.412	4.00088	8181.6	5.00139	5.00095	229.707	25.0096	479.835	58142.8	104.173	27612.7	79.1053	11.0034	2.00024
601	6549.51	11.0017	55.037	241414	7436.74	1572.44	342.786	23728.5	646.422	3.00085	7963.13	2.00029	7.00183	222.69	29.0126	395.922	54810.4	114.2	25951.4	80.1115	15.0045	0
605	7025.13	3.00012	65.0533	238433	7352.18	1546.73	285.356	24445.5	666.792	11.0046	8102.92	7.00144	2.00029	226.657	24.0091	454.525	56329.3	102.178	27021.4	77.1191	13.0027	1.00017
609	7440.66	11.0015	60.0457	241513	7661.46	1586.65	340.857	24164	657.626	7.00139	8517.02	8.00195	5.00071	201.534	32.0151	461.592	62119	104.165	30258.4	76.1178	13.0039	3.00037
613	7169.31	7.0009	61.0455	237620	7850.49	1556.88	327.712	24534.3	693.467	4.00127	8301.88	9.00266	7.00242	232.706	27.0099	437.375	59937.3	115.219	29208.8	94.159	16.0061	0
617	7158.54	9.00129	43.0247	238278	7913.12	1596.03	364.023	24444.2	760.514	10.003	8634.87	3.00022	10.0023	235.774	26.0095	415.199	63874.6	116.22	30948.6	83.1174	16.0062	2.0002
621	7478.71	5.00042	66.0534	241039	7864.93	1572.46	338.846	24843.6	701.448	6.00147	8692.84	7.00139	5.00095	238.753	14.0024	477.808	65213.6	128.284	31923.7	76.1124	9.00198	0
625	7378.88	6.00049	59.0475	239252	7736.91	1543.31	388.393	24224.4	711.6	3.00061	8347.61	4.00088	7.00183	213.625	20.0057	457.602	60605.7	116.208	29552.6	78.1091	11.0034	0
629	7234.82	6.00044	69.0585	241527	8024.61	1492.11	408.576	24426.1	714.641	3.00066	8668.58	9.00212	8.00357	240.759	28.0104	435.331	63743	120.241	30813.8	77.1131	6.00073	0
633	7687.11	2.0001	65.0516	243656	7932.97	1555.02	392.431	24290.1	686.301	11.0032	8603.03	7.0012	4.00103	186.491	27.0119	479.853	63703.3	159.387	31565.9	82.1368	10.002	1.00022
637	7217.8	9.00139	74.0674	240502	7961.83	1514.49	408.562	24545.6	683.239	5.00178	8484.79	8.00274	8.00234	212.642	34.0162	435.338	61230.3	130.266	29668.9	100.185	8.00357	1.00012
641	7288.43	9.0011	52.0357	241562	7922.43	1647	494.725	24421.2	735.006	5.00129	8774.2	9.00208	8.00166	189.506	22.0083	409.165	65242.7	130.272	31551.5	98.1909	7.00217	2.00029
645	7669.25	5.00041	54.0379	241853	7814.98	1507.48	569.608	24637.2	725.921	3.00085	9031.9	5.0012	8.00166	207.606	24.0123	435.324	66986.6	147.382	33419.9	117.224	10.0033	2.00049
649	6997.45	10.0014	58.0442	238729	7640.16	1517.67	551.349	24578.1	676.975	7.00266	8721.13	2.00039	3.00042	192.508	34.0158	436.384	61612.8	129.242	30289	115.204	10.0023	1.00012
653	7148.07	6.00068	42.0236	240025	7575.24	1534.13	629.836	23962.7	647.516	8.00225	8816.7	5.00115	4.00078	194.519	23.0079	418.158	64662	164.43	32050	119.261	15.0056	0
657	6613.45	7.00061	36.016	240426	7353.43	1605.74	775.316	23814.4	694.391	4.00083	9051.45	7.0011	12.0039	165.362	34.0171	398.964	66235.7	157.371	33026	122.268	11.003	0
661	6552.69	4.00024	48.0283	240994	7021.52	1574.03	851.777	23566.9	742.199	8.00249	8619.04	8.00166	7.00134	159.346	24.0082	385.838	59857.7	182.514	30099.9	138.302	12.004	0
665	6226.11	10.0014	43.0229	239380	7240.67	1582.22	1052.33	24160.8	683.061	7.00217	9097.38	2.00039	11.0037	163.369	32.0145	320.255	64067.2	191.557	32572.7	157.379	10.0032	3.0009
669	5826.59	4.00024	39.0186	238671	6875.7	1696.69	1114.59	23125.9	663.776	8.00303	9107.16	3.00056	4.00059	135.249	27.01	310.18	65037.5	177.48	33600.6	168.439	6.00176	2.00024
673	6022.06	8.00098	31.0147	238451	6638.54	1573.5	1143.17	23427.4	674.925	7.00256	8914.33	6.00098	6.00122	140.264	29.0123	371.718	62201.2	151.335	32111.9	164.457	10.0029	3.00056
677	5473.03	11.0019	35.0164	239822	6812.04	1611.07	1360.38	22818.7	705.322	2.00063	9231.75	7.00154	8.00239	114.184	18.0045	300.126	67068.6	174.464	35240.1	172.492	6.00186	2.00029
681	5363.75	10.0012	39.0206	238114	6250.19	1620.44	1317.18	22480.5	606.872	5.0011	9489.64	1.00022	3.00125	108.161	35.016	321.268	67422.8	169.442	35984	185.579	7.00286	0
685	5458.19	6.00088	31.016	240417	6328.28	1583.6	1335.23	23191.9	669.828	6.00215	9490.5	9.00217	11.0027	117.197	30.0127	350.511	63741.9	173.442	33558.2	181.497	7.00188	2.00029
689	5247.37	7.00071	28.0117	242421	6425.57	1558.32	1403.46	22969.9	691.325	6.00147	9628.83	7.00129	9.00208	87.1078	34.0183	323.281	66815.7	207.674	35104.5	191.601	11.0034	1.00007
693	4960.7	8.00098	32.0143	240199	6102.59	1681.56	1348.58	22193.6	607.754	4.00083	9432.53	4.00039	4.00088	88.1081	27.0099	264.861	65740.4	217.686	35432.6	213.707	2.00049	2.00024
697	4437.46	9.0011	21.0059	238053	5463.52	1568.59	1364.88	22097.9	634.221	4.00068	8878.91	8.00151	6.00186	75.0768	31.015	285.046	56785.5	164.404	30056.5	156.376	1.00007	0
701	3989.39	6.00059	22.0078	238294	5377.16	1637.61	1238.22	22148.8	623.972	3.00125	9556.05	7.00144	8.00386	82.1057	28.0111	269.888	63416.6	160.377	34564.4	157.427	6.0022	3.00022
705	2889.72	5.00032	8.00107	239684	4594.32	1591.35	929.506	20875.1	631.271	7.00188	9450.66	7.00256	2.0002	58.0489	20.008	227.642	59085.9	141.292	32597.6	116.231	6.00117	0
709	2607.03	6.00049	3.00037	240704	4501.14	1651.57	616.752	21846.2	609.839	11.0036	10189.8	3.00046	11.0025	27.0152	12.0026	208.547	64469.3	104.2	36390.1	105.202	4.00073	0
713	2547.77	9.00129	3.00032	240502	4604.13	1645.95	445.023	21719.2	656.639	11.0034	10410.3	7.00169	7.00188	13.0051	19.0068	248.762	66953.7	85.1246	38795.4	76.1341	5.00134	1.00007
717	2440.93	6.00044	1.00002	238362	4032.18	1629.22	254.103	20532.9	588.551	3.00164	9763.47	6.00083	12.0027	6.00112	9.00188	207.532	60947.7	59.0656	34755.5	68.1144	4.00132	1.00022
721	2551.96	10.0012	4.00039	239733	4315.79	1716.4	199.747	21419.5	696.265	1.00037	10069.8	5.00051	7.00203	12.0033	9.00154	238.714	62607.1	70.0857	35664.1	73.1067	5.00061	3.00046
725	2848.94	6.00049	0	242827	4767.32	1661.86	244.006	21270.8	608.838	9.00276	10711	6.00117	8.0022	10.0032	12.0025	277.968	69869.6	79.1013	41607.9	87.1643	4.00147	0
729	2688.57	9.001	0	242742	4757.48	1695.55	195.693	21321.8	683.08	8.00313	10561	4.00088	8.00533	8.00176	15.0046	226.687	68298.9	75.1024	39891.6	75.1069	9.003	1.00017
733	2862.98	5.00032	3.00027	241431	4736.6	1641.99	197.738	20964.8	637.437	5.00193	10662.7	10.0028	6.00156	8.00269	17.0045	218.588	69760.3	69.1004	40686.9	79.133	4.00078	1.00012
737	2898.18	9.0011	4.0002	239557	4633.82	1569.14	201.773	21955.4	647.508	7.00188	11043.9	6.00127	8.00176	8.00259	10.0015	307.214	73114.8	89.1422	43399.9	83.1464	8.0021	1.00012
741	2920.76	6.00049	3.00037	241896	4715.27	1679.52	176.698	22195.1	664.813	6.00127	10507.3	8.00181	7.00183	10.0023	17.005	268.905	66660.9	75.114	38288.8	78.1233	5.00115	1.00012
745	2941.26	5.00041	1.00007	242623	4725.51	1654.29	208.79	21740.6	655.662	2.00078	10789	5.0011	6.00147	8.00117	13.0021	207.54	69968.2	68.0843	40644.4	70.1278	2.00039	1.00022
749	2961.61	5.00032	2.0001	238113	4722.33	1720.03	192.728	22086.6	645.442	5.00129	10811	5.00159	9.00271	8.00332	10.0024	227.639	72423.6	72.0845	42928.2	78.1155	9.0032	3.00037
753	2994.94	10.0012	2.0001	239475	4568.99	1640.19	192.678	22081	660.671	6.00215	10366.2	11.0034	11.0034	8.00269	15.0042	256.816	64592	85.1299	37717.1	65.0813	7.00256	1.00022
757	2907.9	7.00061	2.0001	239955	4802.32	1664.61	189.658	21343	656.67	6.00132	10563.5	2.00039	6.00181	4.00098	12.0024	241.721	69693	67.0865	40457.1	64.0851	2.00034	1.00002
761	2847.74	5.00041	0	242115	4647.98	1695.63	175.582	21523.7	674.128	5.00144	10832.3	5.00061	6.00225	14.0048	17.0054	234.682	72969.4	76.0991	42083.2	69.1038	5.00139	4.00098
765	2970.29	10.0014	2.0002	239454	4613.24	1639.21	198.665	21361.6	626.262	5.00125	10237.2	8.00137	8.00234	11.0032	9.00212	233.671	64567.8	77.1013	37568.4	72.1194	8.00254	2.00034
769	2820.96	6.00044	4.00059	239487	4809.23	1644.6	183.679	21611	660.669	6.00059	10417.2	5.0011	4.00083	8.00269	12.0025	218.588	68568	82.1351	39921.4	71.1057	4.00098	0
772	2908.89	4.0002	0	236672	4477.37	1648.59	168.519	21411.9	621.107	0	10140.9	8.00078	10.0041	6.00103	14.0024	268.881	63902.4	88.1334	37836.4	68.1001	8.00176	0
