# Supplementary material for: On the longevity and inherent hermeticity of silicon-ICs: evaluation of bare-die and PDMS-coated ICs after accelerated aging and implantation studies
Source: Nat Commun. 2025 Jan 2;16:12. doi: 10.1038/s41467-024-55298-4 (PMC11697292; doi:10.1038/s41467-024-55298-4)
Supplement: Supplementary file 4 — Source Data [file 41467_2024_55298_MOESM4_ESM.zip › Source Data/Main/Fig6.xlsx]

## Sheet: Fig6a_Chip-A_PDMS-coated_7m
#Depth (nm)	H-	C-	NH-	O-	OH-	F-	SiH-	^30Si-	S-	O_2-	Cl-	^29SiN-	SiHO-	SiO_2-	SiHO_2-	SiO_3-	SiHO_3-	Si_3-	Si_3N-	Si_2N-
0	19020.8	2193.37	23.0152	24175.4	7916.78	7771.87	352.511	18.0088	98.2448	128.022	946.54	40.0214	79.1566	1186.57	188.868	93.2209	84.1727	0	2.0001	4.00039
0.13965	9015.76	3198.38	25.0153	38751.3	5834.79	6143.64	339.573	26.0165	111.313	136.208	838.951	48.0342	138.467	2441.97	312.37	202.01	78.1566	4.00039	0	8.00156
0.2793	8055.92	6143.94	16.007	69704.6	6466.19	5932.45	598.474	41.0492	205.043	212.261	893.242	74.085	209.074	3677.88	378.494	258.664	86.1811	9.00198	1.00007	7.0012
0.41895	9039.51	10214.9	17.0071	103181	7698.45	5724.06	969.216	64.1146	300.261	317.161	875.491	86.103	297.145	5108.61	485.714	342.921	84.1769	6.00117	1.00012	12.0035
0.5586	10016.6	13836.8	13.0073	111076	7765.09	5297.71	1279.18	126.433	362.255	379.204	764.154	78.0782	417.242	6047.13	506.205	393.818	99.2546	17.0071	0	25.0178
0.69825	10696.1	16746.1	22.0118	115372	8112.31	4986.78	1515.02	150.567	406.058	409.071	582.197	116.199	412.18	6414.63	552.465	405.998	101.26	16.0063	0	21.0108
0.8379	11770.6	19312.9	21.0128	116279	8217.48	4622.33	1798.83	205.083	465.383	438.733	498.031	118.19	430.493	7548.63	619.3	508.28	118.347	16.0063	1.00002	13.0041
0.97755	11815.3	21834.5	17.0079	117080	8330.46	4415.93	2022.83	220.308	482.762	472.517	421.345	158.321	480.619	7644.93	605.934	508.355	87.2023	18.0088	2.00059	13.0041
1.1172	12407.8	22773.4	25.0226	118200	8382.35	4307.22	2348.82	215.266	473.454	540.604	363.202	158.321	525.689	8394.27	603.874	509.33	112.329	36.0317	0	20.0107
1.25685	12830.1	23104.4	17.0096	118258	8069.91	4018.75	2333.36	273.064	459.244	556.108	295.132	172.404	514.457	9393.93	657.44	579.197	105.275	29.0206	0	14.0048
1.3965	12468.4	23715	27.0218	118202	7759.18	3739.95	2489.25	302.363	479.69	590.171	229.301	168.395	532.925	8956.53	585.313	568.888	86.1954	32.025	1.00002	15.0055
1.53615	12760	23487.1	28.0219	118911	7772.93	3831.42	2595.01	301.456	502.229	674.407	192.925	210.602	533.926	10132.8	687.477	692.614	124.409	32.0282	3.00051	22.0129
1.6758	12651.4	22684.4	23.0151	118315	7470.22	3767	2594.85	293.31	538.167	695.922	194.925	250.852	563.77	11828.3	746.55	725.96	128.421	30.0235	0	13.0041
1.81545	12303.6	22331.3	31.0246	118359	7345.25	3558.38	2641.28	371.601	512.483	714.127	165.701	260.842	541.112	11177.8	684.34	728.045	105.291	27.0178	3.00022	13.0054
1.9551	12795.4	21494.6	28.0234	118321	7167.02	3747.93	2596.15	369.6	565.866	755.365	166.685	315.282	596.665	12617.7	721.563	865.186	138.494	37.0335	1.00002	16.0078
2.09475	12681.6	19691.2	42.0493	119268	7187.1	3598.32	2854.92	342.039	516.58	817.446	134.46	395.984	587.371	14790.2	857.713	998.167	147.53	30.022	1.00002	15.0055
2.2344	11919.8	18088.4	60.091	119306	6617.13	3712.14	2730.9	381.799	537.084	850.217	135.467	367.77	554.492	13606	772.537	973.935	121.38	33.0266	0	15.0055
2.37405	11902.9	16480.5	57.0823	119505	6666.79	3664.02	2769.12	362.398	530.925	840.527	126.395	509.252	597.754	15915.5	850.414	1118.13	140.506	27.0178	2.0001	29.022
2.5137	11732	14984.7	72.1339	118093	6194.03	3614.64	2900.17	407.332	540.165	934.208	118.359	637.034	597.665	16168.4	825.536	1168.84	169.722	33.0266	2.00039	21.0108
2.65335	11401	13462.9	83.1768	119851	6001.92	3617.79	2865.56	450.282	506.43	949.02	110.313	641.188	566.883	15804	832.784	1096.96	148.578	33.0298	0	21.0118
2.793	11231	11564.2	85.1769	119980	5650.64	3711.56	2911.89	424.639	530.925	932.955	102.275	787.73	574.082	16398.3	866.1	1202.75	145.559	30.0235	0	21.0108
2.93265	10833.1	10418.4	108.291	119051	5600.32	3607.02	3043.11	491.024	471.477	957.833	107.286	957.27	600.814	15871.3	767.268	1192.15	153.639	32.025	2.0002	19.0097
3.0723	11110.6	8998.57	121.365	120196	5362.23	3830.8	3041.16	461.586	421.387	981.554	89.2201	959.474	577.168	17306.5	876.534	1291.16	157.651	27.0178	1.00002	18.0088
3.21195	11023.4	7959.34	140.488	120868	5161.03	3587.31	3196.41	485.083	436.686	942.028	86.1895	1086.78	555.575	16405.2	845.292	1259.04	147.552	33.0282	1.00002	22.0129
3.3516	10893.8	7012.51	159.623	118461	5214.37	3825.24	3432.54	572.337	425.492	896.866	93.2255	1193.44	546.355	16526.9	864.056	1205.81	141.536	31.0235	6.00117	26.0165
3.49125	10846.7	6046.98	184.841	118552	4917.13	3730.26	3489.22	523.966	381.683	918.671	75.145	1489.1	576.254	17444.8	850.542	1216.6	153.604	32.0273	1.00002	31.0235
3.6309	10423.4	5187.25	193.925	119073	4638.77	3508.24	3524.37	581.918	367.437	809.641	69.1233	1509.93	523.715	15356.8	732.961	1156.08	135.467	30.0235	0	52.0687
3.77055	10889.5	4587.49	205.033	118742	4743.72	3729.5	3965.12	621.852	375.494	887.088	69.1233	1742.81	583.313	15677.9	782.926	1107.57	125.408	40.0391	3.00022	38.0369
3.9102	10848.7	3894.98	262.716	120676	4644.01	3682.39	4169.24	595.042	312.509	760.733	72.1269	1881.46	558.686	15093.9	768.383	1075.82	141.515	51.0661	7.0012	40.0391
4.04985	10639.1	3297.82	225.256	118827	4369.96	3552.09	4285.49	631.236	313.58	795.819	62.094	1985.84	563.854	13856.2	688.479	914.282	107.296	54.0713	5.00076	46.054
4.1895	11045.6	3024.77	226.245	118925	4161.84	3612.06	4773.97	644.653	324.606	740.783	64.1065	2175.82	609.327	13579.9	683.34	887.975	113.324	42.0452	5.00061	55.0767
4.32915	10681.2	2484.83	251.538	118224	3932.95	3498.25	4914.51	641.489	274.966	631.377	68.1265	2312.74	575.224	12237.6	659.538	837.951	93.2415	66.1066	8.00195	55.074
4.4688	10451.4	2197.82	255.588	117692	3732.55	3217.21	4936.88	669.234	261.793	582.887	63.1002	2379.48	529.846	11137.4	555.465	730.961	84.1932	68.1131	8.00156	52.0661
4.60845	10257.4	2020.47	273.836	117420	3689.5	3262.17	5498.35	777.261	247.55	520.975	52.0712	2578.46	553.629	10702.5	554.465	681.238	76.1488	75.1413	12.0035	67.1131
4.7481	10630.4	1698.53	277.877	117743	3613.35	3219.32	5876.37	742.916	194.992	497.816	58.088	2772.54	518.74	9643.74	491.908	620.361	76.1525	105.27	16.0063	86.1811
4.88775	10352.7	1580.44	283.96	117134	3339.2	3102.89	5967.11	792.913	205.114	478.608	58.088	2871.56	571.111	8592.09	462.336	519.534	67.1131	87.1853	12.0035	57.0795
5.0274	10442.4	1475.93	278.89	116428	3240.62	2937.25	6401.21	829.327	186.941	422.409	50.0685	3097.7	528.873	7813.08	413.16	433.578	64.1033	118.347	15.0055	74.1376
5.16705	10217.2	1225.97	303.249	114491	3098.84	2975.39	6517.6	917.191	164.709	339.663	71.1268	3255.14	476.691	7356.21	427.471	413.16	77.1489	117.341	15.0055	75.1377
5.3067	10336.7	1095.8	271.796	115004	2849.06	2849.11	7065.08	896.532	179.839	346.981	59.088	3575.44	534.058	6533.16	332.753	359.201	53.0739	119.347	20.0098	91.2028
5.44635	10623.7	1066.28	308.324	114646	2757.2	2715.01	7236.83	996.009	145.566	309.655	67.1131	3672.5	470.616	5806.86	298.189	349.991	40.0391	130.414	27.0178	103.26
5.586	10388.2	1006.32	269.769	113503	2612.33	2621.85	7474.66	942.922	146.544	296.302	47.0609	4004.24	490.117	5522.22	333.704	327.606	51.0636	149.545	19.0088	104.265
5.72565	10628.7	944.446	277.89	110965	2515.65	2507.07	7917.43	906.646	142.55	258.531	66.1163	3957.38	436.923	4980.72	287.03	255.613	36.037	149.545	18.0088	100.25
5.8653	10569.6	849.372	285.988	108066	2405.46	2495.28	8082.28	1032.91	118.359	251.031	61.091	4195.46	464.588	4440	254.588	231.324	41.0431	163.652	20.0098	110.296
6.00495	10751.8	816.044	255.588	106292	2183.8	2415.45	8339.31	1106.2	126.444	199.283	63.1123	4347.58	376.731	4003.53	233.324	204.013	25.0153	178.778	24.0141	104.27
6.1446	10170.5	725.707	279.904	99392.2	2048.23	2266.55	8314.32	1075.15	110.351	198.117	65.1161	4570.88	375.647	3502.26	214.115	140.481	22.0118	177.778	25.0153	121.383
6.28425	10530.8	657.44	262.69	91937.3	2054.81	2251.91	8786.13	1127.04	107.322	172.692	61.097	4568.52	400.378	3219.66	186.859	149.545	31.0235	181.805	28.0192	130.414
6.4239	10227	660.539	278.89	83279.2	1895.53	2090.22	8805.3	1132.29	119.406	171.789	55.0848	4847.4	342.144	2843.03	176.769	139.488	16.0063	215.136	22.0118	123.371
6.56355	9969.6	675.003	269.782	78054.7	1723.6	1880.06	8876.83	1156.34	91.244	132.068	75.145	4690.98	329.769	2494.44	167.701	135.447	17.0087	187.877	32.025	130.414
6.7032	10293.4	607.934	299.175	72679	1580.76	1833.88	9207.14	1165.07	105.296	117.988	66.1144	4998.88	321.653	2275.82	127.408	100.25	16.007	208.053	28.0192	137.46
6.84285	10200	552.383	259.639	66873.4	1516.23	1804.46	9407.07	1151.35	85.2019	102.722	64.1097	4848.42	304.488	2060.56	115.33	96.2257	16.007	231.301	48.0563	139.474
6.9825	10281.1	568.827	253.563	63634.2	1440.72	1773.81	9457.84	1263.75	84.2031	119.881	62.1031	5101.74	290.158	1791.68	118.359	88.1939	11.003	212.094	39.0372	137.46
7.12215	10099.9	563.687	280.932	57631	1338.97	1677.23	9738.9	1225.07	76.1637	106.709	66.1195	5088.4	253.713	1707.41	111.313	60.0926	9.00242	247.489	39.0372	139.474
7.2618	10077	500.055	251.551	53682.1	1274.82	1534.51	9692.62	1246.91	94.2361	89.6282	57.0878	5419.18	271.943	1575.39	78.1642	67.1098	13.0041	255.588	36.0317	161.652
7.40145	10381.8	462.176	263.69	50330.6	1193.11	1492.52	10019.9	1253.92	70.1302	76.418	72.1364	5377.76	257.79	1470.38	83.1773	67.1098	11.004	267.743	33.0266	158.62
7.5411	10312.9	470.36	260.664	46542.1	1079.19	1445.93	10036.5	1360.52	64.124	68.3505	69.1233	5546.5	231.472	1216.19	86.1895	42.0452	4.00039	277.877	39.0372	159.62
7.68075	10187.8	481.619	234.336	42236	1069.34	1364.94	9963.03	1286.27	82.2051	73.4646	55.0767	5776.22	208.227	1163.82	85.1894	48.0563	7.00154	302.219	39.0372	134.447
7.8204	10309.9	429.472	244.453	40174.8	995.744	1279.32	10332.4	1296.61	68.1365	81.4715	82.1767	5645.6	229.448	1020.01	68.1298	40.043	6.00088	295.116	35.0299	167.685
7.96005	10160.2	420.283	259.652	37629.3	924.973	1243.22	10724.8	1410.33	77.1906	53.3025	56.0877	5606.92	217.328	1041.6	57.0823	26.0178	7.0012	282.946	28.0192	156.597
8.0997	10194.8	412.119	232.313	34966.3	881.639	1206.87	10413.5	1326.81	56.0999	57.2615	65.1097	5727.56	203.172	910.329	70.1302	46.0517	6.00117	264.703	28.0192	162.644
8.23935	10120.5	428.451	253.563	31906.8	761.573	1170.96	10450.9	1267.65	72.1587	54.2863	54.0793	5853.72	186.988	800.559	62.0971	36.0334	5.00085	308.309	39.0372	180.796
8.379	10166.5	403.958	216.147	29812.7	733.508	1094.85	10446.5	1333.35	53.0842	52.2193	58.0851	5905.08	176.901	742.833	60.0881	40.043	7.0012	310.34	38.0353	156.597
8.51865	9900.12	373.383	234.336	27134.7	713.699	1023.14	10554.5	1383.9	58.1107	45.2011	65.1129	6018.26	178.875	630.687	44.048	33.0281	2.0002	328.622	39.0372	164.66
8.6583	9850.53	368.292	239.394	25617.6	623.856	1026.39	10403	1296.87	61.1079	41.1719	49.0659	5977.18	156.759	618.312	48.0662	34.0299	3.00037	307.294	52.0661	156.597
8.79795	9914.34	362.184	256.601	24113.6	672.236	970.741	10653.6	1374.54	62.1155	25.0983	59.0938	5950.14	146.652	530.649	44.055	21.0118	0	319.495	40.0391	188.868
8.9376	9820.04	337.77	198.963	22176.1	597.051	899.466	10661.1	1425.73	58.1022	43.1845	61.091	5970.56	139.587	469.998	45.0539	21.0108	1.00002	303.234	40.0391	166.685
9.07725	9963.58	376.439	236.359	21005.4	569.083	920.421	11063.6	1377.82	52.1014	29.113	60.091	6184.66	125.492	506.352	33.0298	16.007	4.00039	297.145	46.0517	177.769
9.2169	9948.2	382.551	203.003	20358.2	589.78	897.376	11123.3	1481.18	40.0575	18.0511	58.0851	5962.48	113.427	466.953	45.0495	21.0118	6.00117	305.264	37.0335	174.743
9.35655	9900.36	371.346	218.158	18665.9	506.38	826.495	10838.2	1432.7	62.1275	31.1376	56.0849	6090.5	119.453	424.797	32.0298	11.0035	5.00061	325.574	41.0411	150.559
9.4962	9901.98	341.837	191.906	17403.4	527.002	858.798	11187.2	1462.63	47.0839	38.1472	63.1187	6219.06	119.476	442.809	42.0452	14.0048	2.0002	325.574	45.0495	175.752
9.63585	10052.8	354.043	242.429	16681.7	469.501	811.922	11391	1403.68	73.1662	33.1627	58.0823	6304.66	111.4	282.794	37.0389	12.0041	2.00029	356.078	45.0515	178.778
9.7755	9900.74	354.043	205.023	15550.6	410.341	782.825	10951.6	1508.8	51.0936	29.109	53.0687	6136.78	109.368	343.191	21.0128	15.0062	0	341.837	54.0713	186.85
9.91515	10005.8	343.871	192.906	14959.7	441.926	683.306	11351.2	1497.49	48.0728	26.0876	52.0738	6340.38	113.413	276.784	22.014	15.007	4.00059	315.416	41.0411	167.685
10.0548	10147	367.274	228.267	14111.8	387.818	705.031	11566	1594.23	53.0973	29.1116	74.1413	6115.72	102.337	264.672	28.0246	8.00156	4.00078	324.558	45.0495	166.685
10.1945	10141.8	338.787	182.814	13344.5	394.96	739.254	11735.9	1473.8	58.1089	29.115	63.1064	6091.78	84.2205	282.801	16.0078	15.0062	2.0002	371.346	41.0411	170.709
10.3341	10707.6	385.608	223.212	12732.1	373.475	689.511	11947.3	1530.26	46.0742	27.0906	75.1465	6364.84	96.3056	276.704	22.0129	11.003	1.00002	367.274	39.0372	149.545
10.4738	10519.8	340.82	221.19	12479.6	391.858	685.374	12344.3	1640.02	44.0825	28.1002	64.1033	6486.96	89.3105	261.671	20.0121	10.0034	5.00061	412.119	53.0687	205.023
10.6134	10354.3	331.671	206.033	11831.5	336.919	683.272	12163.4	1577.13	63.128	24.103	66.126	6693.7	85.2391	204.459	14.0082	23.014	4.00059	328.622	43.0452	177.769
10.7531	10656.6	323.542	223.212	10985	282.015	632.704	12355.2	1548.32	59.1083	29.1173	67.1197	6401.66	74.186	207.481	19.0107	6.00147	2.0001	404.978	44.0473	204.013
10.8927	10498.7	321.526	256.601	10856.2	340.887	620.3	12823.5	1648.53	47.0819	26.0917	71.1373	6486.52	73.2326	213.443	20.0098	5.00085	1.00007	361.166	41.0411	205.023
11.0324	10634.8	347.939	211.084	10182	310.431	631.641	12425.8	1703.17	47.0829	25.09	51.0686	6653.88	74.2034	156.29	17.0088	9.00198	2.0002	403.978	35.0299	181.805
11.172	10682.6	339.803	222.212	10017.8	289.101	601.784	12596.2	1644.58	60.1091	36.1465	63.1033	6619.7	99.3713	162.254	22.0129	13.0048	1.00007	399.898	43.0452	186.85
11.3117	10696.8	339.803	237.37	9550.21	295.173	623.392	13374.9	1691.22	52.0916	41.1679	64.1063	7045.2	79.2341	150.248	24.0176	5.00085	2.0002	385.627	43.0452	194.925
11.4513	10509.8	327.606	215.136	8819.9	252.613	590.43	12748.9	1671.19	46.0893	32.1246	82.1686	6892.4	81.2266	159.341	24.0152	9.00242	1.00007	421.325	43.0452	189.878
11.591	10655.3	346.922	226.245	8452.47	247.514	606.995	13128.8	1726.6	52.0916	23.0846	59.0996	6997.34	89.2612	204.449	16.0086	9.00242	0	412.119	42.0472	209.084
11.7306	10838.9	325.574	267.756	8150.5	257.702	589.43	13297.9	1740.09	54.0952	27.1012	77.164	7085.3	71.1794	147.293	18.0088	17.0079	1.00007	404.978	41.0411	182.831
11.8703	11062.8	343.871	240.406	7883.25	256.626	575.025	13155.4	1697.79	41.0592	28.0864	54.0819	6898.08	66.1671	150.257	10.0034	13.0054	0	394.781	40.0391	208.053
12.0099	11001.5	340.82	218.158	7809.91	243.501	544.166	13622.9	1738.15	52.1074	29.1187	59.0967	6906.68	59.1483	150.267	18.0114	7.00154	1.00002	384.608	42.0431	195.934
12.1496	11011.8	325.574	207.043	7458.57	264.781	552.41	13659.6	1808.12	41.0492	30.0896	59.1082	7033.48	62.1397	144.247	9.00315	3.00022	1.00007	392.761	44.0473	191.896
12.2892	10911.3	356.078	209.063	6973.52	216.137	506.205	13263.5	1776.11	49.0826	20.0696	60.0939	7232.44	60.156	123.166	12.0053	10.0044	2.0002	445.817	47.054	197.954
12.4289	10938.3	357.095	211.084	7013.92	217.179	514.407	13612.6	1883.57	51.0878	21.0746	57.0906	7114.86	48.0963	153.264	13.006	4.00059	2.0001	395.819	52.0661	164.66
12.5685	10888.9	342.854	246.477	6930.99	224.256	564.725	13756.4	1829.16	44.0754	27.0944	58.088	7036.98	68.1803	144.276	16.0084	10.0024	2.0001	450.95	38.0353	210.074
12.7082	10624.4	317.448	213.105	6351.52	192.925	493.908	13353.2	1690.87	50.0883	16.0535	56.0794	6925.26	64.1532	120.211	16.0073	9.00242	0	429.472	60.0881	196.944
12.8478	11215.1	368.292	241.429	6217.32	189.878	505.205	13903.3	1840.71	58.1061	24.0928	75.1487	6998.36	57.1157	120.182	15.0084	5.00085	3.00022	422.325	43.0452	192.906
12.9875	11169.5	325.574	217.147	6164.2	204.013	545.193	14317.8	1824.14	47.0725	19.0618	63.1046	7214.6	64.1974	102.141	11.0035	4.00039	5.00085	447.861	50.0611	206.033
13.1271	10786.6	298.16	225.234	5869.74	203.023	543.166	13595.2	1832.13	50.0734	19.06	64.1096	7418.44	51.1058	99.1284	14.0075	3.00022	1.00007	416.201	50.0611	193.925
13.2668	11117.5	365.238	234.347	5774.73	215.158	490.859	14086	1952.09	49.0827	25.0879	68.1331	6956.24	61.1392	123.178	17.0087	2.0002	1.00012	391.724	52.0661	193.915
13.4064	11219.3	345.905	217.147	5529.93	186.923	473.454	13969	1835.93	47.084	32.1203	63.1187	6946.22	53.1075	102.18	14.0055	5.00061	0	401.938	52.0661	197.954
13.5461	10938.6	342.854	197.954	5330.17	186.877	490.835	14006.4	1768.69	55.0952	21.0736	69.1165	7377.24	56.1336	111.194	15.0084	5.00061	3.00037	405.998	54.0713	200.983
13.6857	11273.1	329.639	262.677	5325.27	174.761	506.205	14158.9	1929.23	53.0953	32.1239	63.1033	6816.86	49.1043	81.0984	12.0053	7.00256	1.00002	401.918	44.0473	200.983
13.8254	11178.6	357.095	224.223	5110.81	183.867	497.031	14493.6	1878.22	48.0775	27.0965	83.1768	6974.8	58.1362	102.12	14.0048	9.0033	0	413.139	47.054	209.063
13.965	10973.7	336.754	211.094	4796.23	179.804	498.006	13734.9	1840.89	35.0665	21.0694	72.141	7005.82	61.1591	90.1101	15.0077	9.00242	1.00007	447.861	42.0452	194.925
14.1047	11012.8	336.754	216.137	4679.02	173.769	445.817	14486.9	1904.64	53.0869	17.0587	66.1123	7082.28	39.0754	90.1143	12.0042	4.00078	1.00007	449.906	50.0611	214.136
14.2443	11561	318.463	244.453	4671.48	149.552	464.222	14531.6	1916.47	63.1372	28.1249	53.0791	7018.5	53.1309	96.141	14.0068	8.00234	3.00037	464.245	52.0661	176.769
14.384	10882.1	333.704	224.234	4631.58	160.652	483.667	14452.5	1805.15	38.0661	19.0577	59.088	7072.64	49.0998	129.225	12.0041	6.00176	2.0001	445.817	51.0661	167.693
14.5236	11146.1	331.671	228.267	4437.91	146.551	461.176	14373.7	1873.52	57.1101	21.08	77.1602	7036.24	38.0684	69.0726	17.009	9.00198	1.00002	409.058	62.094	197.954
14.6633	11278.2	339.803	208.053	4622.8	149.552	490.835	14980.1	1946.45	59.1227	24.1001	67.1197	7195.22	40.0893	93.1386	16.0078	7.00154	0	426.408	55.074	210.094
14.8029	11382.9	326.59	216.137	4246.53	151.567	471.407	14461	1925.16	46.0855	23.0819	71.1411	6942.02	46.0944	123.196	11.0047	5.00085	3.00022	416.201	46.0517	187.868
14.9426	11374.9	328.622	236.359	4281.01	132.434	482.643	14543.9	1915.53	34.0483	36.1164	63.1125	7007.68	37.0571	111.144	6.00088	3.00037	3.00022	425.387	49.0587	192.915
15.0822	11387.8	330.655	272.809	4293.11	158.636	479.595	15247.9	2046.04	49.08	21.0694	82.1847	7213.64	40.0763	69.0801	12.0058	7.0012	1.00012	458.085	45.0517	225.234
15.2219	11351.2	310.34	245.465	4082.09	132.441	479.571	14605.5	1915.04	45.0826	21.0736	71.1351	7206.36	51.1168	87.1299	11.0035	6.00088	2.00029	421.325	43.0452	222.212
15.3615	11414	345.905	238.382	4160.8	137.487	475.477	15261.8	1906.11	49.0899	30.1147	71.1303	6948.36	44.0907	75.0936	16.007	7.00154	0	414.16	54.0713	220.179
15.5012	11767.2	325.574	227.256	4040.63	156.62	480.595	15437.1	2018.11	49.0826	24.0811	75.1524	7091.68	37.0742	123.19	14.0062	6.00117	2.0002	440.708	49.0587	201.003
15.6408	11513	322.526	211.084	3804.47	144.529	430.514	14609.1	1854.4	41.0705	21.0631	74.134	7060	48.1011	90.1056	13.007	6.00147	2.0002	425.387	47.0563	224.223

## Sheet: Fig6b_Chip-A_expoed_7m
#Depth (nm)	H-	C-	NH-	O-	OH-	F-	SiH-	^30Si-	S-	O_2-	Cl-	^29SiN-	SiHO-	SiO_2-	SiHO_2-	SiO_3-	SiHO_3-	Si_3-	Si_3N-	Si_2N-
0	30893.2	1928.07	31.0265	24746.9	8736.64	5646.81	247.928	10.0034	75.1377	111.712	1073.71	19.0088	125.389	526.842	317.454	171.76	183.823	2.0001	3.00022	8.00274
0.13965	11783.5	2254.68	16.0063	34705.8	5636.17	3445.37	157.907	6.00117	104.265	153.379	1074.77	24.0164	137.487	1014.08	538.032	372.456	257.626	9.00198	3.00037	15.0055
0.2793	9862.24	3323.68	11.003	57381.3	6130.17	3311.62	239.676	11.0084	124.383	229.722	1474.85	25.0165	197.954	1861.58	698.787	484.773	264.703	13.0048	0	16.0063
0.41895	9824.04	4670.74	19.0088	78511.8	6766.42	3171	280.549	20.0139	211.115	317.795	1698.7	32.0266	230.324	2370.11	822.289	739.364	299.31	11.0035	1.00022	46.054
0.5586	10317.5	6632.98	18.0114	100633	7130.55	3069.01	404.514	25.0275	213.155	437.348	1764.91	45.0583	339.837	3294.77	953.968	973.109	337.853	22.0118	1.00037	49.0611
0.69825	11740.6	8467.59	18.0079	111342	7632.82	2849.37	581.296	51.0898	275.972	499.972	1864.53	71.1366	381.572	4166.63	1087.58	1200.87	374.529	25.0165	0	65.1097
0.8379	12428	9510.8	13.0048	114436	7760.48	2773.92	651.088	58.0965	349.094	532.084	1884.35	74.1516	435.686	4627.8	1183.61	1338.29	429.593	26.0165	0	60.091
0.97755	13896.8	11189.5	16.0078	116570	8011.39	2649.15	796.008	66.1493	413.282	584.176	1941.35	105.282	491.005	5420.22	1331.49	1470.78	449.972	31.0265	5.00208	68.1165
1.1172	15579.5	12373	34.0339	116661	8294.74	2310.12	872.661	79.238	559.822	642.911	1958.15	99.2449	599.755	6039.16	1476.22	1665.38	444.015	30.0249	1.00027	59.0851
1.25685	16238.8	13175.5	33.0315	117048	8130.17	2182.45	982.839	86.2489	686.51	693.982	2124.81	105.298	597.695	6448.16	1509.61	1727.5	458.289	31.025	0	75.1413
1.3965	16650.4	13590.7	38.039	116940	7754.54	1980.89	1022.76	98.2882	718.563	680.111	1895.03	116.353	584.429	6703.43	1476	1764.72	456.227	40.045	3.0011	78.1527
1.53615	17943.8	14051.2	48.0698	116609	7643.18	1674.75	1100.24	97.321	881.091	729.925	1885.35	141.513	552.574	6639.59	1560.4	1769.08	443.079	44.0495	1.00027	80.1606
1.6758	18260.9	14244.7	37.0353	116710	7265.08	1548.08	1076.33	112.39	922.928	726.255	1685.58	139.515	610.176	6832.66	1478.3	1727.11	427.514	42.0431	2.00059	71.1234
1.81545	18973.2	14212.7	41.0431	116609	6785.55	1346.32	1108.61	132.525	1076.2	702.662	1636.94	170.827	636.956	6744.93	1465.63	1730.94	421.45	37.0353	1.00017	71.1303
1.9551	19651	14464.4	52.0738	115895	6621.22	1202.28	1117.09	153.702	1242.59	722.93	1482.65	158.696	621.577	6837.38	1462.17	1802.08	396.034	45.0539	2.00039	81.1685
2.09475	20695.1	14373.4	62.1031	115502	6482.97	1133.78	1151.6	99.3339	1425.13	723.825	1361.54	172.806	558.658	6740.94	1445	1705.02	397.017	42.0452	1.00046	73.134
2.2344	21485.8	14396.6	54.0793	114918	6363.45	1035.58	1194.35	129.575	1572.76	719.327	1262.48	167.755	593.665	6659.7	1434.35	1770.44	369.591	50.0611	2.00083	73.1304
2.37405	22307.5	14249.7	62.1092	113666	6174.67	935.631	1168.82	129.589	1836.44	723.64	1268.8	198.041	602.904	6533.12	1442.71	1740.45	344.041	42.0432	2.00068	71.1271
2.5137	23565.9	14433	74.1413	113564	6094.1	817.533	1285.74	128.52	2073.58	766.267	1195.33	199.104	600.993	6685.56	1407.47	1848.2	367.584	47.0586	5.00203	79.1528
2.65335	24311.6	14334.1	80.1645	112894	6037.23	787.509	1271.76	154.802	2305.93	738.771	1151.08	239.511	637.02	6558.26	1359.32	1817.02	331.875	34.0299	7.00354	83.1727
2.793	25401.1	14354.3	105.286	111984	6069.91	736.4	1332.66	180.994	2528.69	779.14	1078.04	257.735	649.363	6376.65	1380.7	1649.11	329.782	29.0272	4.00142	75.145
2.93265	26554.7	14421.9	121.365	111406	6098.96	699.065	1492.23	162.882	2831.88	727.885	1061.23	269.915	634.987	6368.98	1341.03	1706.53	309.482	45.0495	3.0011	85.1769
3.0723	27108.3	14447.2	113.324	112677	5924.44	611.48	1672.38	168.86	3151.84	711.351	1111.97	318.683	653.589	6354.62	1363.8	1721.47	299.43	38.0353	5.00256	79.1605
3.21195	30820	16138	133.453	112993	6755.56	642.504	1894.63	209.468	3681.17	787.949	1140.33	430.816	710.645	6784.61	1460.18	1764.06	346.053	52.0738	3.00237	87.1853
3.3516	32998.3	16678.2	157.628	114657	7288.29	633.08	2169.19	205.317	4224.14	750.707	1262.53	500.369	727.248	6629.65	1446.3	1665.08	322.684	59.0851	7.00359	99.2459
3.49125	33460.4	17507.6	181.849	115228	7648.26	602.083	2448.39	271.291	4391.16	746.576	1304.15	612.488	802.088	6523.32	1447.22	1628.85	325.766	63.1002	7.00506	104.27
3.6309	33666.4	17509.9	179.813	114991	7800.34	601.214	2646.01	249.019	4602.69	736.783	1306.26	605.096	790.586	6353.34	1341.36	1613.61	338.874	67.123	10.0068	120.372
3.77055	34185.3	17880.4	211.125	115267	8053.71	617.805	2832.6	309.149	4733.24	700.503	1398.05	716.232	880.499	6080.56	1422.98	1495.1	304.519	84.181	11.0084	129.439
3.9102	34032.9	18171.8	187.877	116046	8261.28	625.889	3345.81	297.937	4993.84	734.934	1377.72	767.579	935.959	6048.62	1372.18	1430.36	307.515	81.1685	15.0092	138.474
4.04985	34773.2	18198.6	186.904	116822	8835.11	557.135	3783.12	339.571	5274.16	729.89	1420.76	814.764	931.604	6038.34	1407.75	1288.01	307.43	96.2398	13.0098	128.433
4.1895	34335.4	18305.8	217.157	117193	8726.45	569.166	3962.85	400.67	5347.4	767.562	1435.86	1000.2	985.35	6234.39	1398.92	1350.4	315.56	103.265	18.0114	140.508
4.32915	32887.4	17670.4	220.212	117209	8762.46	592.974	4485.05	385.374	5119.23	828.733	1399.33	1023.73	1002.73	6402.78	1465.7	1424.7	300.263	107.286	19.0141	142.511
4.4688	31310.3	16812.1	268.795	118331	8598.69	614.548	4932.68	455.092	5002.14	751.522	1402.69	1116.03	1027.19	6572.35	1493.66	1438.52	297.244	111.318	22.0132	159.651
4.60845	31724.1	16426.9	231.347	118049	8821.2	556.98	5376.23	468.142	5110.78	774.377	1448.66	1245	1146.06	6995	1565.96	1451.06	310.553	122.372	27.031	134.447
4.7481	32030.3	15639.4	237.394	118781	8973.7	649.831	6040.34	521.985	4990.31	867.153	1423.14	1307.36	1230.26	7466.25	1587.41	1655.38	316.548	169.726	21.0139	178.787
4.88775	30668.4	14594.5	254.588	118307	8742.22	613.572	6871.88	616.705	4680.41	872.472	1375.36	1491.39	1244.47	7746.26	1685.34	1646.62	343.132	163.676	33.0346	166.685
5.0274	30166	13712.4	281.015	119990	8898.36	613.786	7477.78	687.567	4491.78	919.043	1278.32	1558.73	1234.7	8209.91	1627.85	1677.43	325.839	186.859	32.0316	204.033
5.16705	29407.3	12559.7	275.917	119515	8603.1	664.229	8267.38	703.274	4363.39	977.054	1189.27	1743.81	1362.78	8315.01	1703.09	1685.95	337.887	194.925	27.0244	184.832
5.3067	28951	11153.3	256.676	118420	8248.55	620.677	8971.12	808.551	3870.71	873.138	1096.16	1882.6	1344.82	8531.6	1615.29	1776.9	310.492	228.267	34.0332	206.053
5.44635	28033.4	10337.7	305.294	117969	7781.12	633.238	9685.46	868.656	3635.48	830.447	1060.43	2106.48	1340.06	8346.25	1677.49	1669.74	296.304	247.489	36.0352	219.179
5.586	27099.8	9343.41	301.249	118140	7451.62	647.502	10204.4	946.285	3316.96	909.35	968.959	2335.98	1315.76	8131.54	1632.27	1706.87	280.097	232.358	51.0636	213.115
5.72565	26188	8608.17	292.087	117676	7297.61	619.722	11058.7	926.818	3144.17	831.103	838.336	2436.09	1282.42	7730.32	1485.2	1653.46	309.444	278.918	43.0452	236.37
5.8653	25700.6	7471.09	305.264	117462	6940.8	585.806	11934.3	1034.62	2827.43	782.522	760.211	2723.23	1364.7	7354.33	1368.43	1476.97	282.048	296.145	49.0659	248.502
6.00495	25374.5	6848.4	309.37	118101	6381.28	593.017	12603.7	1054.84	2651.4	729.242	714.572	2862.8	1345.68	7057.42	1411.19	1410.4	232.438	330.671	57.0823	255.588
6.1446	24576.5	6175.36	337.815	117385	6141.38	572.335	13222.6	1091.35	2357.99	691.509	634.921	3026.86	1272.08	6682.47	1256.23	1324.62	210.218	365.274	60.091	276.877
6.28425	23232.6	5276.34	292.087	116758	5549.64	567.161	12768.7	1154.22	2119.14	609.901	558.686	3245.6	1218.85	5969.29	1117.32	1263.06	214.273	386.627	56.0794	251.538
6.4239	22390.9	4643.86	329.671	116577	5088.41	525.001	13101.5	1159.64	1930.65	564.047	482.786	3337.62	1155.76	5516.8	992.872	1126.24	202.065	390.703	70.1199	275.877
6.56355	22105.4	4399.44	294.102	115483	4725.51	478.707	13809.9	1226.74	1786.11	518.707	437.749	3424.98	1088.95	5053.6	963.738	1038.48	169.743	396.839	84.1769	281.959
6.7032	21729.2	3890.14	332.704	115708	4343.6	498.129	14233.6	1263.01	1588.77	445.941	406.184	3716.71	1049.86	4720.42	865.229	1000.72	160.67	426.408	62.0971	332.72
6.84285	21265.4	3656.89	297.145	116370	4076.54	452.129	14311.1	1285.79	1439.66	420.542	332.819	3957.84	1036.39	4172.3	831.964	896.51	130.453	439.708	66.113	328.655
6.9825	20589.2	3321.33	293.087	113783	3855.77	440.953	14845.9	1319.49	1194.59	412.059	305.294	3902.86	1011.74	3780.15	718.563	842.371	124.418	477.524	80.1606	335.787
7.12215	20453	3148.01	314.416	112699	3573.03	402.109	15175.3	1358.63	1256.48	356.765	306.294	4099.4	893.521	3575.74	612.309	787.162	95.2489	499.031	81.1606	364.22
7.2618	20063.4	2840.29	293.087	111767	3431.62	405.125	15503.9	1403.88	1155.3	379.912	250.599	4351.57	866.371	3308.46	590.553	673.103	103.275	505.18	83.1686	353.06
7.40145	19194.1	2604.85	306.294	108823	2949.3	403.117	16125.5	1435.57	1075.54	344.889	263.841	4626.64	831.903	2974.34	574.082	645.277	92.2082	527.742	84.1727	359.148
7.5411	19512.7	2473.54	276.877	106602	2924.43	385.76	16347.4	1493.62	998.339	354.225	233.377	4691.5	812.867	2847.69	544.3	634.923	103.296	568.855	103.26	369.312
7.68075	19403.5	2475.8	270.782	105208	2746.5	391.858	16743.8	1519.57	933.917	315.912	218.188	4721.68	769.9	2623.55	455.152	617.329	96.2445	644.053	98.24	338.854
7.8204	18998.5	2214.64	291.073	100922	2492.24	370.456	17018.8	1568.5	851.189	301.928	173.803	5001.64	679.036	2379.45	428.577	595.724	81.1844	527.742	102.255	371.42
7.96005	18980.3	2123.48	257.625	99155	2427.45	343.905	17259.8	1616.65	823.027	251.832	193.953	5058.19	665.88	2217.23	394.865	531.004	74.1466	587.342	105.275	412.139
8.0997	18787.1	1936.76	272.809	91580.2	2217.29	368.479	17156.7	1591.26	769.962	283.751	209.151	5253.91	638.909	2073.23	388.718	529.925	64.1253	686.374	116.33	354.078
8.23935	18395.5	1942.25	265.729	84728.8	1962.87	345.956	17736	1648.91	684.884	262.608	198.036	5426.65	598.717	1875.43	343.955	466.452	66.1194	645.085	105.275	400.918
8.379	18300.8	1817.39	273.836	82817.7	1975.41	329.736	17966.8	1664.35	664.106	231.955	140.508	5361.17	607.907	1788.29	325.7	493.957	57.0927	666.769	112.313	384.635
8.51865	18047.8	1728.97	239.429	78740.3	1968.59	274.89	18003.6	1622.63	670.233	235.094	153.62	5395.67	538.316	1700.9	312.478	420.325	58.1094	674.003	115.324	441.752
8.6583	17979.9	1747.48	270.784	75905.8	1711.47	346.007	17924.3	1709.26	587.837	224.892	146.552	5704.3	514.319	1568.94	278.973	445.927	62.0999	749.551	120.359	504.18
8.79795	18354.7	1656.2	259.677	70098.3	1671.52	289.102	18567.4	1727.51	531.241	195.133	142.509	5685.83	474.621	1587.74	230.369	435.75	66.1159	743.365	112.313	435.664
8.9376	17846.9	1566.4	272.822	68651.6	1555.06	303.367	18366.2	1796.83	541.455	200.358	151.604	5642.27	502.097	1478.79	234.428	363.255	56.0794	746.439	122.371	449.928
9.07725	17499.2	1457.67	235.359	65434.9	1490.32	294.203	18444.9	1780.81	488.036	197.757	136.48	5741.62	414.082	1459.14	209.125	381.588	41.0484	726.743	111.307	409.098
9.2169	17216.4	1416.9	210.074	62037.1	1403.83	292.147	18603.9	1736.41	538.438	159.959	132.463	5873.69	437.272	1361.17	220.239	391.761	54.0793	735.07	112.307	423.366
9.35655	17675.6	1426.55	229.279	58940.4	1324.14	305.354	19060.1	1807.37	456.427	187.173	116.375	5816.64	430.16	1258.15	187.914	363.291	45.0539	779.731	117.341	415.242
9.4962	17329.7	1400.83	256.601	55403.9	1270.47	241.465	18877	1805.06	499.461	183.408	121.399	6023.62	387.333	1299.1	200.052	365.346	60.0939	796.281	115.324	422.366
9.63585	17574.2	1393.34	220.179	53422.4	1300.67	270.822	19331	1856.6	431.834	177.61	128.415	6133.2	360.957	1150.27	181.867	360.184	65.1097	771.345	112.307	386.665
9.7755	17347.3	1319.62	215.126	51446.4	1139.7	277.959	19659.8	1889.3	424.597	161.143	110.332	6088.93	353.879	1089.99	181.839	358.147	41.0411	872.36	115.337	433.578
9.91515	17561.7	1280.19	225.234	50235.4	1128.02	300.292	19373.5	1966.92	392.059	170.096	113.363	6093.87	341.412	1095.33	195.969	337.77	35.0301	785.927	128.402	425.408
10.0548	17390.7	1289.77	196.944	46350.9	1085.71	241.429	20007	1950.77	387.086	157.807	130.459	6278.01	347.758	1049.91	183.886	320.495	45.0561	819.248	138.487	451.973
10.1945	17674.2	1271.68	212.105	45183	1018.21	261.69	20096.6	1952.56	412.489	149.706	93.2391	6202.75	307.848	1057.26	171.764	302.278	39.0433	891.108	116.335	423.346
10.3341	17572.9	1150.79	224.245	43585	987.472	268.826	19987.5	1945.23	379.906	140.218	105.296	6326.78	317.104	991.36	153.612	323.558	41.0431	801.48	125.383	457.13
10.4738	17695.5	1159.2	218.158	42426.6	972.761	290.087	20408.2	2031.73	346.107	144.015	102.269	6482.78	286.378	960.609	149.559	325.606	36.0387	808.801	109.291	501.179
10.6134	17385.4	1171.9	226.245	41080.5	886.032	226.29	20727.5	2036.96	351.295	150.277	114.324	6489.6	301.673	987.343	158.659	307.335	31.032	908.872	122.365	448.95
10.7531	17057.8	1149.67	223.223	39440.4	852.215	230.301	20453.1	2013.81	371.86	132.009	86.2272	6349.16	287.62	886.592	145.566	299.219	23.0152	870.23	110.302	479.595
10.8927	17539.5	1123.25	194.925	38403.6	843.126	251.575	20747.4	2089.42	355.449	128.767	105.286	6339.3	249.99	912.106	125.414	317.497	46.0603	912.009	121.365	436.686
11.0324	17215.1	1184.61	216.137	36610.4	808.603	232.358	20971.9	2091.87	317.941	152.161	106.317	6593.21	268.388	865.793	141.499	296.145	34.0332	925.651	124.377	460.13
11.172	17695.5	1081.04	219.169	35301.5	763.876	251.575	21023.6	2082.99	331.062	120.489	97.2589	6581.63	259.216	799.195	128.44	318.542	26.0203	897.376	125.383	436.686
11.3117	17661.3	1046.33	228.267	34652.4	769.342	217.158	21303.3	2069.19	315.732	123.388	85.1936	6540.47	254.996	835.28	105.292	278.918	22.0118	938.211	108.286	457.125
11.4513	17494.8	1070.5	237.394	33454.3	759.909	230.335	22048.8	2073.19	323.842	121.398	90.2382	6626.08	244.862	851.883	137.498	298.16	34.0349	952.92	126.389	472.407
11.591	17430.5	1092.64	204.023	32348.5	742.824	222.218	22026.6	2128.59	312.799	138.765	101.27	6546.17	247.953	797.831	127.422	297.16	46.0544	941.305	129.408	448.906
11.7306	17415.4	1008.42	214.115	31353.9	728.515	225.245	21788	2062.87	303.458	150.919	87.1981	6618.6	230.728	794.31	121.397	305.294	31.031	880.71	117.335	447.861
11.8703	17067.3	1018.93	225.234	30903.8	648.761	242.465	21964.5	2190.59	300.56	129.466	89.2379	6538.52	224.753	854.502	120.388	271.836	31.0311	946.54	146.523	472.453
12.0099	17553.4	1017.88	214.115	29828.6	689.991	273.861	22544.3	2150.21	291.413	128.386	82.1686	6738.05	222.66	830.151	123.407	244.489	27.0233	948.682	115.324	485.738
12.1496	17123.6	998.973	220.19	29385.1	693.881	233.347	21817.1	2140.97	288.343	139.577	76.16	6681.9	192.372	727.515	106.317	260.703	37.0446	925.605	125.383	485.738
12.2892	17413.4	988.475	180.805	28374.3	613.629	228.312	22418	2246.95	283.224	103.809	77.1602	6952.08	210.582	797.751	118.358	248.514	26.0216	981.131	128.402	483.714
12.4289	17482.8	1004.22	216.137	28132.9	605.389	229.312	22576	2208.07	279.085	127.209	81.1685	6665.81	202.454	763.726	116.347	265.742	24.0174	972.74	130.414	502.105
12.5685	17156.9	1062.07	200.983	27230.7	615.452	244.477	22724	2160.81	295.319	113.017	89.2158	6702.87	206.428	725.293	97.2807	248.514	39.0444	975.926	117.335	485.824
12.7082	17480.9	1017.88	206.033	26535.8	616.695	225.267	22381.7	2193.61	292.384	120.19	71.1442	6647.1	191.262	765.487	98.2785	311.37	22.0129	981.131	144.509	475.501
12.8478	17139.8	988.475	203.003	25735.2	596.251	216.211	22556.3	2208.34	290.286	126.32	96.2419	6931.04	191.276	765.909	107.312	274.903	24.0164	962.256	150.552	503.18
12.9875	17399.4	921.421	215.126	25660.6	586.749	230.313	22923.2	2237.26	295.377	122.273	90.2377	6868.43	196.434	679.897	108.302	267.795	29.0229	958.064	139.481	510.305
13.1271	17742	946.54	207.053	24829.4	598.169	235.368	23244	2254.91	274.059	123.121	72.1339	6727.44	162.005	675.523	119.371	264.729	26.0204	1010.68	138.474	469.407
13.2668	17940.8	981.131	213.115	24493.7	552.656	226.278	23520.4	2329.36	269.126	118.047	82.1887	6721.82	210.443	736.645	113.324	259.664	30.022	981.131	135.454	487.787
13.4064	17394.7	954.92	199.973	23801.1	541.594	219.19	23317.3	2204.88	267.98	100.673	76.1712	6865.52	159.99	733.31	101.275	242.453	35.0317	1006.37	129.408	513.406
13.5461	17578.2	953.873	228.279	23748	490.116	224.245	23745.6	2293.8	276.088	125.193	74.1666	6907.52	182.109	692.161	94.2441	231.313	24.0148	1032.6	136.46	492.932
13.6857	18017.2	960.16	225.234	23515.4	550.761	245.489	23661.6	2270.16	286.188	106.85	71.1373	7133.48	180.253	683.065	117.374	254.588	24.0152	1012.73	132.434	506.23
13.8254	17974.1	959.112	213.105	22833.3	500.401	238.394	24225.3	2430.13	277.13	121.103	74.163	6917.29	159.929	667.06	92.2618	224.278	21.0128	974.837	140.481	498.055
13.965	17862.7	872.36	260.652	22275.8	529.118	222.235	23676.4	2329.73	250.847	120.976	81.1788	6975.37	189.331	717.705	92.2317	262.677	23.0141	1041.02	140.483	515.507
14.1047	17840.6	932.93	197.954	21872.3	484.025	248.538	24056.2	2376.74	264.949	117.972	68.1265	7135.32	166.002	658.782	92.2208	239.405	22.0161	1042.07	154.582	482.667
14.2443	17891.4	922.467	188.877	21880.9	474.758	233.336	24930.8	2552.02	283.238	132.383	73.1372	7138.3	178.136	654.611	83.1931	231.34	22.014	1080.04	149.552	486.738
14.384	17857.5	845.203	218.162	21159.3	498.499	252.551	24629.3	2494.2	264.929	96.5643	86.2148	7077.57	179.085	679.456	100.262	224.245	28.026	1036.86	148.545	515.458
14.5236	17861.3	951.778	238.382	20933.8	467.499	259.69	25018.1	2450.29	240.681	122.98	66.1163	7060.02	159.941	692.923	84.1937	210.074	38.0465	1055.8	140.481	520.612
14.6633	18189.3	913.054	197.954	20844.2	489.027	234.382	25101.4	2479.7	246.726	122.973	58.1126	7173.02	169.017	663.842	103.311	223.212	34.0299	1057.86	148.545	511.381
14.8029	18176.1	897.421	224.245	20300.8	464.362	243.489	24820.1	2476.46	243.664	89.3409	75.1483	7181.5	176.109	624.646	77.164	247.502	28.023	1048.43	147.53	537.058
14.9426	18343.4	887.975	218.169	20032.1	477.97	278.904	25143.5	2509.85	248.681	122.966	60.1002	7206.78	183.278	596.672	101.271	228.29	19.0107	1109.52	134.44	563.715
15.0822	18133.9	917.237	198.973	19618.7	429.749	216.158	25608.8	2438.89	285.26	107.89	61.103	7081.14	180.105	593.427	104.301	252.563	16.007	1065.39	150.552	496.006
15.2219	18610.2	919.329	219.179	19869.9	446.016	232.324	26214.9	2560.11	259.993	109.837	71.1337	7112.62	151.851	656.652	97.2497	217.179	19.0116	1041.02	151.574	498.055
15.3615	18599.8	924.605	226.256	19362.3	453.398	254.576	25740.3	2556.55	217.35	127.905	74.1482	7016.58	174.215	576.997	85.1967	215.169	26.0215	1025.24	139.488	524.715
15.5012	18024.6	850.414	204.023	19074.5	420.51	253.598	25853.1	2530.64	251.831	99.5766	72.1516	7072.63	176.217	616.313	98.2595	235.37	19.0107	1027.34	165.668	472.477
15.6408	18426.3	829.618	242.441	18680.8	466.498	223.212	26703.7	2508.98	234.485	105.541	85.1977	7234.49	160.007	539.047	96.2398	220.223	20.0129	1092.64	165.684	554.465

## Sheet: Fig6c_Chip-B_PDMS-coated_7m
#Depth (nm)	H-	C-	NH-	O-	OH-	F-	SiH-	^30Si-	S-	O_2-	Cl-	^29SiN-	SiHO-	SiO_2-	SiHO_2-	SiO_3-	SiHO_3-	Si_3-	Si_3N-	Si_2N-
0	57265.9	2153.97	33.0398	30496.4	15399.9	3111.47	879.896	33.0357	34.08	265.411	586.702	49.0742	379.524	1805.4	656.142	330.508	232.705	2.00012	2.00025	1.00003
0.13965	18005	4672.35	19.0126	66320.6	16098.8	6621.37	1697.15	141.687	160.281	1085.76	586.925	137.616	1356.75	10101.9	3459.32	3290.77	1115.44	55.0969	5.00108	42.0649
0.2793	15664.1	5739.8	27.0242	90946.3	15826.7	9029.24	2113.41	183.193	216.566	1518.32	471.105	190.16	1451.08	14023.5	4007.13	4295.89	1222.08	84.2288	3.00083	39.0542
0.41895	13968	5952.91	16.0128	92245.2	14858.1	12636.2	2238.43	208.58	214.173	1853.72	401.168	237.85	1501.7	18927.9	4212.13	5912.39	1270.55	103.335	4.0013	33.0418
0.5586	12975.5	5859.39	13.0052	93292.5	12657.6	16378.1	2369	228.857	215.189	2028.55	286.857	253.058	1498.7	23700.3	4308.01	7076.49	1363.31	105.368	2.00025	38.0564
0.69825	12590.4	5347.77	20.0148	93483.1	11075.5	20353.7	2312.44	257.412	219.762	2302.13	223.604	275.445	1471.27	27562.3	4242.81	8490.77	1324.97	114.427	6.00185	42.0597
0.8379	11863.3	4545.52	35.0443	95574.5	9411.28	24542.8	2216.05	276.532	198.246	2543.42	149.721	335.641	1396.9	30852.1	4367.67	9883.26	1363.9	91.2733	9.00305	49.0803
0.97755	11495.2	3479.02	33.0336	93088.3	8685.25	29785.5	2162.48	294.032	179.778	2667.65	106.374	409.371	1384.19	33552.8	4223.71	11091.1	1360.69	78.1979	10.0031	28.0277
1.1172	11432.3	2703.67	42.0623	94009.2	7876.01	33719.9	2128.18	262.501	176.661	2745.1	86.2503	445.455	1218.17	36973	4426.34	11846.3	1370.11	72.1782	7.00194	27.0275
1.25685	11834.1	2059.95	73.1739	96780.6	7333.52	38208.1	2111.24	338.956	132.762	2875.45	60.115	485.46	1186.51	38956	4393.53	12523.5	1395.7	68.143	5.00077	28.0259
1.3965	11962.7	1472.89	95.2913	94006.9	7237.14	39929.1	2188.26	337.06	126.673	2790.86	60.1187	567.008	1131.68	38466.2	4525.28	13036.9	1453.84	57.1075	7.00151	28.0277
1.53615	12280.6	1122.59	96.2914	93478.4	7006	44058.4	2248.99	332.74	110.419	2743.5	50.0929	601.27	1171.83	38270.3	4481.17	12913.6	1435.74	44.068	7.00151	32.0376
1.6758	13072.3	875.651	130.548	93778.4	6989.08	46297.8	2472.27	393.361	111.428	2773.49	31.0354	726.523	1257.07	37949	4449.68	12270.3	1349.26	54.1017	9.0025	39.0614
1.81545	13531.9	645.259	160.815	93279.3	7250.22	47856.4	2677.7	403.55	82.5055	2659.01	42.0777	834.099	1341.26	37387.7	4431.3	11483.9	1382.47	47.077	15.0079	26.0225
1.9551	14139.6	505.937	196.207	93476	7314.79	51184.9	3213.34	409.743	82.0265	2379.64	27.0292	993.054	1451.67	34447.5	4327.95	10661.6	1306.29	49.0803	8.00309	48.086
2.09475	14954	367.172	220.575	92902	7240.95	51177.5	3846.76	524.117	69.8705	2263.77	31.0393	1205.99	1490.26	32644.6	4292.42	9337.25	1189.46	70.1559	11.0037	51.093
2.2344	15547	275.376	224.604	94667.5	7577.51	53529.1	4457.13	594.732	67.355	2043.86	24.0208	1370.97	1640.59	29714.3	4110.02	8137.34	1087.02	76.1971	20.0136	69.1623
2.37405	16264	284.517	269.274	94658.1	7374.62	53529.1	5233.93	558.263	59.275	1834.23	22.0204	1562.22	1670.09	26633.5	3942.86	7057.62	1055.65	81.2181	14.006	79.2262
2.5137	17280.6	236.808	309.002	92710.2	7448.38	52576.3	6229.22	724.291	66.8325	1697.34	24.0222	1854.55	1830.33	23997.6	3713.1	5882.38	932.843	126.524	13.0052	121.499
2.65335	17760.3	199.219	335.677	93311	7457.23	51248.1	7363.37	770.312	54.242	1448.29	26.032	2268.95	1914.27	21131.3	3678.32	4658.99	836.214	173.995	31.0297	127.548
2.793	18129.7	176.995	364.285	93601.9	7372.49	50729.2	8508.99	869.733	53.24	1241.52	32.0435	2603.86	2019.53	18882.4	3313.48	3854.59	686.061	192.146	28.0242	203.32
2.93265	18602.4	171.919	372.451	92763.8	7106.85	48024.5	9773.52	930.859	41.6501	1122.04	27.0275	2927.99	2094.83	16498.2	3160.58	3172.8	618.125	252.995	32.0316	203.422
3.0723	19055.9	169.887	392.866	92788.3	6970.14	45246.9	11028.8	1077.55	51.722	931.824	16.0089	3205.82	2146.99	13689.1	2862.98	2384.47	535.243	300.829	60.115	227.66
3.21195	19628.3	143.634	402.168	92859.4	6528.1	42820.9	12505.3	1087.06	32.5816	781.443	14.0086	3639.7	2228.59	11406.6	2687.94	1973.37	491.713	343.702	55.0965	263.222
3.3516	19346.3	160.795	409.324	92556.6	6313.81	40259.1	13738.7	1282.28	27.0685	710.514	24.0251	3912.98	2221.74	9849.75	2348.87	1552.41	351.973	395.892	62.1189	316.199
3.49125	19014	146.689	388.84	92597.3	5697.79	37008.5	15016.4	1335.43	26.5616	581.107	21.0175	4416.64	2203.22	8060.24	2207.11	1173.82	294.754	472.977	79.1931	343.852
3.6309	19401.6	118.454	422.563	91906.1	5392.51	33777.5	16078	1408.95	29.5655	487.482	14.012	4926.33	2188.2	6764.04	1926.42	865.698	243.961	535.891	85.2289	412.609
3.77055	19117	119.439	373.381	91830.4	5191.73	32118.9	17233.7	1503.33	55.1416	432.834	16.0089	5096.64	2131.03	5769.61	1771.28	710.967	221.658	639.77	86.2342	427.751
3.9102	18942.4	139.617	396.991	90811.7	4676.91	28834.5	18395.8	1597.58	55.1557	383.32	21.0162	5610.29	2078.5	4687.7	1483.85	503.188	162.906	673.024	104.342	465.886
4.04985	18576.2	119.461	359.102	89404.6	4207.03	26086	19830.7	1663.29	45.0849	293.713	13.0076	6010.16	1879.15	3899.73	1388.89	387.839	135.616	800.897	110.382	480.58
4.1895	18521.6	122.461	371.288	85724.5	3975.72	23823.9	19980.6	1599.6	41.0824	292.627	17.0121	6266.76	1816.97	3160.09	1204.29	329.569	102.341	780.788	126.507	503.157
4.32915	18708.3	117.439	331.509	84114.3	3610.9	21161.7	20826.3	1718.55	42.1009	230.467	19.0158	6472.13	1657.96	2707.38	1008.13	245.916	84.2549	932.6	114.417	560.075
4.4688	18144.5	127.5	334.572	77069.1	3323.98	18609.8	21454.8	1808.45	29.0541	184.59	27.0289	6828.5	1645.06	2246.14	896.949	181.074	87.2559	961.355	150.698	603.916
4.60845	17864.6	133.557	300.811	70200.2	3007.91	16785.3	22307.9	1851.54	32.0699	183.621	25.0257	7065.28	1569.46	1869.69	770.343	141.661	63.1344	1039.97	163.835	608.884
4.7481	17947.2	106.355	300.923	65105.7	2684.13	14762.2	22781.8	1943.84	34.0656	136.998	20.0138	7304.71	1509.95	1577.93	705.517	101.341	43.0625	1154.72	170.908	587.073
4.88775	17244.4	96.2973	299.829	56567.8	2527.73	13207.6	23009.1	1929.99	38.0819	128.939	18.0144	7396.51	1306.53	1300.81	601.307	111.389	41.057	1174.29	162.825	586.962
5.0274	17432.5	114.403	260.174	51019.8	2189.95	11933.5	23244.5	1978.41	25.0475	153.151	15.0125	7737.92	1194.59	1118.82	566.008	85.2606	41.0595	1171.84	171.921	630.922
5.16705	16984.9	122.461	288.661	48094.6	2154.12	10576.6	24315.1	1979.34	34.0588	119.781	18.0144	7732.71	1176.39	940.034	478.098	79.2078	29.0296	1252.54	190.122	636.128
5.3067	16862.4	119.446	277.463	42990.2	1928.28	9519.78	24050.8	2130.59	36.0761	123.883	26.034	8067.93	1037.32	770.469	414.578	70.1559	15.0116	1356.05	174.951	643.359
5.44635	16738.5	104.342	267.223	38976.7	1770.4	8553.25	24037.5	2133.13	30.0408	99.5314	21.0227	8109.84	981.334	740.753	335.552	51.0867	16.0168	1348.01	183.052	706.095
5.586	16658.3	98.3035	272.443	35286	1591.05	7650.64	24950.9	2200.66	24.0266	104.538	20.0148	8271.85	979.727	590.078	326.445	44.068	11.0065	1364.11	207.346	713.419
5.72565	16262	109.382	247.947	32427	1502.25	6923.85	24593.5	2224.89	24.0421	86.4589	18.0122	8541.25	886.004	503.93	287.696	39.0564	14.0078	1396.27	182.018	683.973
5.8653	16451.4	100.328	240.854	29554.4	1378.86	6038.51	25118.1	2263.12	20.0316	87.4277	26.0353	8433.23	825.249	454.913	245.999	23.0226	18.0133	1434.49	195.182	723.932
6.00495	16398.3	125.484	237.794	27631.9	1229.15	5578.66	25607.7	2274.29	19.0349	86.4375	19.0135	8499.22	775.455	411.032	226.689	34.0378	15.0097	1466.03	214.438	682.756
6.1446	15975.5	120.446	227.619	25094.5	1158.72	5126.08	25289.2	2244.16	25.0409	64.2822	13.0116	8618.83	772.138	359.203	225.689	35.0443	8.00296	1539.58	202.257	712.057
6.28425	16296.4	117.432	221.603	22730.1	1058.38	4478.84	26289.1	2304.71	25.0473	75.3782	12.0074	8814.31	639.5	285.441	180.059	26.0257	5.00139	1522.38	230.662	730.816
6.4239	15983.9	121.461	218.547	21059.6	902.932	4089.84	26203.2	2320.42	17.0206	69.2758	25.0317	8724.72	635.963	281.374	172.951	24.0178	7.00324	1551.08	220.507	712.282
6.56355	16227.4	116.431	209.424	19693.6	930.206	3789.9	26031.5	2325.98	20.026	80.3571	24.0222	8828.17	639.657	240.82	142.67	29.026	4.00123	1576.02	207.324	724.75
6.7032	16456.4	116.417	216.519	18132.8	938.792	3411.83	26539.8	2318.29	20.0306	70.3031	16.0109	8997.35	520.613	211.175	129.604	25.0224	8.00247	1556.49	200.269	754.232
6.84285	16291	120.454	188.204	16779.9	823.51	3062.15	26707.7	2423.25	21.0292	61.2443	18.0193	9091.17	492.584	224.137	122.507	20.0123	7.00238	1624.25	213.425	747.798
6.9825	16196.5	123.484	224.576	15705.7	776.382	2899.84	27506.6	2400.16	17.0225	67.2716	17.0131	9029.34	495.88	182.482	107.393	22.0177	5.00108	1649.4	216.465	750.132
7.12215	16148.9	110.375	212.464	14787.1	728.934	2599.72	28030.6	2441.06	26.0517	86.475	20.0136	9137.01	461.608	163.388	95.3267	20.0148	6.00185	1625.83	233.676	740.461
7.2618	16131.8	104.335	217.52	13667.1	678.71	2416.9	27873.9	2596.97	20.0222	63.2322	15.0079	9165.28	412.523	150.279	105.381	17.0111	4.00049	1673.01	222.534	768.899
7.40145	16127.6	108.361	197.231	12576.2	607.839	2250.49	28031.7	2468.95	22.0294	68.2908	16.0119	8866.43	425.973	132.979	85.25	18.01	1.00003	1631.68	224.548	741.509
7.5411	16311.9	124.477	200.256	12032.7	579.652	2098.46	28476.1	2491.38	15.0226	71.3014	18.0211	9426.44	366.023	131.851	68.1688	19.0111	2.00025	1685.67	212.398	728.167
7.68075	16126.6	103.329	209.411	11219.8	543.743	1965.84	28077.3	2491.88	15.0189	64.2288	15.0116	9040.86	358.721	126.885	75.2016	14.0069	1.00015	1650.61	232.676	765.533
7.8204	16285.5	116.431	198.281	10452.2	552.751	1703.67	28671.7	2503.6	11.0154	67.2594	22.0182	9286.19	357.871	99.6056	51.0993	14.0085	2.00012	1700	231.647	769.022
7.96005	15940.3	112.396	215.479	9928.21	512.483	1663.24	29163.1	2484.9	19.0288	68.281	20.0185	9221.3	330.435	96.5782	69.1644	10.0043	2.00025	1725.03	257.043	798.047
8.0997	16278.2	125.5	190.146	9318.61	446.389	1589.98	28032.5	2631.11	15.0267	72.3096	12.0081	9394.64	330.455	71.2926	64.1425	9.00305	3.00028	1837.74	215.439	767.632
8.23935	16324.1	113.41	194.23	8873.83	438.188	1462.84	28970	2674.27	16.0217	48.1602	22.0258	9268.2	332.222	90.474	54.1051	14.0069	2.00012	1822.05	240.779	751.181
8.379	16343.6	106.355	181.13	8474.63	431.035	1360.32	29080.8	2606.4	13.0197	57.2136	17.011	9463.59	299.659	77.3793	55.1056	15.0088	3.00065	1818.57	213.412	787.885
8.51865	16027	100.328	189.135	7781.92	435.997	1275.31	29327.5	2676.25	19.0264	65.2598	16.0128	9387.77	285.048	80.4107	50.0989	9.00417	2.00025	1816.34	221.534	827.619
8.6583	16556.1	124.484	211.438	7544.43	390.963	1191.28	30007.3	2749.38	20.0331	49.1747	14.0086	9445.07	258.624	76.4031	61.1226	8.00198	4.00099	1933.19	217.479	763.869
8.79795	16828.1	112.403	194.206	7314.49	369.354	1128.95	29954.7	2689.68	20.0334	60.2429	14.0078	9559.8	262.875	58.2439	40.0569	8.00247	2.00037	1827.13	233.676	803.016
8.9376	16689.1	107.355	164.917	6857.21	378.473	1077.03	29689.6	2742.91	12.0137	67.2428	15.0125	9503.82	233.377	61.25	48.1049	15.0069	1.00015	1806.44	210.359	801.557
9.07725	16553.5	100.322	183.075	6570.58	323.362	984.914	30649	2681.63	24.0415	80.3959	23.0249	9740.05	228.291	63.2714	44.0707	11.0044	5.00102	1775.9	255.011	752.611
9.2169	17003.3	108.368	171.951	6197.68	361.158	1051.04	30810.1	2650.48	14.0195	74.3119	19.0158	9646.47	251.459	67.3478	45.0961	10.0043	0	1848.83	230.676	772.979
9.35655	16584.7	127.5	194.267	5986.6	343.766	995.424	30339.1	2818.09	17.0269	59.2323	22.0217	9582.95	234.505	80.4633	48.089	14.006	2.00012	1894.13	224.576	786.983
9.4962	16870.3	131.54	189.157	5808.4	290.788	878.154	30683.1	2725.74	17.0285	58.23	17.011	9587.36	246.521	70.3321	45.0681	11.0044	3.00046	1839.58	244.87	760.624
9.63585	17126.5	108.368	198.305	5592.4	306.001	873.65	31452.4	2819.67	13.0216	67.2713	13.0111	9711.12	222.159	69.3207	40.0682	13.0052	2.00037	1802.41	264.173	852.137
9.7755	16887.5	108.375	187.122	5159	269.274	807.951	31635.8	2778.5	13.0238	65.2631	14.0086	9806.24	204.882	63.2903	42.0727	13.0052	0	1878.27	244.855	814.187
9.91515	16788	119.439	214.438	5064.23	269.341	794.29	31912.1	2787.6	9.0127	64.2339	16.0099	9657.28	218.056	57.2429	39.0591	13.006	2.00012	1938.19	257.059	826.774
10.0548	17036.8	121.454	191.182	4938.56	264.296	803.746	32726.2	2827.33	15.0246	70.3037	16.012	9554.6	197.753	49.1981	38.054	9.00361	1.00015	1935.68	239.779	811.183
10.1945	16975.5	135.574	199.306	4808.04	251.104	755.566	31862.2	2844.14	21.0362	54.2208	15.0102	9600.28	193.744	49.2241	24.0237	10.0031	3.00028	1931.05	231.662	733.035
10.3341	17134.5	114.41	167.908	4564.4	263.206	754.566	32368	2933.82	8.01087	70.2544	21.0205	9918.17	171.363	64.2856	29.0385	12.0044	0	1839.7	244.901	811.875
10.4738	17186.1	123.469	185.087	4528.77	225.674	744.089	33206.1	2964.94	16.0281	63.2674	15.0134	9648.43	186.445	43.1676	22.0217	6.00185	2.00012	1986.51	205.358	828.038
10.6134	17365.8	115.41	184.075	4309.1	234.778	716.015	32891.9	2824.68	16.024	83.3834	13.01	9660.47	181.439	51.2455	30.0296	9.0025	3.00028	1892.13	250.932	753.088
10.7531	17328.1	135.582	192.206	4093.57	207.436	683.628	32937.5	3069.3	26.0498	56.2517	12.0089	9926.29	165.329	60.2678	28.0277	13.006	2.00012	1927.55	231.69	814.29
10.8927	17346.7	129.548	176.006	4129.21	221.575	616.851	33794.8	2937.42	10.0143	72.29	24.0311	9506.62	167.398	47.2075	33.0438	4.00049	1.00015	1941.7	241.839	832.94
11.0324	17136.7	138.599	172.983	4043.32	225.636	650.181	33180.5	2982.36	11.014	67.2502	26.0305	9693.38	185.654	57.2096	28.0346	5.00139	2.00012	1916.15	231.69	828.987
11.172	17451.7	128.524	171.962	3739.43	215.465	590.928	33414.1	3003.32	14.0242	81.3842	16.0119	9899.04	168.363	56.2185	29.0313	6.00148	1.00009	1946.22	242.825	823.456
11.3117	17307.5	128.516	175.017	3656.79	220.534	596.117	33619.3	2948.59	20.0382	74.3483	10.0037	9865.73	178.594	53.2335	25.0271	9.0025	3.00046	1963.09	251.979	848.158
11.4513	17401.9	119.454	170.94	3692.49	190.158	601.118	33787.7	3087.86	9.01721	77.3509	18.0133	9696.03	167.243	46.225	27.0309	10.0031	0	2042.72	263.173	803.712
11.591	17517.1	125.5	189.157	3600.13	203.399	559.793	34278.2	2968.59	9.01895	68.2941	12.0101	9692.66	154.136	35.1637	13.0108	9.00361	1.00003	2000.62	251.948	788.986
11.7306	17738	137.616	180.085	3471.77	192.182	571.404	35003.4	2989.75	18.029	71.3216	18.0156	9873.3	169.37	56.2542	20.0199	5.00139	0	1969.59	259.107	819.245
11.8703	17680.3	108.375	176.039	3352.35	222.631	546.268	34779.9	3028.82	4.00587	70.2603	24.0252	9914.3	151	38.1176	27.0294	6.00111	2.00012	2073.25	228.619	837.209
12.0099	17624.3	113.41	167.918	3337.72	211.436	550.476	34729.8	3086.28	11.0181	75.3187	19.0194	9642.48	138.917	47.1714	27.0258	10.0037	0	2013.95	247.886	786.23
12.1496	17543.3	123.484	180.074	3256.99	167.908	542.096	34952.4	2982.86	17.033	62.2578	16.0138	9674.73	147.074	43.1371	26.0337	9.0025	1.00009	1997.59	227.604	807.973
12.2892	17662.8	126.5	189.216	3208.82	195.207	523.555	34648.5	2965.02	8.01774	84.4111	19.0136	9876.86	133.877	40.1548	26.0313	11.0044	0	2013.22	264.157	798.299
12.4289	17889.9	125.492	189.157	3069.82	196.231	528.59	34865.9	3081.21	13.0202	64.2617	16.0128	9916.83	167.168	49.2049	14.0129	5.00139	1.00009	2023.82	240.809	828.882
12.5685	17663.8	111.382	194.225	3099.06	183.063	468.888	34997.9	3129.18	12.021	71.3093	22.0217	9841.92	149.082	44.2129	18.0272	8.00247	2.00012	2144.96	252.995	829.039
12.7082	17933	122.469	181.007	3005.83	183.097	510.161	35519.9	3068.42	16.0226	64.2431	15.0119	9823.44	128.796	45.1982	22.0231	5.00108	0	2079.78	238.764	854.248
12.8478	18451.5	151.727	162.865	2959.44	168.918	524.654	35761	3054.07	10.0241	78.4	13.0084	9890.92	160.291	34.1117	24.0267	10.0031	3.00028	2037.83	222.52	836.049
12.9875	18094.5	117.424	174.995	2870.28	177.039	450.384	36149	3204.28	8.01038	64.2294	12.0114	9981.5	124.872	49.1775	19.0241	8.00247	3.00083	2046.53	222.548	831.359
13.1271	17978.1	133.565	192.206	2932.6	177.017	471.948	35826	3092.27	15.0283	82.4033	12.0133	9863.79	164.215	45.2045	22.024	5.00108	0	2048.59	246.932	854.086
13.2668	18197.2	151.717	167.908	2992.56	154.774	505	36173.9	3153.87	21.0372	63.2661	21.0188	9841.06	147.179	40.1914	18.0186	7.00151	2.00025	2060.08	246.87	809.026
13.4064	18336.8	101.322	157.814	2804.67	164.906	505	36506.8	3172.62	12.0262	67.2969	25.026	9942.61	146.069	50.188	21.0164	6.00111	0	2066.95	236.735	840.319
13.5461	18054.6	122.469	167.929	2727.26	173.984	423.696	36334.9	3208.76	12.0177	63.232	20.0185	9939.18	152.179	38.1072	22.0231	4.00049	1.00015	2039.11	256.027	874.984
13.6857	18331.8	147.707	172.962	2884.44	143.688	463.827	36967.8	3169.7	12.0188	77.3406	13.01	9722.56	136.905	48.1953	19.0271	5.00077	0	2060.03	244.855	844.858
13.8254	18354.8	138.608	161.845	2689.74	158.844	464.798	36507.7	3142.27	9.01498	81.3536	17.0127	9954.81	129.855	32.1249	20.0148	9.00305	2.00012	2095.94	271.291	820.447
13.965	18282.1	136.582	170.919	2734.93	176.017	442.137	36569.1	3187.76	14.0265	62.2488	22.0245	9943.24	145.058	40.1175	19.0194	6.00111	0	2074	246.901	907.94
14.1047	18522.9	137.608	168.95	2702.21	161.845	435.888	37081.8	3254.74	15.0296	66.2906	22.0231	9939.26	130.877	40.1511	23.026	5.00108	1.00009	2014.95	248.917	839.424
14.2443	18758.2	132.557	171.962	2569.08	151.745	417.378	36655.3	3162.96	10.0183	82.3813	20.0199	9972.31	138.049	46.2021	21.0189	10.0037	2.00012	2134.26	237.75	851.082
14.384	18796	144.652	190.181	2558.49	139.651	433.915	37203.2	3296.88	19.0418	67.3178	26.0289	9792.31	114.797	46.1624	16.0138	7.00151	0	2080.37	241.794	803.61
14.5236	18546.7	156.755	185.133	2529.04	145.698	444.276	37714.5	3248.88	23.0445	67.3096	27.0367	9842.89	135.968	38.1255	12.0112	6.00111	1.00003	2152.11	242.855	844.323
14.6633	18414.8	139.599	163.876	2585.87	167.897	426.697	37639.7	3223.33	8.01489	72.2987	18.0178	10040.9	128.731	49.2503	14.0086	10.0037	0	2150.68	247.886	874.649
14.8029	18820.4	137.591	166.887	2438.48	131.565	434.915	37960.3	3330.84	15.0399	73.3818	13.0092	9786.29	106.591	34.1094	26.0289	4.00049	0	2106.58	207.346	827.247
14.9426	18724.4	139.608	178.018	2549.45	141.642	431.725	38431.6	3230.75	21.0473	77.4	20.0185	10030.9	152.268	36.1405	22.019	1.00003	0	2160.11	216.465	785.782
15.0822	18903.2	129.524	186.133	2564.21	159.815	418.405	38735.8	3339.89	16.029	64.2772	9.00472	9636.45	134.992	40.1359	19.017	6.00111	1.00003	2130.59	232.691	835.048
15.2219	18978.5	130.532	202.357	2495.94	159.815	418.431	38554.3	3199.63	17.0379	72.3478	18.0189	9893.78	112.661	28.0951	20.0224	5.00108	2.00025	2118	251.979	883.886
15.3615	18746.4	144.661	194.243	2419.03	151.727	404.018	38779	3295.15	12.0193	72.3124	16.0158	9751.9	121.787	24.0877	14.0104	6.00111	0	2131.12	239.779	810.284
15.5012	19231.3	135.574	189.169	2443.65	151.755	442.081	39389.8	3285.56	12.0178	68.2651	9.00361	9824.37	130.89	37.1324	24.0252	8.00296	1.00003	2155.09	269.257	856.98
15.6408	19199.9	150.754	187.133	2391.11	161.865	403.043	39541	3348.99	16.032	88.446	22.0217	10070.4	105.601	51.226	15.0174	6.00111	0	2119.42	245.855	824.772

## Sheet: Fig6c_Chip-B_exposed_7m
#Depth (nm)	H-	C-	NH-	O-	OH-	F-	SiH-	^30Si-	S-	O_2-	Cl-	^29SiN-	SiHO-	SiO_2-	SiHO_2-	SiO_3-	SiHO_3-	Si_3-	Si_3N-	Si_2N-
0	43241.4	2244.63	54.0792	36166	15972.4	1462.18	561.576	17.0071	372.583	269.591	2215.86	24.0141	187.859	1294.45	498.031	217.168	220.179	2.0001	0	2.0001
0.13965	21430.6	2324.01	33.0266	41120.2	12737.1	1251.78	443.211	31.025	426.74	365.534	2087.74	26.0165	234.336	2179.73	924.697	622.514	519.56	9.00198	2.0002	14.0048
0.2793	13273.5	2950.72	25.0165	76481.6	12514.3	1356.45	532.954	18.0106	794.604	636.937	2546.45	36.037	331.671	3903.12	1359.32	1375.22	757.972	6.00088	0	15.0055
0.41895	11383.3	4147.1	28.0233	114755	12703.3	1530.36	673.521	38.0433	1290.76	1068.53	3098.9	59.0938	486.738	6658.8	1752.92	2483.95	878.954	14.0048	1.00032	28.0233
0.5586	10772.8	5135.78	27.0178	118497	12137.3	1767.7	907.579	73.159	1230.32	1522.94	2785.75	74.1413	585.342	10292	2115.81	3927.08	903.307	24.0188	2.00049	34.0332
0.69825	10796.6	5320.4	34.0299	120814	11389.5	1902.66	1141.6	132.486	1370.01	1765.63	2039.12	114.335	646.117	14378.6	2352.4	5185.11	1064.77	30.0235	1.00027	33.0298
0.8379	11132.7	5190.54	53.0687	119272	10081.3	2021.61	1279.25	168.776	1212.14	2144.32	1484.99	136.48	714.42	17756.1	2524.64	6413.44	1043.11	26.0165	0	25.0165
0.97755	11233.6	4520.04	53.0739	121445	9062.83	2095.45	1473.31	195.001	1151.95	2386.44	1097.09	181.813	793.291	20369.5	2816.3	7323	1067.44	23.0152	1.00012	30.025
1.1172	11501.2	3896.19	70.1199	119537	8501.45	2193.86	1713.34	221.255	1090.93	2439.6	879.138	184.86	858.884	22797.8	2981.55	7771.3	1065.59	20.0117	0	25.0165
1.25685	12410.3	3154.01	81.1646	118864	7803.95	2168.3	1856.53	267.94	1078.99	2387.74	571.494	240.465	1003.66	25553.3	3171.85	8257.97	1079.37	29.0243	0	32.025
1.3965	12785.2	2583.42	102.255	119915	7643.46	2126.32	2234.87	263.824	1054.98	2458.76	541.322	284.04	993.972	26646.4	3214.44	8394.15	1080.43	28.0205	2.0001	31.0279
1.53615	13190.6	2067.98	142.502	119031	7460.74	2191.83	2531.11	323.721	1030.66	2531	396.659	365.31	960.41	26907.6	3199.96	8469.61	981.063	33.0315	1.00007	30.0251
1.6758	13845.6	1549.14	155.59	119240	7438.83	2086.73	2882.33	400.218	1030.61	2449.44	300.382	525.819	1076.09	26712.3	3145.17	7996.2	970.674	26.0203	1.00002	33.0282
1.81545	14454.4	1305.76	162.644	119271	7353.25	2024.86	3210.23	438.14	939.768	2397.96	240.27	559.688	1138.27	26515.6	3210.08	7523.89	883.64	32.0313	4.00039	34.0299
1.9551	14968.3	1033.65	174.743	119613	7461.78	1965.27	3991.95	481.285	885.312	2246.98	198.208	630.711	1291.03	25370.4	3064.18	6874.76	814.618	52.0712	3.00022	32.0305
2.09475	15723.7	904.691	224.223	118666	7433.36	1905.84	4437.06	502.527	909.534	2122.99	138.091	855.843	1285.94	24174.9	2934.01	6340.98	745.082	43.0494	4.00039	48.0606
2.2344	15948.3	744.365	246.489	120137	7496.19	1946.05	4980.3	594.013	794.826	1928.6	88.0604	1024.7	1403.54	22477.6	2895.5	5509.9	648.694	57.0851	6.00088	70.1405
2.37405	17052.5	658.473	291.087	120672	7658.11	1797.42	5788.77	627.355	927.582	1852.11	100.076	1109.13	1428.49	20706.3	2566.41	4941.09	635.987	75.1377	12.0035	77.1512
2.5137	17313	537.005	345.905	122186	7484.56	1695.19	6432.23	682.916	903.492	1728.08	84.0684	1346.64	1466.63	19054.8	2472.62	4329.38	503.552	92.2073	14.0048	74.1376
2.65335	18022	442.752	327.606	119555	7472.12	1593.11	7439.42	728.757	740.736	1509.14	96.0704	1562.04	1597.79	17292.7	2362.99	3681.41	443.972	109.291	13.0048	100.255
2.793	18332.1	417.221	340.82	118054	7321.43	1628.19	8209.91	792.175	710.328	1333.56	84.0512	1717.62	1627.61	15267.1	2066.3	3122.03	418.423	119.353	20.0098	142.495
2.93265	18835.8	386.627	383.589	118907	7359.37	1467.37	9319.26	798.115	698.148	1252.1	72.0424	1952.85	1641.03	14014.3	2035.25	2652.88	369.492	126.395	19.0088	118.341
3.0723	19269.1	337.77	386.627	119088	6847.77	1399.95	10411.1	921.525	655.908	1035.51	56.0328	2282.18	1697.33	11791.4	1824.04	2177.02	296.275	187.859	28.0192	136.467
3.21195	19660.7	319.479	436.643	119804	6694.81	1286.49	11765.2	966.808	481.177	916.17	60.0336	2576.41	1758.45	10241	1722.06	1721.53	228.324	222.212	27.0178	178.796
3.3516	19829	317.448	484.69	117950	6590.28	1188.32	12622.9	989.756	438.916	845.519	84.0512	2693.45	1712.23	8871.52	1568.8	1426.91	210.1	233.324	37.0335	197.963
3.49125	19959.4	235.347	465.245	118267	6201.58	1151.54	13979.1	1112.02	541.455	719.998	84.0572	3129.34	1679	7870.12	1389.41	1194.21	166.732	267.757	43.0452	248.502
3.6309	20224.9	230.29	483.667	117933	5922.53	976.324	14831.6	1183.92	378.829	559.709	64.028	3417.51	1757.01	6478.83	1133.96	884.931	126.408	281.932	41.0411	238.382
3.77055	20266.2	244.453	527.742	117490	5332.61	972.226	16119.5	1217.83	475.185	531.053	40.0116	3717.72	1623.92	5499.82	1055.8	763.078	112.34	362.184	59.0851	285.002
3.9102	19692.5	231.301	464.222	116843	5072.11	954.302	16691.5	1296.47	390.91	439.395	44.012	3919.49	1637.35	4656.22	925.714	546.274	90.2072	362.184	46.0517	275.876
4.04985	19765.7	231.301	447.884	114468	4775.54	839.578	17738.2	1254.15	324.652	364.426	28.0048	4208.93	1547.47	4012.02	786.12	484.714	68.1231	412.119	60.0881	299.175
4.1895	20318.8	196.944	476.501	112073	4391.44	811.165	18983.1	1404.18	222.34	336.565	60.028	4367.54	1492.79	3279.99	687.443	354.06	58.0965	446.839	63.0971	310.34
4.32915	20148.9	212.094	458.085	109205	4081.31	727.997	20046.9	1438.89	282.469	308.188	32.0141	4650.79	1436.49	2825.31	631.829	330.704	45.0583	482.667	90.1983	341.854
4.4688	19769.7	165.668	457.085	102201	3674.94	647.495	20488	1516.65	258.486	231.973	32.0098	4850.76	1336.5	2353.32	520.586	238.382	43.0473	500.105	74.134	361.184
4.60845	20059.1	173.735	422.325	95796.9	3329.32	621.472	21695	1572.78	192.272	212.574	28.0102	5344.42	1227.34	1908.48	396.878	171.726	27.0205	557.548	89.1983	378.494
4.7481	19662.3	168.693	449.906	86219.4	2977.54	603	21951.8	1618.66	240.505	188.432	48.0164	5420.03	1143.87	1640.28	368.346	137.467	21.0108	622.361	110.296	397.839
4.88775	19601.6	166.676	402.938	76103.2	2895.89	478.619	22124.2	1682.66	198.266	171.079	68.0384	5787.17	1081.25	1427.84	293.159	117.341	16.0063	678.103	100.245	429.535
5.0274	19793.4	180.805	457.063	68162.9	2510.57	489.859	23388.7	1702.82	180.212	147.806	32.0141	5948.85	1012.33	1072.95	237.429	89.1939	11.003	640.989	108.286	409.078
5.16705	19814.4	130.414	399.879	62457.5	2195.38	470.5	23667.6	1741.4	204.271	126.662	48.0332	5973.24	932.078	929.533	222.234	88.1982	12.0035	699.822	109.291	397.839
5.3067	19194.4	136.454	410.119	54379.6	2131.22	440.751	23921.3	1757.58	132.175	117.554	36.0079	6166.41	917.532	855.225	180.866	71.1268	9.00198	760.964	99.2401	403.958
5.44635	19820.9	147.537	426.408	49204.1	1850.99	390.722	24956.1	1842	120.139	105.43	56.0328	6237.35	824.536	665.231	168.734	53.0687	9.00198	752.7	109.291	397.859
5.586	19609.1	147.53	392.761	44689.5	1790.1	360.237	25055.8	1948.99	126.163	84.3107	72.0424	6365.94	750.745	615.849	149.574	36.0317	3.00022	789.005	115.33	453.017
5.72565	18841.8	137.46	343.871	39852.2	1621.06	328.67	24780.4	1926.96	124.148	104.475	30.014	6503.28	664.779	548.817	115.358	39.0372	7.00154	838.951	135.447	457.13
5.8653	18870.9	132.427	387.665	36773.4	1404.9	346.939	24738.5	1881.61	92.0968	89.3331	16.0086	6704.19	635.947	433.964	105.29	38.0353	9.00242	833.784	108.286	404.998
6.00495	19015.2	132.427	345.905	32904.4	1383.54	298.175	25419.4	1925.64	72.0812	83.3031	24.0094	6768.58	589.481	352.251	96.2398	22.014	7.0012	825.453	132.427	473.454
6.1446	18625.6	131.421	342.871	29730.1	1133.28	293.116	24188.3	1927.8	80.1104	80.302	8.00274	6706.87	523.701	324.734	59.0996	29.0206	3.00051	841.035	118.341	468.314
6.28425	17755.8	136.454	324.558	27242.1	1105.8	312.428	23596	1881.47	44.04	78.2435	12.0053	6758.09	472.2	280.152	76.1451	18.0079	3.00037	868.186	124.377	463.199
6.4239	16878	119.347	318.463	24444.1	937.654	247.537	21761.3	1802.67	52.0316	59.143	24.0164	6711.7	430.027	287.198	57.0853	24.0141	7.00222	885.887	111.302	477.548
6.56355	16628.9	132.427	314.401	22425.7	902.834	267.769	22187.6	1805.6	48.0404	62.1609	26.0146	6779.11	402.634	227.457	46.0634	20.0117	1.00002	855.67	142.495	448.884
6.7032	16799.4	127.395	276.904	21306	797.68	252.563	22139.8	1708.99	80.0744	57.1605	22.0134	6860.11	374.038	204.223	48.0598	26.0165	2.0001	945.54	142.495	452.973
6.84285	16729.3	116.33	326.59	19310.9	795.757	238.382	21821.6	1824.8	52.042	69.1919	40.0312	6939.37	369.939	187.015	47.0586	24.0152	4.00059	887.975	106.28	436.621
6.9825	17346.3	124.377	318.463	17677.9	712.587	237.382	22553.8	1794.64	84.1116	75.2739	24.0164	7058.67	344.338	163.805	33.0331	19.0088	2.0001	857.713	145.516	478.595
7.12215	17345	138.467	347.939	16684.3	711.49	215.126	23196	1933.47	56.0524	64.1787	22.008	7119.86	310.819	157.752	38.0446	17.0071	2.0002	878.622	125.383	470.407
7.2618	17055.1	110.302	354.043	15366.5	662.802	219.179	22729.2	1844.13	32.0215	59.1314	26.0108	7276.77	308.871	134.552	35.0419	24.0155	5.00061	873.36	125.389	492.908
7.40145	17415.4	115.324	379.513	14331.1	614.238	240.417	23195.8	1807.51	60.0804	61.1956	40.0252	7216.78	274.349	138.623	30.0342	18.0079	4.00039	859.841	154.582	498.006
7.5411	17769.4	94.2164	330.655	13604.3	577.311	200.003	24029.1	1906.39	40.0372	49.1139	32.0204	7347.26	287.474	117.445	23.0174	15.0062	1.00002	912.009	120.353	482.643
7.68075	17470.7	122.365	330.655	12320.2	544.457	201.993	23677.6	1858.04	36.0368	60.1562	28.0178	7351.4	240.844	114.433	30.0279	12.0035	2.0002	935.023	149.545	482.643
7.8204	17811.7	113.313	323.542	11549.1	496.055	201.996	24393.8	1938.48	64.0652	71.2314	20.0072	7370.6	215.447	139.639	24.0211	17.0079	3.00022	935.023	124.377	490.859
7.96005	18122.2	103.26	319.479	11180.9	490.981	197.963	25127	1987.48	26.0246	62.1722	22.0102	7451.76	272.278	94.3179	26.0216	14.0055	1.00002	963.304	132.434	487.786
8.0997	18277.3	117.335	322.526	10414.1	472.546	200.993	25077.9	1945.59	30.0364	61.1863	24.0106	7574.96	212.439	105.374	22.0161	18.0087	4.00039	940.258	143.502	466.268
8.23935	18573.9	112.307	340.82	9955.33	431.659	202.023	26265.9	2085.75	24.0268	70.2168	36.0228	7366.4	215.431	102.34	30.0281	11.0035	2.00024	926.651	142.495	503.13
8.379	18654.4	124.377	310.34	9406.06	402.036	204.033	26868	2049.45	26.0248	64.1785	24.0106	7660.16	198.445	76.1861	20.0127	11.003	1.00007	954.968	152.567	537.032
8.51865	18758.6	122.365	339.803	8785.62	386.874	187.859	26504.4	2097.39	30.0346	53.1481	16.0047	7455.39	199.326	74.2074	21.0141	21.0108	0	1044.22	126.395	501.105
8.6583	18909.7	99.2401	350.991	8089.55	380.569	187.887	27238.2	2113.96	24.02	65.1732	36.0212	7566.41	180.107	83.2718	15.007	11.003	3.00037	1012.68	144.509	511.33
8.79795	19227	141.488	362.202	7810.37	359.184	175.754	28255.1	2097.38	16.0134	61.1514	24.0118	7591.6	167.98	69.1986	16.008	11.0035	4.00039	989.574	151.559	504.155
8.9376	19488.8	142.502	325.574	7350.9	321.605	175.752	28162.5	2123.08	10.008	69.1737	32.0234	7743.02	190.194	61.1367	20.0166	13.0054	1.00002	1007.42	143.502	504.155
9.07725	19099.5	121.359	330.655	7082.05	331.802	170.718	27479.8	2169.31	22.028	67.2084	26.0146	7694.88	157.83	77.2052	21.0148	16.0063	1.00007	1031.6	156.597	529.82
9.2169	19362	133.434	319.495	6324.99	295.203	167.693	28899.7	2125.86	26.0184	67.1788	18.0101	7583.12	161.87	62.1396	19.0144	10.0029	2.0001	1008.42	153.574	507.246
9.35655	20152.5	125.389	324.558	6431.13	287.086	182.814	29575.6	2266.39	22.025	67.2043	20.0118	7740.36	149.789	61.1496	12.0079	8.00156	2.0001	1025.34	159.62	517.534
9.4962	19635.4	115.324	318.463	6243.43	265.742	208.053	29303.8	2279.88	8.00988	76.2309	38.0288	7700.79	154.866	68.2099	17.0112	12.0041	1.00002	1032.6	159.62	544.166
9.63585	19665.8	113.313	327.609	5724.41	286.03	189.896	29892.6	2208.07	20.0192	69.195	18.0057	7907.03	163.985	71.1825	23.0228	8.00195	0	1081.09	146.523	523.689
9.7755	20351.9	129.408	329.671	5514.83	245.501	183.841	31027.5	2367.09	16.0184	59.1662	24.0128	7754.64	150.753	66.1667	10.0049	14.0048	1.00007	1117.97	153.574	492.884
9.91515	20219.5	140.481	326.59	5400.64	273.863	198.973	30898.3	2387.9	22.017	64.164	28.0164	7762.09	137.699	55.1414	12.0059	10.0024	3.00037	1037.91	140.481	494.957
10.0548	20115.5	138.467	315.432	5121.93	232.37	190.887	30826.9	2382.68	26.0264	64.1849	24.0118	7782.14	153.823	48.1047	19.0103	11.003	0	1053.7	135.454	468.337
10.1945	20871.1	144.509	322.542	4901.67	262.742	203.003	32260.7	2386.03	26.0264	79.2539	24.0094	7830.77	113.468	66.207	19.0125	7.00188	1.00002	1130.64	136.454	528.794
10.3341	21361.3	127.402	323.558	4843.04	234.405	179.787	32662.9	2468.4	38.0678	60.2189	30.0228	7787.35	143.81	53.1592	13.0086	13.0041	4.00039	1046.28	126.389	500.055
10.4738	20677.4	141.488	332.704	4606.01	191.934	185.85	32569.3	2529.16	36.0416	72.2435	16.0039	7873.6	119.599	60.1712	18.0131	8.00156	2.0001	1141.21	145.516	505.23
10.6134	21085.9	137.46	341.854	4412.32	217.179	178.778	33597.5	2511.18	18.0181	76.2345	18.011	8002.68	151.799	62.1579	11.0067	7.00154	0	1124.3	161.636	557.548
10.7531	21432.3	136.454	284.974	4438.15	227.279	201.013	34494.8	2536.12	32.0516	69.2521	30.0156	7952.9	119.533	65.1935	10.0054	10.0029	0	1179.43	144.509	528.768
10.8927	20765.2	148.545	312.401	3987.32	216.137	173.735	32932.4	2470.66	30.0332	66.194	18.0057	7668.26	101.448	48.1073	18.0107	13.0048	1.00002	1136.98	137.467	557.603
11.0324	21284.7	148.537	314.401	3970.32	188.887	165.668	34451.7	2594.44	18.0257	76.2607	24.0106	7758.61	149.857	55.1333	16.0087	8.00234	1.00002	1096.96	152.567	557.575
11.172	21647.1	126.389	337.77	3974.96	176.778	183.823	34441.6	2631.63	18.0242	66.2088	34.0278	7975.73	131.62	59.1524	15.0092	9.00198	1.00007	1121.3	163.652	549.301
11.3117	21234	133.434	300.189	3879.47	162.66	163.66	34921.7	2575.07	30.0388	41.1003	32.025	7850.92	112.556	47.1132	14.0075	8.00156	0	1179.31	139.474	580.226
11.4513	22107	132.427	317.448	3712.16	187.877	177.778	35709.1	2704.79	20.0276	61.1867	28.0192	8116.53	117.567	50.093	11.0067	4.00039	3.00022	1166.66	144.516	546.274
11.591	22575.8	118.341	306.279	3626.4	176.786	192.915	36102.9	2715.95	34.053	73.2667	26.0196	7874.48	120.622	35.0728	10.0051	13.0041	2.0001	1168.72	142.495	534.926
11.7306	21963.4	151.559	291.058	3628.22	189.915	193.925	35735.6	2634.45	22.0368	62.2187	16.007	7758.77	112.478	54.1366	6.00293	10.0029	0	1266.36	151.567	553.41
11.8703	22496.6	151.559	310.385	3502.25	212.146	202.003	36526.1	2788.31	42.052	71.2385	28.0206	7931.27	109.469	38.0864	17.0141	17.0071	2.0002	1241.9	128.402	558.631
12.0099	22375.9	154.582	294.102	3459.76	170.771	180.796	37578.5	2750.07	24.0242	75.226	16.0102	8076.66	98.4433	48.1505	18.0148	8.00195	1.00012	1219.67	148.537	531.873
12.1496	22929.3	142.495	333.704	3423.9	170.735	188.877	37555.6	2915.97	28.0492	63.2202	20.0142	7947.6	118.525	37.077	13.0054	12.0035	1.00002	1247.28	137.467	615.208
12.2892	22702.7	172.726	301.219	3314.27	142.516	208.063	38892.7	2764.76	40.0558	66.2256	30.0242	7998.96	124.577	44.0969	10.0034	14.0055	2.0001	1248.28	155.59	564.743
12.4289	22837.4	154.582	311.355	3239.17	166.717	192.906	37990.5	2857.99	28.0442	91.3621	22.006	8111.92	122.613	50.168	10.0034	7.00256	1.00007	1210.11	161.636	568.855
12.5685	22913	146.523	337.787	3258.09	155.605	188.868	38991.6	2891.7	22.0294	78.2791	32.0282	8002.43	105.418	44.1077	16.0101	8.00195	2.0001	1262.1	160.628	559.576
12.7082	22584.8	141.488	297.145	3124.03	151.599	170.718	38389.9	2841.32	22.0382	70.2573	14.005	7994.92	112.547	40.0783	17.0171	7.00154	1.00002	1367.67	133.44	553.41
12.8478	23684.7	164.668	316.432	3209.91	162.676	190.896	40163.1	2816.51	36.0514	93.3767	20.0098	8156.7	89.3921	34.0785	17.0096	16.0063	1.00007	1266.42	123.371	556.493
12.9875	23245.4	162.644	323.558	3088.62	140.488	192.906	39003.7	2845	24.0316	86.3147	16.0047	8075.29	106.488	47.1093	9.00462	5.00085	1.00007	1318.62	175.761	584.255
13.1271	23419.3	179.796	323.558	2953.03	128.427	179.787	39684.3	2985.64	18.0255	81.2856	24.0152	7913.21	106.5	32.0579	13.0098	4.00039	2.00029	1278.19	147.53	567.799
13.2668	23656.4	175.752	325.59	3027.24	142.529	176.761	40375.6	3156.46	34.0564	82.3161	22.0106	8081.87	114.512	45.1135	11.0067	5.00061	1.00007	1289.84	127.395	545.193
13.4064	23792.9	187.859	321.526	2935.71	139.491	185.847	40647.7	2989.83	24.0344	85.3123	16.0086	8047.21	114.498	42.0956	10.0029	12.0041	1.00007	1320.75	144.516	565.775
13.5461	23535	140.481	303.249	2862.12	143.551	200.993	40633	3025.25	24.033	85.3145	22.011	8027.87	98.427	43.1108	11.0078	9.00198	1.00007	1305.76	164.668	578.14
13.6857	24081.1	161.636	299.189	2959.96	137.474	194.944	41174.9	3086.98	34.0512	73.2625	14.0058	7993.96	100.416	46.1111	9.00305	6.00147	1.00002	1372.01	169.701	568.883
13.8254	24053	181.805	313.386	2867.03	128.421	171.718	41270.4	3054.37	26.0356	74.2581	20.0088	8088.65	109.524	46.1058	15.0077	10.0029	3.00022	1407.4	150.552	564.715
13.965	24357.7	182.814	298.16	2786.51	135.454	200.993	41365.4	3068.23	16.0278	85.3314	30.0212	8068.3	96.4546	31.0685	17.0104	5.00085	2.0002	1328.15	166.676	601.814
14.1047	24232.9	185.841	299.189	2868.03	140.515	186.85	42170	3138.19	34.044	81.291	14.0079	7976.13	85.3203	39.0926	15.0102	5.00066	1.00012	1428.77	162.644	578.082
14.2443	24044.2	197.954	316.432	2839.43	143.53	199.973	42594.2	3234.84	32.0472	78.2945	30.0198	8016.23	101.429	44.0991	15.0085	9.00198	0	1415.83	180.796	593.635
14.384	24274.7	157.605	309.324	2727.01	140.501	197.954	41960.3	3216.28	24.031	83.2935	24.0152	8153.2	102.435	26.042	13.009	10.0029	0	1364.46	136.454	598.725
14.5236	23555.1	164.66	293.102	2722.44	140.488	174.743	41447.5	3138.08	10.0146	76.2628	24.0128	8047.42	98.4077	42.1018	9.00374	9.00242	0	1286.64	156.597	541.112
14.6633	23540.1	188.868	305.264	2670.96	143.516	182.831	41640.5	3141.24	22.0446	69.2587	34.032	8095.41	106.514	37.0915	17.0104	16.0063	1.00017	1290.84	133.447	566.827
14.8029	24343.3	194.925	311.355	2739.29	138.494	210.094	42709.5	3085.4	26.039	86.3294	26.0158	7962.62	83.348	34.0769	10.0035	9.00237	1.00012	1410.62	149.552	571.997
14.9426	24168.9	194.934	298.16	2687.06	134.446	184.832	42613.3	3126.44	26.0316	71.2271	26.012	7963.96	93.3701	41.0853	9.00506	11.003	2.00049	1384.85	154.589	530.873
15.0822	24111.6	173.735	322.526	2556.47	131.421	186.85	41999	3084.93	26.041	73.2538	28.015	8034.3	101.449	29.0624	15.0084	3.00051	2.0001	1405.12	166.685	561.635
15.2219	24150.1	169.709	335.737	2609.66	152.574	183.841	43016.9	3237.67	24.0374	75.2758	24.0164	8177.39	106.536	45.1135	18.015	8.00156	2.0001	1373.01	131.421	568.855
15.3615	24034.8	197.954	288.044	2605.12	126.42	165.676	43663.2	3309.5	44.0708	86.3505	32.0234	8141.11	86.3499	40.1128	9.00486	8.00156	1.00002	1374.15	159.628	553.41
15.5012	24161.6	175.752	335.753	2715.3	135.454	202.003	43661.2	3206.88	12.0192	87.3258	22.0134	7958.83	93.3709	37.0806	14.0084	7.0012	1.00007	1458.89	153.597	555.493
15.6408	23840.6	216.137	315.432	2634.4	118.37	164.66	42907.1	3209.5	40.0594	89.3635	18.0075	8049.55	85.3636	29.05	7.00325	4.00059	2.0001	1387.99	145.523	616.208

## Sheet: Fig6c_Chip-A_PDMS-coated_12m
#Depth (nm)	H-	C-	NH-	O-	OH-	F-	SiH-	^30Si-	S-	O_2-	Cl-	^29SiN-	SiHO-	SiO_2-	SiHO_2-	SiO_3-	SiHO_3-	Si_3-	Si_3N-	Si_2N-
0	33705.1	2795.63	44.0669	32132.5	14054.9	5750.45	536.098	28.0296	88.2622	212.726	922.507	31.0317	169.949	950.298	425.928	240.92	205.399	3.0003	2.00026	0
0.13965	16115.6	3402.87	23.0175	53188.2	11335.8	4287.76	506.163	30.0297	122.494	329.235	806.054	25.0206	262.255	2472.3	914.01	729.41	473.376	2.00013	1.0001	22.016
0.2793	13314.6	4280.14	29.0297	78154	11575.4	4064.73	559.307	34.0432	117.454	508.387	857.993	40.0555	372.615	3681.57	1184.14	1168.17	627.992	9.00267	0	26.0223
0.41895	12392.8	5420.05	19.0157	85097.4	11852.7	3872.82	750.081	48.092	146.737	661.591	675.843	52.0894	440.363	4852.64	1394.38	1508.36	590.656	18.0107	3.00069	32.0338
0.5586	12777.2	6813.29	22.016	87077.6	12763.3	3951.17	926.457	78.2377	185.199	941.343	750.313	90.2861	634.248	6501.62	1811.11	2141.66	708.531	32.0359	1.00023	31.0317
0.69825	12989.6	8540.38	24.019	86918.4	13976.1	3789.48	1126.36	106.429	224.731	1036.14	570.664	110.43	701.006	8272.83	2078.29	2689.97	777.11	46.0699	0	39.0528
0.8379	13083.3	8909.45	21.0187	88194.6	13300.7	3668.31	1255.58	140.725	237.872	1253.82	506.431	130.578	803.161	9161.19	2084.18	3011.6	758.077	45.0669	0	30.0357
0.97755	13754.1	10226.7	24.019	87870.5	14073.5	3612.77	1537.15	192.29	271.487	1431.87	421.842	161.889	855.876	11049.2	2405.42	3615.77	957.465	59.119	1.00036	44.0669
1.1172	13910	10833.6	31.0317	88091.2	13787.2	3356.11	1586.86	163.959	283.675	1555.74	356.198	194.265	870.748	12659.6	2549.08	4043.72	873.143	46.073	1.00043	43.0632
1.25685	13683.9	10911.4	32.0381	88155.7	13317.5	3244.12	1626.91	190.338	269.415	1612.89	312.213	219.597	886.654	13399.8	2665.5	4274.02	963.06	44.0669	2.00073	22.02
1.3965	14763.7	11287.8	29.0335	87986.9	13659.5	3275.89	1887.8	239.064	309.275	1823.85	299.968	264.361	989.858	15244.8	2817.49	5045.12	985.359	67.1618	1.00003	35.0474
1.53615	15156.4	11446.6	44.0698	89093.1	13873	3374.88	1879.45	245.067	315.349	2030.17	242.936	285.675	1070.1	17651.7	2959.48	5635.15	1108.54	84.2392	1.0003	44.0653
1.6758	15027.5	11207	34.0404	87961.3	13340.4	3374.85	2071.21	286.77	316.319	2191.19	206.399	301.008	1092.58	17836.6	2959.82	5855.36	1035.56	56.1037	2.00092	35.0405
1.81545	15501.8	11192.4	38.0527	89699.7	13608.7	3516.57	2086.11	293.976	358.342	2446.24	193.252	381.894	1063.73	20312.8	3188.64	6837.96	1164.24	75.1911	1.00023	35.0405
1.9551	15507.4	10557.2	47.073	90427.1	12766.6	3518.29	2200.35	302.216	327.576	2410.08	170.994	392.104	1071.17	21753.9	3253.37	7239.34	1191.43	63.148	2.00073	38.0552
2.09475	14285.1	10004.6	55.1073	88659.9	12044.2	3419.19	2200.43	315.529	337.779	2432.98	150.757	439.363	1019.67	21100.9	3105.87	7250.73	1084.26	63.1313	0	30.0319
2.2344	15178.2	9622.49	71.1762	88151.7	12479.7	3536.51	2162.84	352.378	348.079	2669.62	151.787	490.895	1087.43	23972	3290.36	8273.87	1127.85	82.2335	2.00053	53.0929
2.37405	14554.3	8707.42	77.2064	88044.1	11468	3494.88	2224.58	321.533	313.276	2662.93	116.454	542.887	1044.57	24393	3409.63	8164.33	1180.91	63.1313	2.00013	33.0382
2.5137	13885	7923.51	103.358	87845	10998.4	3648.73	2271.37	370.937	297.917	2682.93	107.379	647.813	1053.15	24326.9	3237.78	8251.43	1173.61	60.123	2.0004	29.0316
2.65335	14527.2	7615.32	100.338	91040.9	11100.9	3670.13	2342.82	378.885	323.447	2930.93	104.365	655.167	1101.56	25942.6	3412.92	9083.5	1233.16	58.1112	2.0002	37.0484
2.793	14207.3	6686.86	125.526	88551.8	10687.2	3799.68	2422.38	377.96	317.424	2826.28	90.2682	789.318	1060.66	26078.2	3342.66	8646.69	1166.75	58.1189	5.00115	39.058
2.93265	13858.5	6309.73	154.788	88233.2	10531.2	3978.24	2597.65	409.7	299.067	2773.19	83.2501	935.518	1140.18	25763.1	3420.17	8760.15	1158.82	65.1488	3.00049	37.0452
3.0723	13961.6	5536.31	183.114	88585.5	10001.2	3998.72	2637.54	460.307	284.713	2720.18	70.1667	983.607	1198.62	26503.5	3415.14	8705.97	1173.77	58.1151	3.00056	44.0698
3.21195	13720.9	4864.18	184.138	89103.5	9405.19	3947.94	2840.52	451.904	270.487	2737.1	67.1703	982.54	1139.39	23897.5	3063.6	8032.23	1038.01	46.0699	4.00185	40.0582
3.3516	13964.2	4563.94	208.468	89510.2	9492.62	4257.24	3214.15	517.19	261.308	2648.14	61.1352	1127.35	1169.73	26040.3	3243.21	8724.52	1053.93	73.186	6.00158	44.0669
3.49125	13796.7	4142.84	245.001	88780.5	9093.95	4146.34	3353.02	509.876	239.947	2583.66	59.1229	1263.37	1192.39	25248.3	3204.62	8118.41	1075.56	52.0894	7.00208	69.1666
3.6309	13470.8	3744.64	281.599	87885.4	8868.56	4229.94	3566.8	574.003	219.729	2461.77	61.1352	1378.51	1157.54	24350.9	3011.74	7813.51	1021.6	82.2389	11.0062	76.2008
3.77055	13628.3	3340.42	295.868	87916.2	8694.89	4226.47	3734	602.194	217.626	2511.05	56.1111	1560.86	1114.64	24303.6	3058.95	7632.51	999.014	84.2392	7.00208	66.1488
3.9102	13866	2995.35	308.11	88578.9	8243.24	4263.81	4140.08	599.352	228.762	2426.46	64.1397	1704.7	1222.7	23030.4	2799.84	7386.32	988.327	95.3079	9.00327	98.3181
4.04985	13659.2	2714.08	325.491	90766	8382.77	4443.29	4438.91	608.56	204.48	2201.91	62.1395	1778.12	1152.21	22171.7	2777.56	6835.39	879.658	101.338	11.0054	80.2277
4.1895	13678.9	2472.02	338.847	92222.3	8096.55	4350.08	4596.66	681.785	207.479	2221.87	36.0476	1909.28	1204.41	21332.3	2731.62	6474.52	866.382	98.3376	17.0095	124.535
4.32915	13863.5	2194.59	381.792	88387.3	7686.41	4365.9	4982.9	752.382	192.29	2038.53	41.0583	1974.54	1190.28	19855.8	2509.64	6115.38	855.397	121.485	21.0187	109.404
4.4688	13484	1970.72	400.237	88184	7573.98	4442.2	5519.01	756.477	173.041	1954.92	43.0639	2220.35	1180.54	18798.1	2482.16	5531.87	766.466	117.462	20.0158	114.438
4.60845	13361.8	1797.47	396.157	88288.9	7566.66	4334.93	5701.93	779.609	176.111	1931.19	36.0523	2313.6	1200.95	18141	2349.94	5296.43	727.885	121.494	17.0118	146.727
4.7481	12555.5	1660.73	399.21	88752.8	6659.16	4202.37	5806.82	748.376	153.818	1641.12	44.0724	2271.71	1160.73	15472.9	2005.54	4449.54	639.766	133.613	22.016	132.587
4.88775	12287.7	1363.52	413.591	88153.2	6344.19	4122.81	5888.95	791.141	148.757	1463.71	40.0661	2591.32	1087.79	14430.2	1912.42	4115.2	529.553	163.883	30.0297	133.587
5.0274	11950.8	1267.54	358.223	89376.2	5854.02	3878.15	6231.15	806.147	150.787	1439.65	37.0526	2613.7	1099.22	13237.8	1804.53	3820.51	513.122	183.113	34.0382	166.939
5.16705	11990.3	1145.18	393.104	88352.3	5669.85	3706.6	6477.13	873.987	122.546	1218.83	27.0294	2556.12	1087.73	11971.6	1680.18	3361.37	462.225	177.041	23.0175	164.904
5.3067	12227.3	1153.81	412.563	88918.4	5548.81	4066.2	6948.07	915.817	119.525	1218.66	43.0696	2770.98	1153.84	11970.6	1623.22	3254.61	433.396	201.331	48.0793	160.861
5.44635	12341.8	1028.09	408.453	88565.6	5355.6	3938.94	6967.29	922.511	118.505	1139.82	30.0377	3193.98	1128.47	10949.5	1547.98	3083.79	392.181	210.468	56.1037	192.213
5.586	11764	944.841	416.674	87610.5	5151.48	3687.55	7304.36	956.988	138.675	1053.36	42.0638	2998.1	1027.93	9819.86	1329.82	2744.8	355.296	223.656	32.0338	216.539
5.72565	11941.8	872.64	433.158	87599.2	5019.91	3696.73	7755.06	1051.5	119.557	1008.43	23.0175	3485.73	1030.03	9414.53	1333.35	2589.75	336.891	281.599	54.0964	210.454
5.8653	11642.6	793.404	456.814	89121.9	4731.62	3718.42	7893.39	1083.52	94.3238	924.796	35.0405	3519.6	1050.46	8857.89	1291.75	2383	341.916	274.47	55.1	241.968
6.00495	11506.3	777.606	393.078	87610.2	4386.28	3546.13	8231.4	1038.66	102.404	809.139	31.0358	3619.2	988.619	7974.56	1152.97	2020.19	272.581	263.273	43.0611	227.745
6.1446	11764.8	751.313	372.565	87574.5	4335.94	3586.86	8332.5	1165.84	114.469	841.46	37.0588	3830.38	973.386	7781.93	1137.95	1982.53	281.656	346.963	57.111	244.001
6.28425	11176.6	676.889	407.426	88602.3	3995.9	3563.75	8175.62	1040.86	106.386	677.781	32.0391	3923.24	934.788	7118.39	1061.51	1791.09	256.271	338.77	56.1037	274.47
6.4239	11344.8	640.335	398.184	88201.9	3849.36	3296.82	8237.41	1132.96	95.3385	633.201	31.0399	4074.78	912.062	6515.53	955.797	1601.04	243.01	353.08	70.1667	262.255
6.56355	11188.2	646.595	437.275	87220.2	3713.83	3317.71	8597.02	1131.87	96.3509	666.888	27.0312	4156.81	838.635	6163.02	909.821	1565.19	238.956	348.986	57.1074	296.928
6.7032	10611.5	536.378	381.792	86964.7	3410.43	3240.44	8806.06	1099.45	90.316	567.188	34.0449	4228.63	862.334	5280.16	774.605	1392.09	186.163	376.64	68.153	300.988
6.84285	10894	549.852	387.921	86599.8	3300.71	3142.81	9093.38	1137.12	78.222	533.098	29.0316	4447.24	823.107	5170.5	746.161	1325.46	171.017	376.665	68.153	325.534
6.9825	10921.7	543.632	421.814	86492.6	3180.2	2960.4	9108.58	1163.91	74.2057	510.099	26.0258	4690.67	805.999	4824.59	732.631	1201.53	173.018	424.899	81.2172	298.968
7.12215	10640.7	493.961	388.947	86473.3	2933.2	2885.76	9048.42	1139.65	72.1906	459.151	23.0235	4369.87	706.354	4183.34	646.813	1035.79	130.604	379.716	72.1715	304.069
7.2618	10477.1	508.431	369.49	86013.1	2891.64	2868.8	9586.66	1220.93	71.2141	422.137	40.0634	4920.81	707.713	4046.32	684.441	961.011	134.613	455.783	74.1861	311.234
7.40145	10485.1	469.186	357.175	86213.9	2608.13	2812.49	9327.31	1245.52	68.1755	423.97	27.0294	5006.59	703.247	3778.42	577.953	1003.77	141.738	449.602	91.2742	350.01
7.5411	10155.2	439.304	412.563	85036.2	2517.88	2689.95	9397.06	1219.96	69.1621	349.596	39.0528	4899.4	667.486	3348.19	517.809	798.674	105.372	455.783	83.228	309.151
7.68075	10466.2	419.758	374.59	83466	2409.97	2709.66	9578.94	1272.91	62.1437	345.461	28.0259	5048.33	666.157	3257.98	528.163	763.928	128.567	504.32	107.379	368.49
7.8204	10461.2	388.947	374.59	82314.4	2303.83	2521.63	9603.71	1237.44	61.1513	348.591	33.0403	5189.57	611.143	3027.15	525.092	707.285	100.358	499.127	90.2682	380.767
7.96005	10409.4	427.985	345.917	82013.7	2196.31	2419.53	9560.15	1288.55	53.0999	307.236	30.0357	5028.59	626.086	2802.89	428.042	629.992	84.2538	488.796	81.2172	305.049
8.0997	10187.5	396.131	379.741	78174.6	2036.92	2435.1	9484.17	1299.99	61.159	275.755	20.0158	5367.55	589.08	2453.3	434.348	572.836	90.2742	517.762	78.2014	346.986
8.23935	9823.79	388.947	369.466	73421.3	1912.3	2214.88	9096.51	1193.42	51.0962	253.01	21.0146	5348.89	580.732	2294.19	398.237	546.742	82.2302	478.472	94.2926	389.999
8.379	9529.08	371.515	333.645	71483.7	1797.36	2196.21	9372.61	1262.93	41.0745	238.602	27.0294	5293.09	502.934	2087.21	353.198	477.504	73.1812	465.061	103.351	325.491
8.51865	9738.81	395.131	344.917	69187.5	1680.09	2155.24	9950.16	1391.82	45.0818	197.935	32.0359	5504.75	508.249	2102.72	316.405	501.194	65.1484	540.523	97.3181	396.157
8.6583	9211.04	339.779	336.712	64376.2	1663.98	2059.24	9498.2	1243.05	55.1366	224.621	25.0223	5426.26	471.946	1946.83	316.359	412.701	77.2013	546.742	106.372	338.795
8.79795	9443.32	328.534	308.11	60244.7	1467.87	2031.49	9620.19	1297.27	41.0774	181.668	25.0239	5581.26	428.624	1779.18	292.951	372.59	60.123	500.194	84.2336	365.416
8.9376	9655.49	341.825	331.6	58536.2	1429.88	1890.34	9796.71	1388.93	40.0655	207.004	23.022	5488.36	403.046	1711.11	296.888	399.264	55.1073	536.378	96.3053	378.741
9.07725	9195.52	318.319	339.802	53799.4	1409.49	1877.75	9598.42	1335.64	52.1204	140.189	31.0403	5558.4	393.763	1459.06	281.637	349.056	50.0893	551.926	93.2864	344.894
9.2169	9519.96	347.963	310.172	51451.6	1382.06	1803.61	10077.4	1343.59	45.0907	167.493	28.0296	5764.01	401.967	1461.79	240.984	315.276	52.0928	540.523	91.2742	377.716
9.35655	9321.46	306.069	301.988	49841.4	1222.63	1838.44	9868.31	1346.35	40.0688	147.166	30.0357	5804.72	381.626	1396.91	231.793	280.616	49.0826	577.914	114.431	388.947
9.4962	8998.71	321.383	318.34	45944.4	1167.01	1676.59	9505.02	1342.29	42.0833	167.479	29.0354	5757.54	352.668	1221.23	239.904	239.904	34.0382	546.742	77.1962	332.689
9.63585	9345.68	298.928	286.694	43572	1143.3	1643.23	9931.24	1405.81	40.0803	144.147	23.0205	5960.72	346.703	1200.49	211.496	254.118	39.0522	589.307	81.2172	388.999
9.7755	9443.32	286.694	299.948	42411.2	1060.31	1586.38	10321	1394.65	37.0594	142.055	25.0223	6089.79	376.563	1157.85	197.304	258.203	38.0527	638.249	110.401	414.618
9.91515	9348.53	279.562	299.948	40132.6	1047.48	1577.39	10459	1423.34	37.0663	111.734	29.0393	5970.38	362.981	1089.71	183.125	211.482	28.0296	594.506	108.387	393.104
10.0548	9523.57	284.656	346.94	38420.6	1035.94	1616.17	10829.7	1458.4	33.0556	124.857	24.0206	6306.35	318.85	1035.4	183.162	205.399	34.0404	631.992	111.408	412.674
10.1945	9471.32	282.618	253.101	37856.3	999.971	1525.74	10552.6	1455.43	46.1097	104.781	26.024	6292.77	326.077	922.833	150.787	197.278	38.0527	621.57	123.502	415.646
10.3341	9355.95	280.581	328.534	35127.8	895.693	1406.35	10597.4	1500.17	47.1043	98.7035	23.0205	6190.83	292.366	886.102	161.893	158.829	29.0278	595.586	107.379	394.078
10.4738	9583.81	323.426	291.79	33750.3	910.505	1426.21	10978	1515.96	46.0912	102.698	31.0338	6475.04	306.63	831.374	148.738	152.767	23.022	662.257	118.462	385.869
10.6134	9678.19	262.273	310.151	32292.6	831.118	1320.09	10855.4	1511.13	30.0456	84.4431	21.0173	6430.98	302.552	804.288	151.817	159.84	30.0297	677.935	124.51	448.601
10.7531	9647.04	273.451	315.255	30690.6	830.191	1353.96	10979.7	1534.72	35.0637	84.4847	24.0221	6244.78	284.015	720.578	138.685	133.596	27.0294	665.391	120.477	428.013
10.8927	9710.42	262.255	320.383	29539.1	849.205	1292.75	11495.4	1544.69	37.0621	84.4739	30.0337	6479.14	286.189	731.281	140.678	152.777	19.0142	725.066	118.462	440.451
11.0324	9849.49	259.221	319.34	28411.1	782.188	1342.93	11194.9	1503.57	33.048	90.4957	30.0428	6676.73	283.188	704.769	120.509	123.502	26.0223	662.257	138.632	415.646
11.172	9487.27	257.169	287.713	26566.9	753.976	1225.41	11169.9	1487.63	46.0973	91.6123	27.0274	6150.86	227.133	591.5	120.501	140.66	16.0107	655.99	117.454	404.372
11.3117	9716.11	262.255	294.849	25785.6	743.288	1145.41	11437.5	1587.59	24.0303	83.3939	24.0222	6456.16	218.046	603.618	105.379	111.408	16.0106	694.676	102.345	433.187
11.4513	9241.45	278.543	291.81	24109.8	691.002	1123.78	10721.9	1565.23	24.0256	63.2483	28.0296	6525.78	219.031	606.788	122.526	107.386	25.0223	658.079	105.365	420.842
11.591	9535.83	276.506	290.771	22621.4	672.17	1213.45	11293.8	1510.07	33.0493	70.3436	32.0359	6254.38	202.693	517.749	104.372	110.401	10.0033	668.571	122.494	402.318
11.7306	9609.29	278.543	331.6	22665.9	650.032	1185.3	11661.2	1655.14	37.0651	65.3265	33.0446	6726.22	237.299	509.559	93.3055	100.331	13.0064	665.391	99.3247	442.393
11.8703	9576.04	290.771	308.11	21478.2	621.897	1151.66	11503.7	1652.84	40.0697	77.4318	23.022	6700.86	212.905	509.765	107.394	99.3312	15.0084	730.361	104.358	480.568
12.0099	9758.83	250.051	289.771	20907.6	589.617	1039.86	11653.8	1618.59	27.0294	60.2425	28.0277	6504.36	220.038	455.852	106.398	77.2064	17.0095	712.483	114.431	423.871
12.1496	9930.23	262.255	303.008	20443.2	612.609	1056.15	11982.9	1713.81	35.0544	61.2827	25.0263	6926.01	191.595	457.161	78.2117	88.2564	14.0083	753.415	131.569	456.936
12.2892	9534.96	267.343	247.001	19437.4	563.565	1053.94	11487.5	1579.84	37.0575	78.4192	37.055	6795.96	184.454	456.67	96.3244	87.2506	14.0065	717.725	107.379	429.042
12.4289	9765.55	267.343	328.534	18666.9	538.631	1065.73	11717.9	1617	39.0632	58.2923	35.0428	6607.89	215.929	447.38	78.2169	77.1962	9.00267	704.148	134.596	452.722
12.5685	9979.37	255.135	300.968	18725.2	541.85	1074.25	12114.1	1728.22	32.0414	62.2712	26.0275	6958.29	178.4	403.395	88.2792	82.2226	13.0056	760.774	124.51	410.563
12.7082	9611.95	270.397	280.599	17361.2	518.089	1030.44	11831.5	1643.32	27.04	48.1908	37.0526	6809.64	202.762	373.113	86.262	91.2742	3.00069	703.053	120.477	444.452
12.8478	10219.8	269.379	281.599	17191.4	519.985	970.406	12142.4	1686.24	33.0579	54.247	35.0467	6772.78	199.713	362.995	85.2392	65.1397	7.00162	735.559	126.527	451.753
12.9875	9971.71	278.543	290.771	16659	494.19	1011.25	12431.2	1721.88	29.0452	49.2029	38.0502	6883.76	180.305	354.838	76.2214	63.1337	5.00082	737.659	133.587	412.618
13.1271	9607.41	255.135	294.849	15820.3	456.058	949.164	11870.7	1544.11	38.0679	53.2579	32.0444	6858.11	206.746	333.202	71.1808	60.123	7.00162	724.017	119.47	434.216
13.2668	9758.93	271.415	278.543	15522.3	491.994	949.099	11856.3	1765.45	33.0469	67.3133	23.019	6882.45	174.414	322.091	58.1151	66.1441	12.0055	767.084	143.686	430.042
13.4064	10081.2	250.051	282.618	15273.7	445.72	994.946	12527.8	1707.77	31.0524	39.1541	29.0278	7176.39	191.631	331.152	84.2503	65.1397	14.0074	748.161	123.502	451.753
13.5461	9767.45	274.47	303.008	14104	436.447	904.574	12189.2	1758.82	34.0551	50.2177	34.0445	7241.17	160.174	321.005	55.1037	56.1037	6.00158	780.765	121.485	475.408
13.6857	10075.3	266.326	276.525	14004.4	461.007	843.01	12500.6	1717.28	36.0644	47.2128	26.0242	6922.24	142.017	312.799	53.1139	63.1313	9.00267	786.03	112.416	488.829
13.8254	10158.2	249.034	259.203	14082.7	431.273	918.257	12956.8	1703.17	32.0506	41.1606	38.0552	7051.91	143.952	292.141	56.1074	68.1575	6.00158	772.344	136.614	483.665
13.965	9725.61	274.47	259.203	13110.4	404.505	881.117	12362.3	1704.07	38.0728	37.1612	36.05	7105.41	163.205	256.425	56.1185	41.0583	11.0054	736.609	126.527	450.662
14.1047	10001.6	282.618	288.751	12816.4	408.532	826.217	12586.4	1717.51	39.0876	48.2447	34.0427	7112.54	145.975	268.934	63.1445	55.1	12.0063	779.712	106.372	446.56
14.2443	10200.2	289.751	288.771	12926.3	372.714	856.818	12985.4	1802.13	41.0872	48.2451	25.0223	7221.22	145.972	251.469	51.0929	52.0928	3.00069	820.826	154.788	477.6
14.384	9879.25	269.379	275.488	12106.6	388.235	801.836	12929.3	1720.56	28.0538	37.1463	26.0309	6880.28	129.81	265.768	63.1438	44.0698	6.00119	796.566	155.798	442.422
14.5236	10041.4	239.888	289.771	11972.6	378.741	793.565	12939.5	1847.43	22.0354	47.1884	29.0354	7186.59	137.849	224.105	40.0661	47.0823	11.004	850.412	136.614	489.862
14.6633	10349.9	277.525	281.599	11981.4	342.939	746.06	13263.6	1807.41	32.057	43.1809	31.0338	7442.42	156.159	236.233	43.0669	47.0761	6.00158	828.217	120.477	454.783
14.8029	10222.8	275.488	310.172	11296.2	365.539	765.117	12721.7	1745.15	29.0393	47.1821	26.0258	6729.94	144.015	222.824	36.0476	48.0793	1.0001	818.715	136.614	440.363
14.9426	10497.1	290.771	279.581	11165.2	342.985	794.458	13567.5	1905.02	28.0445	44.1749	27.0312	7341.76	139.861	231.208	58.1189	46.0701	5.00082	802.891	121.485	516.776
15.0822	10127.9	272.451	294.849	10709.4	330.689	841.01	13203.3	1818.81	26.0363	39.1403	25.0272	7171.71	133.88	194.506	42.0688	32.0381	7.00162	813.438	122.494	482.665
15.2219	10441.3	313.213	268.361	10642.7	354.198	778.659	13381.5	1819.66	34.0798	38.1727	28.0345	7003.27	129.798	200.64	52.0963	45.0669	5.00181	809.218	137.623	456.875
15.3615	10628.6	279.562	292.81	10433.3	331.685	738.709	13982.9	1900.15	37.079	40.1882	24.0206	7635.9	137.914	197.645	45.0758	36.0428	2.00013	825.049	140.65	479.6
15.5012	10077.3	265.308	286.694	10222.8	331.689	779.712	13554.7	1886.28	33.0665	44.2041	29.0278	7460.53	138.978	174.342	39.0555	29.0297	8.00211	781.817	131.569	474.408
15.6408	10220.8	277.525	289.751	9688.56	313.318	713.531	13618.1	1934.35	32.0574	36.146	22.0218	7210.37	110.661	201.652	50.0961	43.0696	2.00026	796.566	115.438	487.796
15.7805	10692.2	289.751	322.404	9837.18	334.779	749.212	14197.1	1890.37	43.0798	42.1893	31.0379	7399.9	135.938	184.446	50.1058	35.0428	4.00053	820.826	139.641	486.763
15.9201	10344.9	303.008	296.908	9515.34	305.191	747.161	13567.4	1876.2	34.0584	32.1272	33.0403	7260.36	114.654	177.265	53.1172	31.0317	10.0033	786.03	149.737	495.06
16.0598	10591.4	265.308	286.694	9146.91	303.089	712.483	14013.3	1819.93	37.0599	34.1351	34.0452	7266.66	133.781	170.173	39.0554	36.0452	1.00016	788.136	139.641	469.186

## Sheet: Fig6c_Chip-B_PDMS-coated_12m
#Depth (nm)	H-	C-	NH-	O-	OH-	F-	SiH-	^30Si-	S-	O_2-	Cl-	^29SiN-	SiHO-	SiO_2-	SiHO_2-	SiO_3-	SiHO_3-	Si_3-	Si_3N-	Si_2N-
0	38924.2	2738.44	40.0391	30478.2	13696.4	7364.84	632.146	23.014	129.414	207.366	1964.86	30.022	216.147	2231.06	483.667	230.358	232.313	1.00007	4.00039	5.00085
0.13965	18831.8	3160.17	26.0165	44553.2	10309.1	5658.03	528.178	28.0274	158.62	301.593	1978.08	37.0371	295.116	2350.7	972.74	597.754	385.665	11.0035	3.00022	22.0118
0.2793	15468.5	4331.08	22.014	73389.5	11004.2	5841.44	716.807	27.0232	231.335	447.99	2434.21	53.0739	399.898	3589.46	1274	1024.5	465.271	14.0055	2.00039	41.0411
0.41895	15176.1	6364.62	17.0087	107518	12975.5	6646.46	1005.86	71.1267	305.294	739.132	2596.04	89.207	663.736	5347.33	1633.54	1420.48	575.111	38.0353	0	40.041
0.5586	15320.4	8261.46	33.0282	116010	13356.6	7801.83	1349.58	105.3	371.42	934.884	2359.13	106.291	826.495	6978.47	1934.96	1974.18	605.084	37.0335	2.0002	63.1052
0.69825	15283.2	9721.12	31.0235	117855	13650.5	10104.9	1601.28	199.071	422.346	1245.42	2001.12	137.501	967.642	9337.78	2254.91	2732.72	738.365	63.1002	3.00051	62.1001
0.8379	15275.9	10192.1	35.0299	118190	12975.5	11877.4	1871.45	210.177	441.882	1600.96	1668.55	167.709	1043.28	11045.4	2300.74	3337.68	817.489	77.1527	3.00051	53.0739
0.97755	15067.1	9882.77	25.0165	118212	11855.4	14994	1916.01	269.809	405.239	1767.89	1211.18	173.752	1036.91	13528.5	2496.38	4280.17	828.988	94.2164	4.00088	42.0431
1.1172	14837.7	9217.55	42.0482	119321	10733.1	19130.6	1995.9	287.129	369.419	2191.1	883.888	225.303	1083.14	16296.7	2819.76	5188.98	936.654	83.1687	2.0002	43.0452
1.25685	14942.3	8720.21	46.054	118100	10114.6	21894	2152.91	294.145	352.126	2196.72	656.428	275.9	1082.2	17802.5	2969.51	5982.29	969.933	88.207	1.00017	29.022
1.3965	15135.2	7573.05	49.0611	119084	9031.36	26178	1970.32	327.752	310.431	2475.8	446.861	257.677	1024.29	19999.9	2944.25	6963.9	1054.13	100.265	8.00156	38.0427
1.53615	15271.9	5951.49	70.1233	119252	8623.34	31107.8	2083.85	364.363	262.807	2640.7	327.622	312.401	1101.24	21948.3	3079.61	7683.73	1136.88	60.099	7.0012	44.0473
1.6758	15396	5365.63	96.2304	120331	7765.53	34270.1	2025.62	385.741	271.889	2813.1	256.651	377.494	1077.14	22908.8	3164.51	7955.29	1091.69	69.1165	6.00112	36.037
1.81545	15719.2	4302.21	119.353	119159	7630.98	37269.6	2061.2	346.114	217.179	2868.39	160.668	427.493	1068.51	24396.8	3251.06	8633.6	1182.62	54.074	7.0012	41.0411
1.9551	16654.9	3448.11	148.552	118315	7557.53	42669.2	2177.2	389.857	178.804	2943.67	120.371	524.819	1025.49	24746.4	3395.92	9128.02	1262.68	49.0611	9.0033	48.0587
2.09475	16650.9	2697.18	172.726	119106	7474.4	46325	2428.71	459.38	185.877	2859.14	98.24	558.576	1134.16	25051.9	3343.22	8958.4	1255.83	38.0392	6.00088	39.0375
2.2344	17775.1	2076.83	194.925	118012	7590.58	48652.2	2730.61	470.478	124.407	2806.89	78.1566	712.347	1189.03	25033.2	3555.28	8574.75	1231.15	42.0472	9.00198	39.0372
2.37405	18632.6	1804.19	222.212	118899	7579.85	51775.4	3153.39	451.33	142.543	2734.15	60.0881	790.243	1213.54	24213.9	3495.5	8293.42	1213.81	35.0317	14.0055	37.0434
2.5137	18523.5	1441.57	272.822	119014	7386.49	53854.8	3446.83	499.302	119.371	2504.33	48.0615	947.777	1232.78	23658.8	3350.29	7639.1	1181.13	46.055	19.0088	53.0687
2.65335	19683.9	1181.43	314.401	119193	7659.61	55767.9	3873.26	597.184	137.48	2328.91	42.0493	1180.67	1303.02	22307.2	3485.62	7292.56	1110.68	63.1064	20.0107	66.1225
2.793	20480.9	930.837	383.589	118762	7562.85	57052.1	4482.45	599.052	125.401	2165.45	46.054	1288.03	1432.32	21339.4	3347.57	6479.95	1070.49	83.1727	14.0048	83.1768
2.93265	20562.4	881.71	389.742	118249	7504.61	57125.5	5088.81	641.391	79.1721	1967.32	33.0315	1448.24	1490.21	19711.3	3178.85	5901.06	887.418	86.1853	12.0041	90.2086
3.0723	21984.2	705.031	417.262	118998	7533.05	56943.5	5903.73	718.813	75.1744	1722.29	49.0659	1715.38	1574.76	18040.3	3191.54	5128.35	864.807	91.2072	18.0079	91.2028
3.21195	21825.6	611.025	478.548	119264	7272.93	55540.1	6535.13	788.516	83.185	1590.87	35.0351	1995.51	1631.01	15883.6	2925.78	4226.31	732.289	118.347	21.0116	145.544
3.3516	22208.5	561.631	531.873	118249	7240.91	55791.5	7504.23	796.916	65.1161	1360.72	34.0316	2147.23	1670.89	14504.8	2769.47	3561.23	666.973	136.46	34.0283	131.421
3.49125	23273.4	474.454	554.438	118859	7147	55250.7	8486.55	895.135	64.133	1217.89	32.0282	2376.38	1653.96	13331.3	2631.31	3068.67	645.214	173.747	25.0189	181.805
3.6309	23226.1	411.099	550.41	117866	6940.64	52264.2	9043.25	952.41	59.1115	1121.85	30.0235	2789.11	1649.53	11329.7	2600.98	2645.32	542.384	213.111	38.0353	222.234
3.77055	23790.7	369.31	538.085	117847	6488.25	51075.9	10075.6	1082.36	60.1028	866.954	24.0164	3049.89	1751.08	10205.5	2242.63	2060.34	474.641	255.613	42.0431	194.925
3.9102	24247.9	331.688	551.383	117678	6183.3	49187.7	11038.6	1105.77	62.1092	846.071	20.0107	3348.09	1744.45	9068.53	2178.14	1753.1	427.556	267.743	55.074	261.664
4.04985	23833.7	322.526	568.883	116991	5960.25	47032.2	11535.8	1172.55	45.0606	728.59	31.0264	3487.32	1627.72	7526.77	1924.67	1374.36	365.331	345.955	57.0795	259.639
4.1895	24127.9	277.89	560.631	117860	5684.26	44033.4	12481.9	1283.74	42.0638	552.781	34.0316	4003.89	1654.17	6577.51	1760.82	1083.31	277.959	355.06	66.1066	293.087
4.32915	23910.8	250.526	558.548	115441	5314.75	41855.6	13179.7	1282.72	58.1163	528.545	25.0189	4187.57	1675	5676.9	1669.21	903.691	246.538	395.8	72.1269	295.16
4.4688	23717.6	257.626	574.025	113797	4823.94	38298.6	13586.9	1390.31	45.0768	443.995	25.0189	4395.02	1624.26	4823.25	1511.64	705.031	211.126	431.514	94.2164	355.078
4.60845	23663.7	230.29	512.356	110459	4453.17	36341.1	14249.8	1377.82	41.0511	393.634	31.0311	4766.32	1500.11	4020.68	1269.61	502.204	192.944	478.595	102.26	361.184
4.7481	23373.4	206.043	541.112	107774	4216.69	34183.9	14933.7	1399.46	37.0407	320.137	23.0163	4958.73	1386.9	3394.2	1174.25	460.153	153.604	544.193	101.255	375.457
4.88775	22345.1	190.887	524.663	102552	3880.81	31496.7	15451.1	1505.34	26.0267	274.28	25.0185	5173.81	1305.92	2983.87	1030.6	378.494	115.347	532.873	97.2304	446.861
5.0274	22650.2	196.944	478.548	89879.5	3533.63	28296.9	15702.4	1490.88	32.0344	224.664	27.0218	5388.16	1223.53	2359.75	916.328	277.89	118.347	606.934	111.307	443.817
5.16705	22629	199.983	470.36	83784.2	3299.26	26595.3	16120.1	1520.5	30.036	205.434	35.0317	5631.07	1167.93	2159.12	876.605	234.348	84.1769	626.547	126.389	378.476
5.3067	22065.1	182.814	473.454	75321.2	2946.59	23773.5	15831.4	1501.88	30.0279	191.206	49.0707	5790.47	1118.18	1774.98	769.383	197.963	82.1686	608.965	134.44	460.153
5.44635	21903.1	166.676	455.062	65955.6	2621.06	21921.5	16348.8	1571.2	20.0159	147.733	18.0088	5803.5	1027.49	1496.62	676.137	130.414	62.1031	709.172	122.365	488.787
5.586	22010.1	156.597	436.686	61358.6	2445.06	20016.5	16348.4	1591.19	26.0331	157.899	17.0104	5938.15	922.301	1286.52	598.77	117.335	43.0452	673.002	131.427	462.176
5.72565	21310.3	136.454	408.078	55266.6	2236.79	18509.3	16704.2	1590.86	29.0276	119.552	28.0205	6045.43	892.688	1087.05	556.548	115.324	44.0495	726.779	151.559	484.738
5.8653	21157.8	144.509	462.199	49910.4	2051.87	16480.4	16990.5	1660.12	27.0365	98.4279	28.0233	6277.76	766.931	931.354	478.619	75.1377	50.0685	821.248	127.395	475.501
6.00495	19649.4	171.718	422.345	44494.9	1672.4	14708.3	15365.9	1610.59	17.0138	110.428	19.011	6152.9	695.284	717.49	419.283	70.1233	16.0063	758.888	148.537	425.408
6.1446	20050.4	143.502	345.905	40818.7	1690.13	14039.2	15170.3	1594.34	18.0165	87.3007	30.0265	6571.29	664.197	619.038	338.854	58.0823	23.0163	773.46	115.33	488.835
6.28425	20104.1	142.509	371.346	37249	1591.38	12895.3	15871.8	1646.29	28.0317	101.434	19.0107	6451.35	640.533	565.302	329.704	38.0408	22.0129	801.48	137.46	455.04
6.4239	19850.3	129.408	311.385	33556.1	1445.59	11558.4	16176.6	1685.91	15.0121	54.1322	39.0429	6598.58	547.014	503.882	314.479	37.0353	21.0108	870.261	158.613	528.821
6.56355	20316.1	136.454	372.383	30647.5	1258.84	10451.7	17032.3	1693.24	25.0275	74.2612	21.0149	6792.39	504.962	395.314	248.538	41.0411	19.0095	904.736	147.53	533.926
6.7032	20547.3	143.509	351.008	28570.2	1237.41	9788.37	17515	1664.42	12.0124	65.1846	22.0151	6840.12	528.319	334.412	263.716	22.014	14.0048	923.605	189.878	466.291
6.84285	20310.7	115.324	391.742	25892	1083.97	8853.93	16924.6	1683.96	20.0262	50.1469	34.0316	6898.36	502.598	321.859	194.953	36.0334	10.0039	923.513	146.537	509.28
6.9825	20346.8	133.434	359.13	23902.1	973.275	7919.44	17859.5	1754.98	22.0217	64.1978	21.0139	6967.65	440.052	248.783	192.933	22.0129	15.007	936.07	161.636	566.799
7.12215	20610.1	120.353	379.494	22269.8	1017.22	7364.09	18162.4	1783.49	16.0094	69.1808	28.026	7169.93	411.598	249.822	185.852	16.0063	9.00242	908.872	155.59	565.799
7.2618	20680.1	131.427	310.355	20246.8	958.303	6909.16	17979.5	1753.4	20.0202	50.1346	29.0234	7074.11	360.572	198.138	174.769	18.0088	9.00286	964.4	162.644	546.274
7.40145	20374.1	112.307	345.922	18587.8	772.595	6315.82	18268	1873.59	17.0138	53.1336	25.0177	7329.65	352.553	197.222	151.567	14.0055	8.00234	1001.07	163.652	536.979
7.5411	20599.6	154.582	353.06	17417.5	739.548	5791.63	18568.7	1827.13	15.0139	66.1907	22.0129	7425.21	355.599	161.787	130.44	16.0063	9.00198	1029.44	172.726	517.509
7.68075	20365.1	152.567	342.854	15541.4	652.567	5297.35	17986.7	1840.31	19.018	48.1199	35.0334	7337.48	349.314	139.618	121.371	12.0035	7.00154	982.278	159.62	548.328
7.8204	20607.1	127.395	347.956	14895.8	676.07	4862.86	18859.9	1859.94	17.0137	43.0978	22.0151	7339.77	280.207	151.671	112.318	17.0079	5.00061	1097.96	170.718	506.23
7.96005	20407	135.454	337.787	14047.1	621.454	4563.48	19129	1896.46	20.0235	44.1207	24.0141	7495.99	288.416	120.477	106.286	11.003	7.0012	976.984	146.523	585.342
8.0997	20140.2	134.44	358.113	13155.9	601.87	4265.69	18945.8	1902.41	27.0343	51.1635	27.0244	7484.07	302.696	106.395	93.2346	17.0079	2.0001	1041.02	171.718	544.166
8.23935	20595.9	140.481	360.148	12251.3	615.391	3902.65	19494.1	1954.05	17.0216	53.1545	18.0097	7415.68	244.762	90.3188	98.2406	16.0063	6.00117	1176.19	179.787	603.844
8.379	20819.2	148.537	316.494	11722	533.11	3683.21	19702.5	1953.24	17.0134	43.0938	28.0205	7546.25	248.844	75.2072	81.1678	8.00195	2.0001	1037.91	165.668	594.606
8.51865	20315.4	123.371	343.922	10771.8	460.221	3438.82	19325.9	1957.16	15.0152	57.1549	32.0282	7545.8	234.661	76.1936	85.1894	10.0024	1.00002	1070.5	180.796	533.899
8.6583	20939.9	132.427	322.542	9859.47	446.016	3205.88	20375.1	2033.63	10.0073	45.0895	36.0387	7586.11	203.25	72.2234	64.1128	5.00085	3.00022	1073.71	194.925	593.518
8.79795	20213.8	139.474	337.77	9559.37	428.599	2978.61	19073.2	1971.68	30.0293	38.0994	25.0177	7501.49	224.555	57.1325	69.1166	8.00156	3.00022	1082.09	182.814	554.52
8.9376	20160.5	132.427	318.479	8903.31	422.387	2903.87	19321	1935.93	17.0164	57.1577	32.0297	7621.29	188.21	68.1798	57.0822	14.0048	1.00002	1078.93	153.574	564.743
9.07725	20412.1	149.545	312.385	8353.49	378.569	2559.61	19564	1951.66	13.0082	51.106	36.0352	7799.91	210.383	76.2309	46.0607	7.0012	1.00002	1083.2	186.859	542.166
9.2169	20143.9	141.488	321.51	8093.97	375.494	2532.56	18902.2	1871.66	17.017	39.0895	37.0362	7484.56	158.824	51.1246	70.1331	12.0041	3.00022	1096.85	157.605	532.899
9.35655	19993.5	151.567	273.822	7634.84	325.622	2211.19	18864.8	1979.11	11.0089	41.0853	34.0315	7652.67	190.075	58.1497	49.0709	10.0024	1.00002	1088.42	204.013	567.799
9.4962	20525.9	128.402	348.956	7264.45	337.869	2239.28	19559.7	1980.81	18.0174	55.144	21.0149	7642.06	151.735	49.1043	62.1061	7.0012	0	1083.2	148.537	524.689
9.63585	20014.8	139.474	289.03	6782.02	309.37	2088.22	19114.4	1969.05	17.0155	42.0987	33.0315	7290.83	166.832	45.087	64.1002	5.00061	1.00002	1097.96	159.62	575.025
9.7755	19941.5	141.488	294.102	6476.1	355.078	1999.51	19181.6	1900.1	20.0189	56.1493	27.0244	7697.73	170.987	42.0781	36.0405	3.00022	3.00022	1085.25	169.701	561.687
9.91515	20587.4	136.454	277.904	6304.65	301.278	1936.06	19754.9	1995.64	19.0171	48.1222	39.041	7779.57	141.64	44.0991	43.0515	7.0012	2.0002	1076.82	170.709	619.269
10.0548	20532.1	145.516	297.16	5905.73	300.219	1836.07	19054.2	2011.73	26.0255	56.1646	35.0397	7680.2	160.9	47.0931	39.039	9.00198	1.00012	1083.25	175.752	551.41
10.1945	19946.1	141.488	312.386	5763.1	271.836	1734.59	19698.6	1970.64	9.00418	61.1299	25.0202	7953.16	143.655	41.0723	42.0513	1.00012	1.00002	1127.47	156.597	558.548
10.3341	20816.4	132.427	321.51	5575.77	268.782	1749.65	20367.5	1966.25	17.0137	54.1375	38.039	7975.97	135.627	44.0932	46.0607	4.00078	2.0001	1155.02	188.868	574.997
10.4738	20195	134.44	278.89	5306.12	249.514	1557.77	20247.4	1982.54	12.0112	53.1308	30.0249	7780.11	131.556	33.0541	31.028	11.004	3.00022	1146.56	154.582	586.313
10.6134	20780.5	137.467	334.737	4983.42	234.347	1620.61	20289.1	1954.75	13.0092	48.1066	25.0165	7876.84	144.741	34.0615	40.045	1.00007	3.00037	1146.62	206.033	558.631
10.7531	21249.9	141.488	301.219	4718.79	219.169	1489.05	21314.8	2107.75	16.014	60.1584	30.022	7899.02	142.708	41.0792	45.0583	7.00154	1.00002	1166.78	165.668	613.146
10.8927	20937.4	149.545	283.973	4643.12	246.492	1362.6	20428.9	2037.56	15.0165	51.1377	28.0205	7740.66	120.504	34.0665	41.0429	4.00039	0	1143.33	172.735	581.255
11.0324	20949	150.552	297.174	4450.82	220.19	1382.78	20688.8	2062.24	19.0171	53.1414	34.0366	7995.54	128.551	32.0564	37.0362	4.00059	1.00012	1200.69	187.859	541.112
11.172	21257.2	146.523	353.06	4357.29	211.105	1239.78	21262	2034.16	10.0068	54.1216	34.0283	7951.9	122.577	41.082	35.0409	7.0012	2.0002	1182.49	175.752	563.715
11.3117	21260.4	157.605	313.386	4222.94	223.212	1222.85	21525.4	2149.66	20.0183	52.1374	39.0391	7693.74	120.506	33.0685	25.0192	7.00188	0	1174.08	177.769	587.371
11.4513	21843.8	177.769	326.606	3962.25	180.822	1213.36	22022.9	2204.55	17.0208	59.1806	30.0249	8161.23	131.504	32.0485	28.0246	10.0034	1.00007	1166.6	175.752	626.516
11.591	21846.8	157.613	357.148	3932.14	207.114	1212.3	22572.6	2209.88	15.0123	46.1058	36.037	8168.21	98.347	36.0616	26.0191	1.00017	0	1238.72	171.726	653.343
11.7306	22056.1	165.668	340.82	3809.69	204.023	1091.69	22410.4	2232.42	16.0157	58.1592	35.0323	7986.04	112.459	38.0713	22.0183	7.0012	0	1166.6	185.841	578.082
11.8703	22832.5	143.502	339.837	3749.75	190.906	1035.81	23476	2340.26	19.0169	38.0839	35.0368	8343	127.632	33.0751	19.0125	9.00198	0	1297.3	178.778	663.67
12.0099	23221.6	164.66	332.72	3743.95	187.887	1082.09	24586.8	2397.44	18.0188	45.1118	29.0248	8204.52	111.422	30.0731	40.0526	4.00039	0	1268.55	198.963	612.086
12.1496	22652.2	153.574	316.432	3541.82	192.906	969.643	24025	2394.67	14.0128	50.1187	32.0343	8323.46	98.3509	18.0379	29.022	4.00039	1.00002	1224.91	188.868	629.614
12.2892	23588.4	174.743	318.51	3457.21	184.85	949.73	25060	2334.86	19.0209	62.1914	19.0116	8255.92	129.573	21.0385	19.0107	6.00117	0	1317.48	182.814	635.83
12.4289	23335.9	162.644	326.59	3403.82	186.877	899.511	25033.6	2447.69	23.0299	68.2426	26.0229	8076.18	107.483	38.0818	20.0107	7.00154	3.00037	1257.85	195.934	623.485
12.5685	22810.1	170.718	322.526	3307.4	183.832	932.977	24088.1	2417.33	26.0282	62.1944	35.0389	8009.95	124.573	28.0538	26.0179	2.0001	1.00002	1253.6	173.735	648.149
12.7082	23420.3	165.668	337.77	3208.91	154.597	884.931	25460.3	2516.28	20.0216	56.1633	28.0233	8346.03	101.384	32.0635	32.0282	3.00051	1.00002	1326.22	185.841	661.604
12.8478	24129.4	148.537	319.479	3168.34	177.778	908.872	25923.3	2535.4	25.0352	69.2529	30.0263	8154.69	105.401	35.0805	12.0053	7.00154	0	1256.79	204.013	667.802
12.9875	23863.4	173.735	379.513	3063.22	141.488	876.491	25325	2489.21	21.0282	55.1736	38.0409	8406.81	107.466	18.0302	15.0073	3.00022	1.00002	1358.05	161.644	650.246
13.1271	24278.7	171.718	336.754	2969.83	158.628	797.48	26382.8	2580.88	17.0153	70.2133	23.0174	8471.73	118.521	33.0654	18.0106	3.00037	1.00012	1333.54	183.832	688.477
13.2668	24520.6	161.636	319.479	3058.73	134.447	832.701	27200.4	2622.31	22.0204	87.3178	30.0249	8236.41	103.376	35.0814	20.0136	3.00022	1.00007	1389.06	191.896	633.735
13.4064	24105.6	142.495	328.622	2892.2	162.668	832.88	27021.6	2515.65	15.0135	71.2136	40.0528	8419.3	104.383	31.0478	10.0034	3.00022	2.00029	1428.77	180.796	618.269
13.5461	24684.1	176.761	338.787	2787.51	153.582	800.48	27353.9	2662.32	19.0239	54.1668	35.0351	8340.46	100.349	21.0375	24.0193	8.00195	1.00007	1305.89	209.063	653.375
13.6857	24920.3	182.822	325.59	2930.09	173.752	739.18	27733.1	2651.75	18.0211	76.2684	45.0539	8213.9	99.3623	36.0846	25.0189	4.00039	1.00007	1467.33	196.944	682.238
13.8254	24338.4	205.033	358.113	2838.14	161.66	766.192	27508.9	2527.78	18.0185	65.1926	34.0366	8654.23	85.2805	21.0333	22.0151	5.00085	0	1447	214.115	701.961
13.965	24955	172.735	331.688	2761.31	179.813	740.217	28116	2704.54	22.0313	58.1919	41.0531	8386.31	107.48	27.0495	21.0118	3.00037	2.0002	1401.91	186.85	687.477
14.1047	25298.6	190.887	321.558	2764.89	166.709	727.779	28951.8	2742.31	19.02	57.1618	34.0332	8278.76	117.497	20.03	25.0177	4.00039	0	1434.13	181.805	684.408
14.2443	24523.4	192.915	305.264	2728.15	151.574	784.848	27974.2	2604.22	15.0128	75.2187	42.0472	8402.62	96.3625	20.0323	20.0166	6.00088	0	1453.52	227.256	659.539
14.384	24879.4	172.735	360.148	2578.75	143.509	767.23	28608	2776.57	20.0186	62.1822	31.0277	8372.33	105.393	33.0876	13.0079	3.00037	1.00017	1426.62	210.074	749.588

## Sheet: Fig6c-h_Chip-A_PDMS-coated_12m
#Depth (nm)	H-	C-	NH-	O-	OH-	F-	CN-	SiH-	^30Si-	O_2-	Cl-	^29SiN-	SiHO-	Si_2-	SiO_2-	SiHO_2-	Si_2N-	Si_3-	Si_3N-	SiO_3-	SiHO_3-
0	237237	8258.71	346.626	210189	97102.5	6145.31	3171.18	4439.74	205.572	1157.47	525.406	552.794	1130.68	60.0454	7124.8	1772.41	2.00005	1.00001	3.0004	567.356	530.628
2.926	55676.7	2417.99	1110.96	238302	16535.8	172625	58964.5	65426.6	5887.58	989.103	128.235	18479.8	6422.9	42302.4	13641.5	4631.2	1192.36	3180.73	340.419	985.254	458.356
5.852	56658.8	539.551	890.635	95458.9	4051.77	26808.1	10434.2	90307.2	8039.66	199.427	37.0321	27386.1	2330.26	80590	993.08	588.959	1653.11	6421.49	532.459	42.053	28.0246
8.778	55451.4	169.35	780.387	24907.6	1300.98	7011.62	2859.68	91635	7926.28	164.745	58.0574	28961.8	816.713	86289.2	213.164	120.276	1638.78	6788.29	559.836	22.0134	6.0019
11.704	54782.1	109.145	803.836	8771.86	635.004	2730.13	1413.24	91030.1	7954.02	176.707	29.0181	29673.5	415.465	87556.2	137.592	50.0869	1664.44	7225.2	546.645	11.0028	3.00121
14.63	55345.9	97.115	884.503	4558.74	418.219	1821.93	1029.86	92675.1	8057.87	178.795	48.0422	29811	288.061	87162.7	111.485	51.0855	1719.64	7005.06	561.877	6.00322	1.00028
17.556	55267.7	94.108	788.542	2796.46	372.746	1254.03	948.907	92848	8011.41	175.713	22.0118	29634.7	187.029	89068.2	98.3521	39.0567	1642.66	7218.83	563.877	4.00178	3.00087
20.482	55827.7	74.0669	830.36	2377.76	366.681	1154.14	892.766	92389.9	7994.53	160.626	43.0414	29661.4	207.269	86742	99.4034	33.0457	1611.44	7123.59	558.808	2.00073	2.00073
23.408	55968.8	82.0822	827.301	1958.16	319.249	937.697	878.394	93348.6	7985.06	180.735	23.0116	29566.3	189.198	87434.1	94.4148	24.0305	1696.77	7348.25	554.753	3.00065	2.00049
26.334	56082.5	73.0651	812.116	1929.9	328.344	1028.84	857.922	92980.7	8308.62	187.788	17.0072	29579.2	196.126	87134.1	88.3497	18.0248	1676.94	7072.38	543.618	1.00048	3.00079
29.26	56618.5	84.0863	819.136	1695.66	295.082	872.221	895.767	93297	8058.01	161.606	26.0129	29788.8	190.051	87679.8	85.3139	21.0338	1666.73	7371.8	595.32	1.00035	1.00043
32.186	54806	67.0549	775.291	1572.85	276.968	800.816	806.916	89462.9	7672.71	173.689	20.0138	29283.2	151.719	84446.6	88.3918	15.0189	1611.44	7098.91	530.446	5.00189	1.00035
35.112	54476.5	75.0687	827.34	1378.95	281.989	660.342	734.547	88173.3	7954.42	145.495	13.0075	29065.5	168.968	86299	76.2537	12.0128	1639.62	7086.08	514.24	2.00078	1.00011
38.038	54999.9	38.0176	866.114	1279.85	263.866	639.989	657.277	89732.2	7751.98	154.519	16.009	29691	194.161	86351.4	78.2934	16.0217	1672.82	6971.85	577.102	1.00021	0
40.964	56204.7	42.0215	869.178	1229.26	277.989	642.005	635.911	91969.2	7936.38	165.6	14.0065	29438.9	154.809	87599.3	73.2529	21.0251	1653.07	7390.56	548.739	2.00076	1.00026
43.89	56513.5	52.033	782.426	1232.35	303.134	627.817	626.771	92829.7	8012.23	151.521	25.0138	29720.7	159.832	87517	90.3359	15.0185	1701.08	7236.92	537.526	2.00054	2.00044
46.816	56721.7	56.0383	780.387	1291.2	272.941	647.1	656.229	94092.6	8081.92	166.543	21.013	29800.2	191.205	88120.3	94.3639	15.0199	1698	7248.86	532.472	1.00033	0
49.742	56283.6	47.027	800.797	1256.09	303.144	600.379	650.132	92970.9	7872.69	184.711	13.0046	29698.7	159.92	88158.4	87.2782	18.0175	1644.66	7087.45	537.538	2.00064	1.00035
52.668	57098.8	48.0281	851.838	1338.67	303.149	673.507	642.005	94229	8003.5	162.577	20.012	29547.5	178.022	87874.3	77.2826	18.0243	1644.58	7168.57	553.74	3.00092	2.00064
55.594	56640.9	50.0305	819.157	1214.96	315.236	653.229	630.848	94975.1	7906.86	170.573	17.0089	29661.9	163.876	88460.2	85.2979	15.0163	1659.4	7399.15	514.214	2.00042	0
58.52	56553.2	41.0205	797.757	1304.59	281.996	637.958	615.603	94474.2	7895.76	181.708	11.0057	29829.4	194.162	87432.9	83.2728	10.0123	1701.08	7187.41	533.485	3.00092	4.00149
61.446	57037.4	58.0411	841.608	1287.03	304.17	643.021	638.958	95182.7	8211.8	162.579	16.009	30202.8	169.954	88883.9	80.2803	13.0169	1709.46	7424.91	556.822	2.00051	2.00054
64.372	57360.8	44.0237	813.036	1287.01	282.996	600.379	661.326	95806.3	7899.22	142.47	17.0085	29344.1	148.741	87425.4	96.3733	19.0239	1621.97	7338.29	556.781	1.00026	0
67.298	55045.9	47.027	818.136	1165.57	275.948	611.558	635.911	89260.2	7625.34	146.5	13.0075	29325.8	183.019	84595.3	73.2405	16.0172	1684.32	7186.83	552.712	2.00064	0
70.224	55456.2	34.0141	768.196	1127.38	293.082	613.603	640.989	88716	7674.1	164.565	17.0089	29302.4	162.948	85927.2	72.261	18.0202	1668.74	7136.42	539.564	0	2.00042
73.15	55584.2	28.0096	806.916	1088.41	286.024	577.059	539.538	90674.7	7878.43	162.562	6.00293	29206.2	188.094	86489.4	80.2828	19.023	1634.44	7099.16	534.485	2.00078	1.00018
76.076	56446	42.0215	885.547	1080.22	248.796	544.605	577.06	92305.6	8034.46	177.705	14.0058	29675.3	168.968	88207.6	75.2302	12.0167	1656.28	7275.93	545.658	5.00165	0
79.002	57059.6	40.0195	814.056	1137.68	263.88	567.919	593.276	94087.2	7901.39	202.786	9.00407	29102	193.13	87212.3	70.1882	9.01011	1626.89	7252.44	561.863	0	0
81.928	57293.8	42.0215	838.525	1083.28	275.975	594.291	541.591	95327	8080.08	201.767	10.0051	30125.1	163.937	88155.8	73.2651	22.0266	1672.99	7273.32	544.645	1.00045	0
84.854	57683.6	34.0141	814.076	1156.19	279.982	598.364	539.538	97276.4	7989.83	174.569	17.0068	29784.6	175.029	89133.1	78.306	10.0094	1813.83	7274.74	561.863	3.00077	0
87.78	57571.2	53.0343	816.076	1092.49	259.854	555.767	565.919	95221.4	8053.09	186.706	13.0082	29875.2	172.99	88655.3	87.3465	16.0233	1690.57	7358.22	568.933	2.00076	0
90.706	58567.1	58.0411	823.238	1162.42	288.035	595.305	521.329	98105.4	8054.19	154.486	17.0101	30015.9	153.832	89380.8	112.501	17.0195	1678.33	7323.74	557.808	3.00121	1.00031
93.632	58040.9	44.0237	800.777	1165.48	266.926	622.71	576.046	97197.1	8141.72	182.674	12.0056	30259.8	198.183	89115.6	88.3115	17.0219	1733.3	7466.29	572.017	2.00054	3.00077
96.558	57851.6	45.0247	822.238	1187.04	273.931	623.756	578.06	99354.5	8250.26	176.658	16.0089	29904.6	177.977	89259.7	64.2288	11.0136	1687.54	7170.35	546.658	4.00127	2.00054
99.484	58227	48.0281	801.797	1192.27	280.976	591.247	634.895	99542.3	8306.66	209.915	12.0067	30175.6	193.11	89204.9	81.2971	11.0132	1751.33	7441.1	564.905	3.00094	1.00031
102.41	59133	52.033	801.816	1254.06	297.112	656.245	610.544	98838.7	8294.07	190.683	13.0068	29925	186.089	89624.4	89.311	13.0148	1710.3	7518.16	542.618	2.00044	1.00026
105.336	58069.8	44.0237	836.525	1194.29	314.233	595.305	638.974	96085.6	8296.17	193.733	12.0053	29834.5	188.085	89505.3	75.2587	17.0207	1730.12	7289.66	561.842	1.00038	1.00021
108.262	57646.7	47.027	890.635	1121.29	256.843	588.218	642.021	95052.9	7898.83	152.459	14.0099	29526.5	192.113	87434.2	72.2271	20.0241	1719.9	7292.46	531.459	1.00031	0
111.188	56045.2	37.0167	779.406	1103.79	274.948	568.975	576.057	91173.6	7845.65	182.666	10.0037	29468.7	165.764	88332.9	81.2865	11.0121	1702.07	7388.56	555.753	1.00031	1.00035
114.114	56825.6	35.015	815.076	1102.71	261.88	561.863	578.088	91632.1	7891.98	179.672	10.0039	30059.3	165.909	87486.2	79.273	13.0165	1677.11	7184.06	573.003	1.0004	1.00028
117.04	56524.4	37.0167	745.766	1078.14	266.891	508.151	564.877	93736.9	7976.59	183.615	9.00492	29914.9	170.947	88441.5	80.2807	20.0264	1684.15	7319.95	567.967	2.00078	0
119.966	57604.9	28.0096	835.545	1093.47	256.842	544.605	538.537	94917.5	8050.26	170.558	13.0059	30028.9	169.925	89170.2	75.2495	13.0199	1690.53	7449.1	548.685	0	2.00049
122.892	59250.6	33.0133	810.976	1071.96	275.981	576.046	527.394	97715.9	8190.91	185.718	16.0063	30102.7	165.886	89815.4	79.3343	21.0261	1702.13	7424.31	540.591	1.00028	4.00059
125.818	59613.6	33.0133	844.691	1089.47	307.172	577.06	537.523	99300.9	8324.13	165.547	13.007	30136.1	185.05	90449.8	89.3776	13.0153	1723.9	7330.11	612.603	4.00159	1.00035
128.744	59567.4	51.0343	822.217	1166.51	269.9	574.046	529.409	101345	8383.91	168.593	16.0066	30391.6	182.004	91607.4	95.3756	18.0194	1690.57	7356.83	624.771	2.00088	1.00011
131.67	58413.7	31.0117	865.114	1071.96	305.179	564.891	533.485	100406	8369.71	200.766	15.0084	30436.2	201.155	92128.8	94.3741	16.0222	1708.51	7659.36	615.648	1.00043	1.00023
134.596	59140.5	41.0205	852.819	1192.21	296.097	571.989	531.433	100432	8250.25	153.515	15.01	30232.2	196.118	91510.4	95.369	20.0246	1769.82	7540.15	589.261	0	0
137.522	59566.2	49.0293	779.406	1181.89	276.968	595.334	556.822	100308	8447.69	182.691	11.0063	30356.2	169.007	91052.1	96.3427	21.0257	1766.86	7610.55	604.438	1.00038	3.00131
140.448	59360.4	38.0176	878.438	1192.27	321.304	581.103	588.232	101238	8380.53	185.751	14.0092	30538.1	182.123	91379.1	89.3407	21.0262	1779.36	7596.51	580.131	1.00026	1.00035
143.374	59865	49.0293	875.307	1233.38	294.11	623.74	651.148	101647	8455.95	214.947	12.006	30488.5	202.146	91878.9	84.3232	20.0268	1704.22	7772.65	589.261	0	0
146.3	59403.8	40.0195	903.923	1233.45	307.186	632.864	626.786	102420	8507.3	190.694	20.0114	30443	193.13	92737.7	79.2757	14.016	1780.44	7409.9	570.975	0	1.00045
149.226	58685.2	40.0195	842.628	1187.06	289.067	609.528	666.392	101222	8422.58	189.74	9.0037	30298.9	193.135	92965.2	97.3554	27.036	1805.61	7659.95	605.467	1.00038	2.00049
152.152	58616.2	42.0226	852.86	1146.97	260.867	597.364	605.453	99390.3	8288.17	209.864	14.0075	30450.4	195.15	91303	89.3242	16.0197	1715.55	7653.92	602.468	3.00104	1.00028
155.078	57080.7	24.007	834.504	1022.69	294.111	569.947	583.131	95540.7	7873.9	167.557	12.0055	29980.2	189.071	89429	94.3664	12.0137	1678.15	7581.47	604.453	2.00061	1.00018
158.004	59370.9	39.0186	875.286	1100.7	236.706	575.06	508.139	99003.1	8229.4	193.785	5.00202	29870.6	186.104	92634.8	78.3456	13.0132	1707.22	7545.57	606.483	2.00064	1.00009
160.93	58931.1	36.0158	801.816	1090.44	263.854	527.381	536.511	102632	8525.31	181.7	8.00332	30740.4	197.174	91254.9	86.3001	19.0213	1762.6	7650.31	591.261	0	1.00031
163.856	59922.1	31.0117	803.876	1067.8	216.606	608.528	538.551	102683	8476.59	179.716	7.00329	30684.7	170.906	92002.2	96.3998	12.0106	1751.98	7783.45	575.017	3.00136	1.00018
166.782	59626.4	46.027	818.136	1126.37	287.045	571.975	549.685	103799	8572.59	182.76	10.0052	30619	169.966	93168.1	93.3919	20.0175	1749.1	7898.82	552.726	1.00038	1.00035
169.708	60500.5	35.015	864.071	1109.9	287.038	562.891	510.164	104751	8594.25	185.725	16.0099	30776.8	156.875	93987.1	67.2564	13.0156	1855.43	7832.52	568.934	1.00018	1.00009
172.634	60061.5	47.027	909.035	1186.06	261.88	539.551	581.117	105544	8639.58	216.89	12.0064	30832	168.959	94743.4	79.3357	18.0215	1801.34	7888.89	587.203	1.00038	3.00062
175.56	60854.5	28.0096	927.443	1157.28	238.729	549.726	559.808	105280	8604.63	197.733	9.00509	31014.1	173.938	94074.7	69.2683	20.0296	1764.77	8037.91	591.262	1.00035	1.00018
178.486	61618.5	41.0205	891.713	1065.77	277.975	596.32	593.276	105581	8606.12	194.761	13.0069	30729.4	177.006	93657.4	88.3306	18.0252	1754.33	7796.62	605.512	1.00031	2.00051
181.412	60223.5	40.0195	812.016	1169.64	290.067	575.031	599.364	104644	8629.57	231.014	13.0086	30833	181.061	95315.1	110.45	17.021	1718.83	8070.39	565.919	1.00026	0
184.338	61524.1	42.0215	896.754	1207.66	270.934	601.423	594.32	107598	8662.79	202.804	19.0128	31187.3	194.182	94169.9	106.421	21.0274	1769.96	7999.16	550.753	2.00066	0
187.264	60269	43.0236	838.525	1157.19	297.14	609.528	638.958	105193	8522.52	206.827	18.0101	31305.1	195.091	95052.4	93.3877	14.0144	1829.38	7939.2	626.833	2.00042	3.00114
190.19	59182.9	41.0205	870.2	1174.77	297.111	582.131	612.588	101665	8481.42	199.941	12.0061	30876.3	187.071	93435.6	82.2992	17.0186	1775.31	7885.04	588.247	1.00033	2.00044
193.116	58877.4	37.0167	854.901	1101.68	262.874	600.408	557.794	99030.3	8354.26	182.71	12.0062	30453.3	167.01	92142.7	83.3326	10.0168	1714.72	7745.64	596.334	2.00064	1.00023
196.042	58805.8	21.0054	829.415	1080.12	255.834	545.618	550.737	102178	8258.04	172.624	14.0062	30619.6	202.291	92377.2	92.3509	10.0115	1823.15	7772.23	591.276	1.00028	0
198.968	59897.1	39.0186	863.029	1108.93	271.966	523.355	515.227	102950	8613.08	189.838	15.0081	30684.8	165.911	94263.9	81.2841	16.0186	1845.07	7802.1	547.672	2.00078	0
201.894	60696.1	34.0141	847.733	1128.46	268.914	534.485	562.879	104816	8509.84	170.631	6.00249	30900.5	171.936	95438.9	76.2772	13.0142	1825.15	7953.23	613.618	0	2.00081
204.82	61336.4	39.0186	877.329	1097.62	297.108	531.459	543.591	108026	8624.95	199.761	7.00265	31073.1	192.173	95688.3	85.3291	14.0169	1760.59	8016.18	563.891	3.00143	2.00073
207.746	61627.5	35.015	824.238	1063.8	275.934	574.017	543.605	108126	8960.75	216.981	10.0046	31151.4	198.135	95017.3	84.3266	8.00961	1789.71	8163.66	608.531	0	0
210.672	61497.1	39.0186	858.028	1175.71	272.967	570.989	538.538	107682	8795.54	222.071	5.00214	30852.3	159.796	95608.4	87.3236	18.0211	1867.19	8027.35	610.528	0	0
213.598	62534.5	37.0167	898.789	1169.57	272.927	602.423	589.218	108959	8824.4	198.822	12.0058	30974.7	177.983	96458.2	92.3766	18.0223	1807.6	7863.64	607.527	4.00144	0
216.524	61504.1	27.0096	938.697	1176.8	296.121	709.155	591.259	107180	8687.62	196.805	13.0059	30931.5	208.299	93656.1	76.2928	17.0201	1930.04	7922.43	606.511	1.00031	1.00026
219.45	61908.4	33.0133	905.968	1208.69	314.241	821.217	625.756	109413	8665.09	220.933	12.0071	31229.1	203.303	95522.5	83.3111	17.0193	1776.13	7733.56	625.786	2.00044	1.00031
222.376	61389.6	49.0293	871.214	1230.29	335.41	829.34	601.408	106332	8742.03	187.695	14.0086	31360.2	187.113	94409	85.2968	29.0436	1807.43	7717.66	623.786	2.00054	1.00023
225.302	61861.3	43.0226	838.587	1289.14	275.961	820.157	649.149	107970	8820.44	214.02	12.0062	31550.2	182.962	95366.7	103.468	23.0363	1901.7	7935.83	627.786	1.00016	0
228.228	60747.6	41.0215	907.035	1285.04	280.982	707.085	613.588	108676	8808.86	181.781	14.009	31140.2	188.015	94858	78.2929	19.0206	1903.84	7992.65	633.88	3.00128	1.00026
231.154	59464.8	49.0293	850.796	1230.38	305.185	669.441	630.833	105653	8727.83	199.742	15.0108	31418.8	174.018	96952.1	91.3829	13.0152	1804.34	7935.56	624.784	3.00096	1.00028
234.08	59191.4	49.0293	862.029	1149.99	271.934	622.71	655.213	105165	8735.67	183.746	14.008	31003.5	196.156	95154.6	104.427	25.032	1764.77	7927.87	578.088	1.00033	0
237.006	58637.1	47.027	814.036	1107.85	281.996	613.573	611.543	102035	8550.81	189.734	14.0099	30914.3	181.118	94196.8	94.4031	17.0222	1801.34	8028.78	598.364	5.00238	0
239.932	58553.5	48.0281	881.438	1068.88	258.854	564.9	552.712	101578	8434.85	178.658	14.0068	30933.1	183.986	94754.4	88.3614	11.0132	1838.84	7937.63	599.379	0	1.00021
242.858	58918.5	42.0215	863.029	1107.93	289.116	520.303	514.218	102730	8648.2	175.633	10.0055	30886.7	180.055	96133.8	98.3876	22.03	1731.24	8091.88	653.261	2.00061	0
245.784	60024.8	28.0096	875.307	1143.88	293.082	581.117	537.538	107241	9021.16	200.777	13.0069	31243.3	169.948	96216.7	72.249	22.0285	1823.24	8054.12	600.379	0	1.00043
248.71	61227.7	41.0205	900.878	1098.66	263.88	591.247	513.202	108708	8955.15	206.91	8.0045	31371.1	199.2	98494.5	96.3754	20.0277	1804.34	8130.45	616.664	2.00083	2.00073
251.636	60476.6	43.0226	856.965	1170.6	283.024	573.003	505.102	109877	9056.57	178.681	13.0087	31439.5	160.915	97445.2	78.2881	14.0206	1818.11	8129.45	606.483	2.00071	0
254.562	59909.1	44.0237	867.114	1149.11	314.248	630.848	539.555	108251	8989.09	197.79	8.00489	31202.8	161.865	98500.7	72.269	14.0148	1933.13	8123.14	578.061	1.00028	2.00064
257.488	60732.4	45.0247	810.976	1146.94	275.961	609.543	521.303	110469	9059.58	208.808	10.0046	31152.8	205.238	98063.8	97.3678	12.0208	1913.27	8190.04	623.77	0	1.00021
260.414	61563.5	40.0195	893.679	1129.46	259.873	638.958	592.276	110547	8812.59	211.95	10.0062	31151.6	189.154	97182.4	84.3464	18.0209	1768.99	8372.65	601.467	1.00038	1.00031
263.34	60678.5	33.0133	852.817	1178.95	296.104	634.926	581.131	109041	9058.19	203.834	14.0073	31148.3	177.106	98776.8	99.3696	14.0159	1820.02	8260.38	621.695	2.00088	0
266.266	61598	34.0141	857.965	1226.23	275.945	614.589	554.753	111099	9001.89	222.938	26.0159	31532.7	204.349	99365	93.3427	25.0327	1899.58	8163.62	621.725	3.00126	0
269.192	61062.6	45.0247	857.922	1210.78	295.111	602.423	584.146	111308	9163.62	186.707	21.0134	31629.6	222.452	99674.6	99.3826	14.0224	1840.07	8174.96	630.911	0	1.00028
272.118	61911.2	47.027	856.922	1276.79	293.067	616.648	603.474	113172	9193.15	215.929	17.0121	31435	189.168	98993.4	81.3104	22.032	1784.31	8152.85	622.725	1.00038	1.00043
275.044	61025.1	47.027	863.029	1266.44	281.999	625.786	619.74	110230	8929.94	215.958	18.0152	31821.5	195.325	98651.6	111.444	18.0174	1843.03	8395.44	631.864	4.00193	2.00064
277.97	59736.8	44.0237	829.34	1145.88	255.81	559.822	623.74	106219	8635.04	206.823	11.0046	31220.7	190.22	96043.9	92.3678	21.0249	1887.04	8170.38	685.742	5.00255	4.00176
280.896	59550.3	36.0158	884.481	1159.39	248.772	600.379	562.861	104671	8855	193.724	6.00293	31600.5	171.931	96897.4	90.3135	20.0337	1810.7	8173.28	637.974	0	3.00092
283.822	60134.6	41.0205	852.817	1169.63	249.815	606.468	562.891	106625	8797.4	199.78	9.00297	31382.2	198.223	97827.9	101.451	14.0215	1871.33	8294.11	576.046	1.00028	1.00026
286.748	60411	29.0103	854.88	1155.16	278.995	574.003	575.046	107192	8899.56	181.631	14.008	31718.5	158.881	99960	92.3347	14.0156	1751.24	8221.25	619.694	0	2.00056
289.674	60879	35.015	882.459	1098.66	260.857	564.905	526.406	110094	9020.12	203.802	10.0041	31379.6	177.049	99005.5	86.3914	11.0168	1978.15	8367.2	597.414	1.00021	3.00062
292.6	61319.5	30.011	860.986	1122.29	264.874	575.06	479.811	111043	8957.67	212.869	11.0042	31252.7	180.088	99205.2	89.3696	20.0263	1846.19	8232.48	599.438	3.00087	1.00026
295.526	61157.5	32.0125	861.028	1146.91	300.133	582.146	526.381	112056	9226.27	198.832	13.0044	31592.5	177.121	100015	93.3854	13.0139	1938.58	8466.46	634.926	0	0
298.452	61929.3	28.0096	843.649	1118.15	299.128	592.276	553.726	111267	9158.99	218.934	13.0062	31619.7	206.299	100144	79.2937	10.0157	1820.06	8219.03	629.848	0	3.00084
301.378	61950	36.0158	824.238	1106.88	265.908	594.305	565.891	112797	9097.11	225.964	11.0047	32145.6	194.102	100070	76.3041	23.0321	1879.89	8363.13	664.392	2.00049	0
304.304	61804.5	41.0205	864.092	1198.36	303.164	603.438	576.06	114206	8960.9	189.774	8.00435	31938.2	188.09	100068	114.481	17.0213	1936.24	8234.52	651.18	1.00026	1.0004
307.23	61746.3	44.0237	881.416	1182.92	299.111	631.864	563.863	111041	9233.53	214.873	5.00258	31489.6	185.089	101673	96.3995	8.00895	1901.6	8318.93	608.542	4.00127	1.00018
310.156	62591.4	56.0383	864.123	1266.44	290.047	567.919	645.053	111964	9181.5	202.89	6.00303	31661.5	173.99	101194	94.4	17.0223	1813.83	8418.3	635.927	1.00043	0
313.082	62248.1	44.0237	888.591	1264.31	303.187	592.29	595.334	114570	9247.88	237.198	15.0098	31963.1	195.239	101356	89.3529	21.0291	1962.31	8425.64	606.468	1.00028	2.00076
316.008	62501.3	43.0236	891.635	1241.72	299.119	661.342	620.681	113742	9390	215.971	13.0062	31958.4	196.161	100620	89.3633	14.0183	1932.14	8378.02	616.679	0	1.00033
318.934	62546.3	47.027	846.733	1259.19	320.319	647.1	632.864	113499	9256.02	211.894	11.0045	32065.8	171.99	100074	96.4734	24.0417	1887.99	8410.16	569.961	0	0
321.86	61298.7	40.0195	853.838	1247.9	323.352	647.084	615.618	110441	9075.62	239.052	12.0071	31599.2	195.177	98906.5	83.321	15.0189	1832.56	8302.78	615.633	3.00128	2.00049
324.786	59415.6	47.027	895.723	1121.23	269.887	606.468	594.305	107409	8809.23	183.707	8.00508	31342.3	188.09	98445.2	91.3431	12.0113	1845.16	8308.91	625.771	1.0004	0
327.712	60010.9	34.0141	880.394	1070.93	272.954	563.891	578.06	105601	8835.77	203.844	12.0058	31279	187.039	95602.8	95.4343	11.0098	1843.26	8168.72	586.203	1.0004	2.00073
330.638	59410.3	33.0133	854.922	1092.52	232.688	585.16	540.551	106186	8823.47	161.578	17.0081	31110.2	177.091	98566	102.468	18.0238	1944.67	8235.7	671.54	1.00021	1.00021
333.564	60233.2	30.011	847.712	1134.6	259.853	550.712	558.808	109111	8851.71	150.573	8.00547	31150.1	164.982	97936.4	102.388	17.0156	1836.75	8249.15	631.911	3.00121	0
336.49	61902.1	35.015	882.438	1129.51	301.141	629.833	529.419	112789	9118.16	200.86	12.0062	31653.6	194.267	99087.5	87.3672	14.0171	1847.16	8355.03	601.423	1.00033	4.00095
339.416	62017.1	48.0281	843.629	1198.36	267.907	607.498	581.131	113511	9298.27	230.03	15.0082	31700.2	189.152	99137.9	84.3467	16.022	1845.21	8372.65	632.895	1.0004	0
342.342	61871.4	45.0247	889.632	1196.36	268.9	582.131	521.303	113840	9150.69	239.121	11.0051	31465.9	185.028	100574	110.433	11.0152	1884.84	8465.08	616.648	2.00088	3.00084
345.268	61891	44.0237	867.114	1164.54	294.125	610.558	559.822	113737	9281.58	203.884	10.0046	32224.9	182.04	100918	101.353	12.0157	1906.89	8483.6	658.294	1.00053	1.00023
348.194	62116.7	44.0237	824.258	1228.26	283.032	599.364	555.767	114250	9228.07	231.004	11.006	31924.4	186.107	101002	88.3407	24.0415	1917.51	8538.31	675.54	3.00077	2.00054
351.12	62114.7	47.027	911.08	1119.26	277.961	588.232	586.189	113002	9336.63	196.821	12.006	32313.8	218.529	100749	85.3551	19.0278	1944.63	8491.62	657.291	0	2.00064
354.046	62937.9	36.0158	915.148	1246.82	280.03	614.603	531.446	116604	9325.52	220.932	10.006	31787.8	190.175	102231	100.479	20.0299	1924.75	8556.33	609.542	2.00093	2.00083
356.972	63117.6	42.0215	902.901	1203.6	267.907	612.587	623.725	114200	9515.41	213.823	11.0044	32519	183.051	102687	91.444	13.0203	1889.01	8378.33	643.037	1.00023	1.00035
359.898	63723.5	46.0258	861.007	1235.48	288.031	613.588	558.808	115839	9497.59	238.122	17.0102	31917.3	156.922	100934	81.2967	13.0167	1936.28	8549.94	625.786	2.00073	1.00033
362.824	63809.9	54.0356	910.057	1288.11	290.053	651.18	593.276	115008	9447.49	201.785	13.0078	32358.9	198.253	103542	100.413	24.0309	1837.03	8392.74	651.164	1.00033	0
365.75	62970.5	59.0425	923.42	1313.95	328.396	639.989	662.342	114422	9397.64	174.726	3.00121	31877.8	177.021	103564	92.3984	18.0215	1939.34	8516.22	644.069	4.00078	1.00028
368.676	62677.4	49.0293	868.2	1248.91	270.953	662.342	685.775	113068	8917.12	208.768	9.00326	32119	179.965	100557	102.39	19.0219	1904.75	8575.05	617.679	3.0014	1.00031
371.602	61068.5	47.027	913.102	1123.26	300.143	538.525	581.131	108875	8770.65	216.896	14.0082	31519.3	171.999	99465.7	97.4296	12.0168	1887.13	8349.25	611.543	1.00033	1.00018
374.528	60466.5	45.0247	890.635	1109.9	263.867	553.762	553.726	107750	9043.45	191.823	10.0038	31748.2	199.142	99550	91.32	12.0152	1891.24	8582.24	644.069	0	0
377.454	61537.6	39.0186	883.481	1157.22	254.835	618.679	557.794	111211	9094.89	212.915	12.0064	31812.1	172.066	100538	95.376	12.012	1890.21	8483.83	634.942	2.00073	0
380.38	61188.6	37.0167	801.797	1153.17	270.92	572.989	571.989	109764	9058.49	222.008	9.00517	31814.7	177.033	100259	86.3717	19.0358	1907.84	8603.11	630.88	2.00064	0
383.306	62282.6	38.0176	886.547	1066.85	290.067	587.189	578.074	115703	9387.39	218.98	8.00352	31930.4	192.123	102104	87.3466	15.0171	1965.65	8448.01	607.542	0	1.00018
386.232	62802.3	41.0205	878.394	1156.25	229.659	581.103	527.393	114252	9144.99	207.884	14.0055	31647.4	167.011	102078	94.3627	12.0169	1947.97	8638.52	640.021	2.00078	2.00029
389.158	62908.1	38.0176	871.264	1160.34	281.003	583.131	540.578	115230	9480.23	193.816	9.00531	32424.1	196.174	102880	107.531	18.0275	1967.65	8565.49	648.148	2.00103	1.00018
392.084	63029	42.0215	890.635	1143.88	259.854	602.438	507.151	115698	9373.76	227.058	11.0069	32132.8	197.175	103286	100.427	15.0225	1917.42	8728.52	619.694	2.00078	4.00151
395.01	63045	33.0133	891.657	1171.6	291.081	579.074	580.088	117316	9343.22	200.79	14.0054	31949	195.229	102533	99.3891	18.022	1993.94	8753.28	644.069	3.00106	1.00033
397.936	62587.8	37.0167	953.001	1170.63	309.194	613.603	587.189	116288	9334.72	213.948	11.0043	32329.5	182.059	102926	81.3441	14.0132	1981.48	8684.47	642.053	6.00293	0
400.862	63867.9	52.033	876.351	1200.45	333.408	611.543	586.174	116614	9471.76	200.88	13.0079	32490.6	196.248	103393	81.2981	12.0124	1895.41	8646.69	670.533	1.00028	0
403.788	64099.6	39.0186	955.048	1265.44	305.156	629.864	580.088	117907	9448.12	259.204	10.0091	31858.2	198.261	103532	99.3831	17.0225	1904.94	8458.87	610.546	3.00099	2.00078
406.714	64567.2	48.0293	873.243	1194.33	314.233	595.305	610.528	117345	9554.32	220.01	18.0104	32073.1	195.248	104791	104.444	17.0235	1857.67	8609.13	672.507	1.00033	2.00073
409.64	64486.7	49.0293	975.525	1260.22	320.28	611.543	624.786	118567	9537.85	259.33	18.0125	32149.5	195.213	104473	115.594	19.0251	1909.07	8694.12	587.232	1.00028	0
412.566	63286.1	38.0176	902.923	1234.54	317.287	626.802	679.607	116735	9284.52	210.875	13.0058	32001.6	180.006	104804	118.574	20.0333	1970.9	8616	626.771	1.00031	0
415.492	63138.3	48.0281	880.459	1232.51	291.053	611.558	663.342	115666	9205.84	229.004	8.00327	32516.1	189.19	102528	105.475	15.0215	1965.56	8649.87	627.817	0	2.00064
418.418	62628.3	49.0293	828.319	1226.23	286.031	597.379	655.213	110954	9354.16	219.861	10.005	32320.2	173.953	102134	99.4303	17.0195	1989.81	8626.87	661.342	3.00092	0
421.344	61768.3	44.0237	874.286	1202.57	275.968	592.261	604.438	113163	9094.29	206.889	7.0037	31792.9	217.302	100085	82.3161	23.0372	1957.46	8553.33	609.513	1.0004	0
424.27	61472.7	48.0281	883.481	1143.85	264.9	619.679	576.031	111309	9220.22	218.942	10.0063	31684.4	165.948	101669	106.465	15.022	1860.81	8589.83	619.664	4.00127	1.00038
427.196	62959.2	49.0293	875.307	1157.22	286.004	538.551	525.355	113697	9306.15	202.873	12.007	31678.6	193.107	102238	98.412	13.0136	1823.2	8410.93	624.771	2.00078	0
430.122	64046	48.0281	945.86	1057.69	281.989	558.822	494.991	116207	9390.82	222.992	6.00357	32326.7	206.204	104337	83.3634	17.0264	1954.26	8730.24	631.864	2.00039	3.00084
433.048	64215.5	37.0167	909.057	1130.62	267.902	574.017	563.863	118011	9493.67	228.978	12.0075	32305.8	194.268	103217	117.549	11.0144	1904.77	8664.17	643.068	0	1.00033
435.974	63977.2	39.0186	892.679	1181.92	291.053	598.349	533.459	119029	9774.86	233.099	11.0047	32138.7	180.027	103734	95.3826	10.0144	2033.91	8856.16	624.802	4.00098	1.00031
438.9	63888.7	44.0237	912.102	1161.33	267.9	598.351	598.364	118979	9502.39	235.046	7.00487	32409.5	179.036	104597	112.457	21.0269	1939.38	8685.47	655.261	1.00035	2.00029
441.826	64466.7	52.033	877.329	1161.42	297.111	600.393	573.005	117476	9501.53	219.001	14.0066	32190.4	176.05	103204	84.3088	19.0239	1925.71	8769.1	673.54	1.00021	0
444.752	64722.2	42.0215	871.221	1161.31	292.067	635.958	545.658	119140	9581.61	239.126	15.0064	32266	170.067	103620	105.43	15.0145	1886.13	8706.52	641.068	2.00073	0
447.678	64722.3	45.0258	872.264	1251.03	301.163	625.771	537.511	118071	9591.43	211.896	17.0106	32053.1	196.298	104046	92.4013	18.0232	2010.95	8692.45	620.771	4.00137	1.00031
450.604	64612.3	36.0158	901.878	1246.82	301.126	763.083	604.453	119565	9644.08	227.059	11.0069	32268.5	187.112	103542	105.451	16.0154	1872.37	8766.3	602.453	0	3.00106
453.53	64899.4	32.0125	974.525	1284.07	305.179	800.797	607.483	119483	9304.7	236.054	15.0075	32842.6	188.077	101859	96.3761	23.0276	2006.75	8498.44	639.989	5.00189	3.00089
456.456	66045.8	51.0318	881.416	1284.98	285.024	873.264	627.802	118732	9497.86	225.046	9.00414	32667.9	187.196	102888	93.3671	19.0272	1965.65	8523.37	624.771	3.00187	0
459.382	63921.2	52.033	918.238	1250.91	274.961	852.817	650.148	115773	9207.9	226.963	10.0055	32223.7	191.277	100256	84.3566	26.0345	1881.8	8546.02	604.453	2.00073	0
462.308	62710.8	39.0195	895.745	1148.05	279.975	829.36	584.16	113073	9175.02	218.974	12.0067	32394.7	179.14	99906.6	94.427	32.0433	1903.79	8282.19	683.708	1.00035	1.00028
465.234	62979.4	32.0125	903.901	1117.18	238.712	756.951	532.459	115077	9327.44	233.049	9.00363	32682.1	204.339	102167	97.4242	25.0314	1958.46	8590.39	649.116	1.00021	1.00021
468.16	62973.1	44.0237	916.17	1111.99	267.927	632.864	535.498	116696	9493.08	226.977	12.0044	31674.3	191.285	102095	82.3342	17.0193	1916.37	8402.69	675.557	2.00039	0
471.086	63201.8	42.0215	894.723	1138.74	287.045	614.618	542.578	115979	9502.81	227.969	13.0088	32288.1	197.252	103265	106.487	23.0309	1921.51	8671.11	651.18	2.00064	2.00059
474.012	63191.4	34.0141	888.58	1237.6	277.968	531.433	503.077	118635	9371.8	211.855	7.00333	32206.6	167.951	103112	101.42	15.0204	1900.84	8775.05	634.926	4.00198	1.00023
476.938	63667.6	39.0186	900.878	1183.04	277.968	525.355	552.712	118074	9384.93	242.156	18.0132	32270.7	177.044	104650	93.4161	25.0387	1900.6	8555.1	613.663	2.00083	0
479.864	64389.8	43.0226	904.968	1203.54	264.88	534.498	527.407	119084	9550	211.858	7.00314	32082	178.052	103482	112.507	10.0142	1932.32	8841.54	632.895	4.00147	1.00031
482.79	63852.6	32.0125	914.128	1105.82	285.024	596.349	498.025	120675	9746.85	224.957	9.00612	32763.9	214.393	105430	101.442	12.0103	1930.9	8739.61	629.848	3.00133	2.00068
485.716	64140.9	27.0089	932.535	1143.91	272.927	537.538	571.989	118909	9522.63	209.848	9.00504	32423.1	207.423	104647	90.3729	10.0102	2007.55	8716.39	625.801	3.00092	1.00035
488.642	64598.2	41.0205	902.945	1125.32	299.133	595.305	546.631	119770	9422.38	227.159	9.0058	32161.2	196.136	105942	83.3453	17.0242	1937.28	8679.76	648.196	1.00031	2.00059
491.568	63901.2	48.0281	877.329	1233.42	291.074	551.712	549.701	119161	9489.96	219.038	18.0097	32426.8	176.985	104279	101.41	18.0245	1921.61	8548.94	580.145	2.00034	0
494.494	63298.8	40.0195	920.284	1309.78	324.288	692.827	584.16	119569	9724.24	220.871	12.0079	32347.9	224.401	102011	111.439	10.0137	2024.42	8654.13	638.958	3.00116	2.00039
497.42	64442.6	49.0293	860.007	1285.01	303.141	626.771	645.053	120047	9606.75	248.161	12.0066	32494.4	213.277	104223	99.4151	23.0364	2029.66	8706.49	672.524	2.00061	1.00035
500.346	64093	49.0305	943.814	1340.84	303.141	599.364	637.974	119723	9678.63	233.007	10.0051	32564.3	182.204	102954	118.549	14.0207	1960.55	8756.71	655.229	1.00026	0
503.272	64969.7	45.0247	968.357	1321.14	300.119	614.603	652.164	122217	9557.15	244.17	13.0062	32282.5	200.232	105164	103.382	21.0253	2027.71	8633.58	633.926	4.002	0
506.198	64426.1	47.027	851.817	1297.33	321.304	620.71	669.441	118400	9630.06	201.865	17.0085	32004.8	195.215	104375	91.3819	21.0295	1980.55	8812.24	634.989	2.00064	3.00114
509.124	62534.5	45.0247	912.125	1198.39	285.038	538.538	622.71	114695	9303.41	193.747	12.0047	32146.2	180.096	102505	88.3556	13.0176	1981.3	8620.47	650.166	1.00035	2.00071
512.05	62906.1	32.0125	908.057	1232.38	268.927	546.685	614.603	114218	9216.55	195.858	14.0086	31944.3	194.205	102241	107.476	11.0144	1953.92	8716.86	607.513	3.00065	0
514.976	62308.5	43.0226	869.221	1122.35	279.992	539.551	552.712	113180	9144.82	222.928	11.0055	31881	170.987	101332	84.3038	12.0124	1925.7	8578.29	628.833	1.00038	0
517.902	62391	40.0195	902.901	1102.74	270.925	570.961	516.24	113629	9238.41	220.95	9.00426	31973.8	214.273	102346	109.465	20.0204	1955.11	8753.74	637.973	2.00054	0
520.828	62324.3	43.0226	899.812	1139.79	289.067	556.822	532.459	115371	9489.94	211.981	11.0058	32330.4	187.136	103191	91.3964	13.018	1943.68	8755	596.334	1.00013	0
523.754	64690.3	36.0158	883.503	1183.01	287.031	569.961	579.088	119294	9361.99	220.976	11.0058	32130.7	196.259	104663	101.422	17.0228	2008.75	8829.85	597.349	3.00158	3.00106
526.68	64401.2	36.0158	872.243	1202.6	300.163	582.146	521.316	119606	9592.58	233.059	16.0098	32586.6	198.26	105614	99.4122	17.0247	2005.55	8630.38	630.88	4.00049	0
529.606	64913.1	49.0293	903.919	1207.69	268.894	553.74	530.42	119059	9563.51	225.013	12.0061	32117.4	175.062	103830	102.467	20.0252	1971	8734.19	651.148	2.00085	1.00009
532.532	64518.8	28.0096	889.613	1194.27	283.996	584.189	582.117	120458	9598.5	234.094	9.00507	32075	178.119	103773	101.455	16.0201	1961.56	8648.63	612.651	1.00033	4.00156
535.458	63997.5	43.0226	873.264	1174.8	294.113	545.671	558.794	118685	9609.9	230.009	13.0068	32493.3	178.027	104375	93.362	15.02	1904.79	8754.52	644.069	1.00035	1.00028
538.384	64211.7	39.0186	898.789	1207.66	284.999	600.379	577.06	120151	9591.11	251.201	9.00416	33148.1	185.186	104117	112.487	15.0223	1855.63	8896.17	647.196	3.00062	1.00053
541.31	64058.6	43.0226	928.451	1217.93	322.328	553.726	555.753	119773	9419.34	217.972	14.0093	31987.5	180.004	104521	92.4164	19.024	2047.78	8881.27	619.713	3.00096	1.00021
544.236	64252.9	32.0125	886.525	1227.29	309.203	632.88	587.203	119472	9652.55	208.92	13.0091	32121.2	173.003	106753	88.3722	16.0268	1871.51	8980.25	599.393	1.00023	0
547.162	64730	39.0186	951.978	1276.82	302.146	559.849	582.146	121942	9500.65	220.985	11.0058	32202.2	206.373	105896	98.3927	20.0259	1917.37	8781.49	620.725	3.00155	1.00026
550.088	64498.5	42.0215	857.943	1292.2	329.345	584.146	633.911	120351	9697.3	218.963	18.0172	31926.8	231.48	104134	102.467	11.0152	1893.37	8671.34	617.633	4.00147	0
553.014	62442.5	36.0158	854.88	1241.74	280.975	590.261	624.756	113699	9435.46	198.795	8.00198	32033.4	186.158	103189	110.46	21.0253	1954.16	8630.58	679.607	2.00073	0
555.94	61681.6	46.0258	854.88	1139.79	282.007	592.276	611.543	112783	9319.72	207.934	9.00522	32072.6	199.097	101710	100.375	17.0221	1984.6	8666.69	723.385	4.00125	2.00034
558.866	62125.8	47.027	909.05	1177.83	282.01	543.618	553.74	112462	9171.69	220.941	7.00368	32031.4	179.029	102492	100.359	14.0179	1900.59	8475.25	643.037	0	1.00028
561.792	62149.6	36.0167	919.261	1148.06	252.838	560.863	532.446	112221	9246.09	198.836	6.00208	31855.2	191.108	103522	125.595	7.00903	1936.33	8545.78	671.49	3.00136	2.00073
564.718	62866.3	44.0237	940.767	1107.9	239.753	593.291	516.24	115489	9269.84	256.249	11.0069	32126.5	184.104	101804	99.4198	19.0328	1939.48	8522.84	662.391	2.00078	3.00104
567.644	63313.2	39.0186	915.148	1088.36	294.075	536.511	504.102	117952	9305.75	237.145	9.00209	32109.1	185.116	103949	88.3822	15.0206	1922.51	8809.43	631.849	3.00109	2.00039
570.57	63953.6	35.015	935.697	1129.51	261.848	535.488	537.537	118150	9496.45	228.072	11.0048	32105.3	182.133	104817	109.528	19.0237	1971.95	8761.89	681.64	3.00136	2.00066
573.496	64733	39.0186	917.216	1192.24	274.961	581.103	531.459	120362	9424.8	235.08	19.0142	32520.7	207.263	104466	107.466	21.0342	1915.4	8805.56	638.974	1.00028	0
576.422	64312.6	35.015	919.261	1188.09	290.046	545.631	524.355	119927	9587.91	227.03	12.0059	31755.6	192.165	106339	103.435	13.0202	1924.03	8720.34	675.573	0	0
579.348	64486	31.0117	949.978	1186.09	264.874	553.767	531.459	122799	9682.93	241.226	11.0069	32631	193.256	104574	102.412	22.0347	1928.9	8631.58	627.833	2.00059	2.00059
582.274	63961.1	54.0356	874.307	1225.2	263.88	612.573	597.364	120205	9435	211.928	14.0104	32032.1	200.416	105335	96.4067	19.0244	1973	9004.68	622.771	3.00089	1.0004
585.2	65315.1	43.0226	904.923	1243.69	276.975	583.131	571.975	121904	9652.54	263.33	17.0081	32758	188.13	105690	102.454	19.0233	1948.92	8915.06	616.663	3.0015	1.00021
588.126	65065.6	44.0237	893.679	1310.82	314.241	594.349	642.005	121514	9773.25	224.967	11.0061	32295.9	219.5	105036	129.606	16.0259	1981.55	9012.64	626.786	3.00145	1.00018
591.052	64518.8	39.0186	915.148	1327.27	274.941	575.017	594.305	120765	9558.33	232.034	11.005	32160.6	164.897	104180	103.433	15.0203	1981.45	8736.21	644.069	2.00054	1.00023
593.978	63338.7	48.0281	882.438	1196.33	273.947	603.423	622.71	119190	9408.68	222.081	16.0109	32404	188.194	104215	100.399	20.0279	2005.51	8694.08	654.229	1.00028	1.00021
596.904	62030.2	39.0186	852.838	1168.57	267.92	573.017	622.725	115646	9209.46	233.063	11.0055	31752.2	213.369	102855	93.3625	22.0295	1892.18	8557.66	681.691	1.0004	0
599.83	62466.5	42.0215	810.996	1133.54	252.804	560.822	599.379	114462	9279.8	226.99	4.00198	32369.8	191.088	103486	112.494	22.0382	1968.7	8575.05	670.474	1.00045	0
602.756	62326.9	40.0195	781.426	1163.39	273.965	523.342	559.808	115167	9283.41	182.713	8.00511	32286.6	213.4	102014	103.433	22.0327	1919.66	8504.37	652.197	1.00043	1.00023
605.682	62582.1	36.0158	915.179	1101.75	253.808	571.976	551.712	113779	9187.62	245.199	15.0083	31841.6	203.259	102327	95.3685	18.0263	1915.46	8604.71	658.261	0	1.00026
608.608	62576.9	39.0186	906.99	1170.63	254.816	585.174	534.472	116783	9215.21	214.991	8.0045	31872.2	187.091	102776	92.3852	18.0223	1917.37	8753.76	611.548	0	3.00077
611.534	63415.2	36.0158	914.193	1137.71	307.201	560.836	490.942	118050	9386.26	245.206	9.00737	31796.5	182.13	103199	131.574	19.0301	2025.51	8625.17	617.664	3.00165	1.00013
614.46	64016.6	64.05	953.072	1228.26	280.996	597.334	527.381	120277	9532.21	242.096	9.00539	32272.4	203.15	104249	101.48	16.018	1893.3	8728.24	642.005	0	3.00101
617.386	64544	36.0158	910.035	1246.78	286.052	575.017	523.342	118788	9469.91	228.089	9.00382	32103.2	184.046	104615	94.3761	19.0221	1970.75	8751.57	642.068	0	0
620.312	63927.8	36.0158	892.679	1216.93	308.201	547.658	569.947	118555	9486.12	241.13	14.0084	32364.8	203.275	103467	108.392	18.0227	1935.14	8856.91	669.457	1.00023	1.00033
623.238	64075.7	35.015	945.837	1305.62	296.118	571.975	596.334	120088	9634.13	224.984	11.0065	31883.3	171.039	104006	90.3889	19.0255	1964.56	8628.34	676.574	3.00109	1.00026
626.164	64751.4	43.0226	948.907	1195.3	316.256	636.974	583.16	121249	9636.22	229.934	13.0085	32234.1	185.03	104255	91.3597	23.0331	1908.98	8986.97	653.229	2.00088	4.00137
629.09	64106.4	58.0411	934.581	1257.25	313.263	583.159	589.232	121695	9539.74	227.045	12.0069	32690.2	197.183	105402	102.481	20.024	1892.56	8796.88	638.021	2.00059	0
632.016	64407.8	42.0215	922.306	1273.66	304.164	606.483	624.756	121339	9743.36	213.001	18.0131	32330.4	213.21	105903	107.474	15.0158	1958.31	8765.14	652.229	2.00076	2.00049
634.942	64829.2	54.0356	937.651	1287.01	272.927	600.423	613.588	121813	9580.28	208.891	7.00197	32348.6	186.184	104003	98.3747	15.0192	1984.6	8764.33	636.942	2.00059	0
637.868	63319.9	31.0117	904.945	1228.26	289.038	592.261	599.364	119110	9260.36	245.193	9.00536	31984.8	207.321	104185	90.3685	17.0249	1907.94	8631.86	665.439	0	1.00035
640.794	62594.4	35.015	893.679	1224.11	283.003	578.06	616.633	111775	9247.55	223.008	10.0059	31495.5	180.026	100189	110.453	14.0175	1909.16	8548.35	660.326	3.00114	1.00026
643.72	62424.7	35.015	844.712	1172.71	235.688	520.291	521.316	113404	9300.68	209.906	7.00209	31875.9	195.233	102402	96.4344	15.0218	1951.06	8722.1	646.116	3.00114	1.00028
646.646	63428	32.0125	960.19	1129.57	246.766	567.933	472.729	117654	9257.24	229.051	10.0067	31319	185.074	102826	106.461	13.0157	1928.8	8809.04	671.49	3.00084	1.00028
649.572	63470.3	45.0258	898.812	1171.6	278.975	517.265	484.858	120657	9478.73	212.867	6.00322	31784.5	191.167	103671	105.51	15.0217	1906.9	8859.8	627.848	2.00093	1.00033
652.498	63577.8	34.0141	866.157	1171.66	285.003	556.767	500.052	119697	9459.9	238.093	14.0077	32018.9	197.126	104903	90.3869	12.0166	1976.2	8622.4	628.817	1.00038	1.00026
655.424	63691.3	30.011	842.649	1120.29	280.996	561.849	540.565	120505	9493.33	207.851	9.00614	32015.4	221.445	103073	94.4149	15.019	1927.9	8763.9	684.725	0	0
658.35	64337.6	41.0205	892.679	1159.31	269.913	554.767	554.753	119247	9345.2	235.141	17.0081	32355.7	204.246	104012	107.469	14.0168	1968.8	8740.64	621.725	0	0
661.276	64162.8	26.0083	922.329	1217.93	291.067	547.645	505.114	119538	9622.67	210.914	15.0081	31712.6	160.963	104791	99.3819	17.0215	1898.6	8864.88	663.359	2.00049	1.00028
664.202	64341.4	43.0226	889.613	1183.98	268.911	576.031	549.685	119988	9756.04	224.014	9.00448	32146.4	198.198	104750	120.544	20.0303	1889.17	8898.38	654.261	3.00077	1.00033
667.128	65731	45.0247	918.216	1164.42	295.075	601.438	559.822	122014	9505.73	202.842	9.00436	32492.6	182.13	105152	78.346	22.035	1945.77	8834.33	682.708	2.00068	2.00064
670.054	64549.8	37.0167	920.306	1225.18	307.164	597.349	530.433	119847	9520.66	212.877	13.0067	32319.2	199.254	104227	88.3759	18.0245	1971	8704.44	658.293	1.00031	0
672.98	65620.7	28.0096	978.622	1281.98	314.217	581.131	595.305	121573	9605.68	228.025	9.00451	31938.4	194.271	103798	83.3525	29.0385	1883.09	8697.07	641.037	3.00145	3.00092
675.906	64312.6	37.0167	900.834	1195.35	251.798	620.679	614.618	117943	9490.09	205.835	17.0085	32417.3	197.207	103767	100.413	15.0206	1954.16	8646.4	678.59	4.00144	2.00051
678.832	63353.8	40.0195	877.372	1216.96	276.954	556.794	606.468	118280	9105.98	227.953	16.0083	31710.2	210.338	102275	92.3437	18.0255	1942.58	8551.17	663.383	4.00134	0
681.758	62091.4	42.0215	894.745	1163.42	259.867	588.218	615.618	114273	9339.72	240.156	12.0073	31178.9	174.979	102175	84.3267	27.0439	1933.24	8671.34	672.557	1.00033	0
684.684	62503.3	41.0205	884.569	1083.22	256.841	555.794	567.919	115036	9170.92	220.947	16.0099	31189	197.158	99946.1	110.465	25.0377	1919.55	8492.21	636.927	4.00159	0
687.61	62307.5	35.015	865.113	1081.22	251.809	529.42	539.551	115130	9228.17	190.794	15.0072	31717.8	183.054	102767	91.4005	13.0139	1882.8	8667.16	586.189	0	0
690.536	62827.5	37.0167	885.503	1119.21	258.854	537.536	490.942	117101	9344.2	237.17	11.006	31954	182.162	102795	93.3985	15.0193	1957.16	8686.94	665.473	1.00026	0
693.462	62912.7	35.015	923.352	1094.52	239.718	524.342	520.291	116915	9402.44	233.086	9.00517	31334.9	184.133	102373	93.419	16.024	1882.66	8675.56	600.393	1.00026	3.00077
696.388	64035.7	46.0258	829.34	1137.72	267.933	507.126	509.164	119215	9451.31	218.973	10.0073	32044.3	198.34	103541	104.491	13.0187	1958.26	8634.05	636.958	1.00045	2.00059
699.314	64823.4	35.015	978.598	1109.93	310.232	532.446	498.028	120323	9459.29	212.916	14.0086	31508.2	212.244	102051	101.444	20.0277	1967.65	8729.87	646.1	0	1.00023
702.24	64376.1	44.0237	933.582	1162.34	284.021	577.046	535.485	120672	9513.21	230.079	11.006	31751.9	186.113	102205	111.48	17.0227	1961.36	8567.73	662.359	4.00195	0
705.166	64858.4	36.0158	924.443	1249.94	296.096	596.32	546.645	119870	9393.42	232.072	13.0078	31384.4	186.163	102278	96.3896	26.0404	1927.04	8751.47	599.408	1.00043	1.00035
708.092	66210.6	39.0195	951.025	1227.23	272.914	718.261	520.291	121159	9652.03	231.119	15.011	32462.9	192.201	104140	90.3773	23.033	1991.99	8776.69	662.391	4.00147	2.00051
711.018	65687.3	40.0195	934.605	1188.09	309.194	708.103	567.919	122808	9576.22	219.011	10.005	32257.6	214.483	104088	94.3641	19.0236	1933.28	8578.29	673.557	2.00049	2.00059
713.944	64960.9	33.0133	946.907	1235.51	262.908	680.64	577.05	120218	9504.53	243.125	9.00407	32741	199.346	104327	88.3516	13.0136	2044.51	8696.58	650.195	1.00028	0
716.87	65315.1	38.0176	937.651	1283.98	290.039	645.069	622.739	120223	9657.28	228.949	5.00226	32333.5	202.252	102266	120.545	17.0237	1923.75	8639.75	664.359	2.00039	0
719.796	63935.3	50.0305	900.834	1182.95	303.149	584.146	636.942	120472	9640.24	231.014	9.0046	32169.1	174.08	104194	75.2804	12.0119	1963.56	8810.72	642.053	1.00026	3.00067
722.722	63484.5	43.0226	889.591	1257.13	299.111	608.498	609.513	117630	9497.63	211.861	14.0062	32149.7	169.994	102536	110.461	18.017	1919.42	8631.34	624.786	2.00098	1.00016
725.648	62300.4	40.0195	913.17	1242.78	291.053	567.933	611.558	116944	9403.46	225.003	15.0064	32191.5	194.283	102405	107.461	14.0184	1866.14	8607.42	632.88	2.00107	3.00106
728.574	61205	41.0205	899.856	1184.01	283.01	513.222	609.518	113424	9234.9	226.953	11.0085	31344.9	165.982	99406.2	113.456	19.0246	1903.79	8391.83	637.021	2.00073	2.00054
731.5	62137.9	37.0167	882.459	1099.66	252.826	507.139	574.031	114107	9452.66	227.036	9.00404	32186.3	168.908	102788	109.431	13.0164	1926.8	8589.39	690.898	0	0
734.426	62272.2	37.0167	844.67	1092.44	259.892	512.189	514.214	116994	9420.82	219.951	9.00495	31879.1	166.931	103428	118.531	17.0239	1952.06	8671.81	655.228	0	0
737.352	64341.4	38.0176	860.986	1157.36	283.01	526.419	481.823	118944	9597.24	210.909	11.0058	31844.7	183.12	103252	102.403	15.0129	1922.66	8812.33	588.218	1.00033	1.00048
740.278	63229.9	49.0293	875.286	1192.24	259.841	522.316	507.139	117883	9497.19	229.987	8.00384	32554.7	181.992	102332	99.4468	14.0175	1940.62	8819.84	655.213	0	4.00115
743.204	63794.6	43.0226	906.968	1170.57	316.256	542.591	519.291	120399	9554.39	216.968	5.00231	31886.3	164.949	103637	74.2495	11.0117	1986.55	8580.05	658.294	1.00028	1.00023
746.13	62602.6	37.0167	910.035	1202.57	289.074	503.102	533.459	118204	9673.12	211.934	6.0041	31622.3	173.979	103237	81.3155	13.0173	1964.51	8830.09	620.694	0	1.00028
749.056	62348.2	36.0158	856.901	1116.15	301.119	524.367	495.991	117970	9517.13	223.962	8.0041	31842.1	176.024	101743	108.447	16.0237	1926.08	8460.08	640.989	1.00028	0
751.982	62518.1	51.0318	886.525	1187.09	264.893	535.511	517.252	117014	9571.87	223.871	8.00291	32141.5	176.049	101594	101.468	13.0156	1981.3	8627.17	669.474	0	1.00016
754.908	64567.2	38.0176	978.646	1206.63	287.024	574.046	559.821	119858	9660.74	233.068	13.0084	31798.3	198.169	105440	81.3206	16.0207	1992.9	8801.32	639.989	0	1.00011
757.834	64368.3	48.0281	892.701	1180.95	313.202	591.247	595.32	121389	9507.71	208.914	13.0065	32175	182.135	105386	118.541	17.0222	1939.38	8830.09	654.213	1.00033	1.00023
760.76	65025.4	44.0237	944.814	1270.63	300.141	569.947	589.232	122089	9608.02	242.236	10.0056	32344.7	185.18	104891	103.421	12.0155	1913.35	8640.22	654.213	0	2.00015
763.686	63616.6	40.0195	915.17	1280.88	270.92	557.836	649.132	119398	9532.77	206.924	9.00605	32448.8	191.143	104235	94.4418	16.0223	1947.82	8776.06	670.49	1.00035	0
766.612	62470.1	32.0125	887.569	1262.31	243.742	528.407	658.279	116727	9193.8	220.912	15.0079	31460.7	191.206	101299	107.433	20.0253	1924.8	8489.83	621.725	1.00035	3.00148
769.538	61011.8	45.0247	883.503	1180.95	271.954	546.631	569.961	112421	9176.63	215.924	15.0087	31404.2	178.987	102177	97.3986	20.0266	1935.38	8465.77	626.786	2.00083	1.00033
772.464	61089.7	37.0167	914.148	1085.28	238.754	517.265	542.591	111174	8939.72	191.754	10.0063	31134.7	194.241	98670.3	102.447	19.0233	1873.33	8404.79	612.603	2.00073	3.00092
775.39	61692.6	44.0258	852.901	1148.99	263.9	536.498	542.578	113370	9174.35	212.879	7.00282	31856.8	174.01	101705	88.3479	15.0158	1882.8	8612.75	685.725	3.00092	0
778.316	62350.8	41.0205	884.481	1063.8	268.907	556.781	527.394	114587	9365.9	222.968	6.00278	32071.9	169.09	101950	102.399	12.0164	1883.94	8556.56	663.343	3.00082	3.00111
781.242	61761.3	45.0247	909.057	1089.36	249.772	492.954	530.42	115459	9335.81	208.875	8.00217	31420.4	155.901	101808	107.515	11.0138	1864.95	8647.4	601.393	2.00054	0
784.168	62559.1	31.0117	868.157	1088.36	246.778	489.93	492.979	116249	9472.62	202.851	10.0059	31745	193.179	102288	119.542	15.017	1963.51	8577.05	623.751	4.00107	1.00033
787.094	63439.4	41.0215	898.834	1136.68	302.141	504.089	551.699	118444	9783.35	230.996	8.00391	32457.1	164.96	103551	99.3898	16.0237	1918.56	8918.55	622.756	1.00031	1.00026
790.02	64742.7	44.0237	890.657	1121.26	275.941	531.435	562.85	120922	9657.82	219.945	7.00336	32459.6	188.217	104485	102.442	17.0206	1942.58	8692.12	653.18	2.00076	1.00013
792.946	64205.9	42.0215	909.013	1198.39	297.118	553.753	524.342	119672	9524.27	249.178	6.00291	31835	195.117	105069	103.459	10.0134	1879.7	8940.69	652.18	2.00088	0
795.872	62967.5	36.0158	862.029	1185.04	310.21	525.355	517.252	120944	9484.52	212.994	11.0079	31600.9	197.214	103690	100.445	13.0192	1890.27	8809.28	617.65	0	0
798.798	63295.5	31.0117	908.057	1180.95	290.067	523.342	502.064	118686	9549.14	209.844	9.0038	31606.8	195.137	103103	106.453	17.0231	1968.04	8625.7	626.786	4.00147	1.00026
801.724	63261.6	42.0226	870.2	1233.42	259.854	570.961	549.699	120536	9490.74	247.059	18.0149	31764.3	209.339	103234	108.478	18.0276	1984.59	8751.28	675.54	3.00131	0
804.65	63827.1	44.0247	896.745	1305.62	271.941	575.031	608.498	120477	9349.86	243.144	9.00377	31954.5	180.981	103322	86.3639	14.0204	1861.8	8794.64	626.786	1.00033	1.00043
807.576	64327	45.0247	845.691	1291.23	268.917	566.919	593.305	120198	9648.47	221.96	14.0081	32183.9	190.118	104075	104.424	19.0248	1883.84	8728.24	670.507	2.00061	0
810.502	63126	42.0215	915.215	1221.11	280.975	493.967	577.06	117662	9388.91	220.885	5.0027	32341.7	210.468	103512	100.402	13.0168	1938.48	8787.69	669.49	3.00114	2.00078
813.428	62683	41.0205	889.613	1176.77	270.92	563.886	608.498	114954	9119	215.918	9.00451	31777.2	197.226	102825	91.356	16.0236	1911.17	8688.89	625.817	1.00016	0
816.354	60822.6	43.0226	957.095	1160.31	255.81	494.991	526.368	114175	9003.48	176.714	11.0063	31155.8	171.974	101605	101.425	19.0254	1833.61	8465.46	614.588	1.00043	1.00018
819.28	61233.2	29.0103	813.016	1110.97	241.73	515.24	480.835	111936	9420.93	228.022	8.00454	31192.2	199.208	101210	113.47	9.00989	1893.41	8686.41	611.558	3.00084	1.00018
822.206	63229.8	36.0158	834.463	1100.68	246.766	519.291	499.04	117382	9440.4	220.978	7.00348	31941	195.168	102772	116.469	21.0266	1985.6	8739.38	585.174	0	2.00054
825.132	62808	37.0167	906.99	1242.69	250.791	501.089	493.967	117917	9351.81	219.942	10.0059	31547	182.042	103336	103.483	20.027	1889.99	8682.23	603.482	5.00138	1.00026
828.058	62746.8	38.0176	848.754	1156.28	274.948	480.811	506.114	119443	9536.52	199.825	19.0135	31697.3	180.056	103785	87.3595	8.01105	1869.19	8763.9	635.949	0	2.00078
830.984	62829.2	42.0215	900.856	1176.8	245.772	529.433	496.015	119580	9283.74	204.839	6.00278	31466.6	193.211	102056	109.461	12.0155	2007.51	8392.52	611.573	1.00023	0
833.91	62749.4	42.0215	901.856	1170.66	256.829	548.672	547.658	117275	9510.81	210.816	9.0036	31364.3	170.039	102761	102.435	13.0218	1931.99	8400.88	650.132	0	0
836.836	63481.5	44.0237	873.264	1223.17	285.006	556.767	565.891	119154	9340.83	207.98	4.00169	31466.8	204.217	102734	93.3616	27.0443	1985.79	8545.47	663.399	1.0004	0
839.762	63876.9	42.0215	897.812	1200.42	291.096	534.472	539.538	118972	9385.18	240.085	15.0105	31817.7	184.138	104822	89.3779	15.0193	1963.51	8695.12	655.358	2.00059	0
842.688	63303.8	41.0205	841.628	1231.42	274.954	522.329	583.131	119352	9367.88	215.917	13.0075	31990.4	193.146	102705	120.527	18.0245	1983.35	8751.52	595.35	4.00147	2.00039
845.614	64170.6	39.0186	835.483	1256.12	311.217	554.767	608.498	120481	9738.71	226.971	13.0096	32020.6	188.204	105880	98.4256	14.0174	1969.85	8832.09	662.342	3.00114	0
848.54	63923.9	48.0281	888.569	1193.3	286.031	540.551	675.572	121712	9646.5	238.032	22.0172	32200.1	224.449	106424	114.525	21.0288	1903.92	8706.25	643.037	1.00031	0
851.466	63402.4	43.0226	877.329	1215.95	324.329	543.605	640.019	117281	9231.84	216.917	12.0053	31603.3	178.994	103121	105.448	15.0195	1924.8	8896.66	660.326	0	3.00099
854.392	62503.3	39.0186	898.789	1164.42	240.729	560.822	590.247	112290	9188.63	216.001	13.0072	31544.1	152.93	101189	100.391	12.0157	1975.05	8444.1	659.336	7.00453	2.00083
857.318	61398.5	38.0176	882.481	1127.46	271.934	505.114	468.671	115215	9105.68	217.911	12.0082	31366.6	185.141	103226	93.3813	17.0208	1853.77	8633.82	593.31	0	1.00035
860.244	62311.7	41.0205	858.986	1138.88	251.809	504.102	519.291	115602	9241.12	213.905	3.00099	31598.6	201.306	102185	107.476	8.0113	1923.61	8500.89	634.896	0	1.00013
863.17	62094.9	29.0103	886.613	1067.88	242.736	493.991	513.202	117614	9492.83	200.744	12.0055	32099	159.893	103613	100.376	12.0166	1883.94	8587.85	684.742	1.00031	0
866.096	63853.6	58.0411	890.657	1064.82	283.01	485.882	543.591	116904	9390.78	200.846	4.00195	31677.9	171.975	104322	108.437	21.0247	1906.84	8542.78	642.021	2.00073	0
869.022	63692.3	34.0141	845.691	1149.99	294.075	542.578	529.433	120523	9674.79	215.953	13.0065	31554.9	186.07	105528	97.4274	16.0199	1906.98	8746.57	625.802	0	0
871.948	63429.7	38.0176	926.443	1083.22	240.733	515.29	505.102	120191	9527.45	213.965	8.00396	31940.2	190.107	103354	108.461	17.0247	1986.65	8798.6	655.261	3.00114	2.00039
874.874	63136.3	46.027	851.859	1172.66	264.887	509.214	523.342	118406	9440.63	204.814	11.0047	31493.1	189.057	103885	99.4066	18.0227	1950.87	8681.76	603.438	0	1.00023
877.8	63839.4	34.0141	868.135	1153.11	263.9	543.605	579.074	121110	9532.33	236.069	8.00469	31844.8	192.213	102586	92.3707	15.0201	2025.61	8704.49	648.116	2.00103	0
880.726	63254.3	32.0125	914.17	1195.36	296.082	542.591	538.525	119955	9403.11	220.992	6.00232	31672.1	219.568	104008	107.483	19.0267	1849.35	8757.24	612.573	0	1.00028
883.652	63831.9	45.0247	855.901	1160.31	298.113	505.114	554.74	118758	9537.03	204.852	11.0047	31825.4	180.085	103812	106.456	17.0219	1980.64	8649.63	631.849	1.00043	0
886.578	64378.9	46.0258	877.351	1169.66	298.105	497.003	564.877	120749	9502.78	219.058	8.00418	31544.3	188.105	103808	119.532	13.016	1924.8	8725.29	649.164	3.00121	1.00023
889.504	63251.3	42.0215	895.767	1253	278.955	590.271	605.468	119372	9469.36	223.955	15.0085	31697.3	190.107	103604	101.428	17.0234	1931.99	8502.08	608.513	2.00064	1.00031
892.43	63745.4	64.05	916.17	1312.82	281.982	549.712	608.498	119225	9364.49	252.23	14.0079	31818.4	179.061	102046	76.2736	16.0207	1939.38	8675.82	673.557	1.00031	1.00031
895.356	62482.8	48.0281	857.922	1254.09	266.887	551.712	621.725	116832	9076.61	207.891	14.0055	31841.7	212.334	101671	120.544	15.0247	1937.38	8500.68	636.989	0	1.00033
898.282	61921.2	46.0258	934.605	1179.88	244.754	511.176	577.046	113498	9240.43	207.869	7.00456	31075	186.13	100647	110.465	17.0206	1810.61	8372.43	656.229	2.00059	1.00033
901.208	61512.6	31.0117	897.767	1128.57	264.88	535.498	589.218	112756	9260.67	184.743	13.0087	31961.6	197.082	102718	102.422	11.0162	1881.99	8688.89	655.229	1.00021	2.00044
904.134	62365.5	33.0133	889.635	1098.68	223.642	464.625	538.525	112989	9107.99	229.082	11.0079	31752.1	208.326	102018	109.422	17.0236	1951	8675.34	656.245	3.00092	3.00077
907.06	63607.2	32.0125	892.679	1070.93	239.741	536.498	520.291	118894	9485.8	208.912	8.00371	31916.4	176.142	104105	89.3889	9.0106	1973.02	8884	600.423	1.00018	0
909.986	63921.2	32.0125	915.193	1134.6	259.835	480.823	514.227	121028	9318.23	238.056	11.0058	32626.7	163.865	106186	89.3651	11.0149	2023.4	8902.63	687.86	1.00045	2.00049
912.912	64024.1	40.0195	945.837	1099.71	274.974	500.052	475.752	120111	9537.22	212.875	10.0054	32138	179.186	106751	103.464	12.0132	1996.09	8880.02	668.441	2.00064	1.00016
915.838	64470.5	39.0186	915.17	1255.06	264.88	541.591	517.265	120517	9578.66	223.015	6.00315	32039	193.264	105477	103.427	13.0181	1928.99	8886.72	622.756	2.00068	0
918.764	65185.2	34.0149	901.923	1189.15	254.81	498.04	518.265	122004	9548.56	261.354	12.0064	32269.4	194.253	106250	99.4006	21.0271	1992.77	8623.94	625.764	1.00043	1.00035
921.69	64164.8	40.0195	954.048	1166.57	257.841	565.933	529.407	120567	9597.33	225.971	13.0075	32237.4	170.965	104748	100.472	21.0286	1934.33	8838.29	652.197	1.00035	1.00028
924.616	65454.3	38.0176	905.945	1245.81	302.163	505.102	533.485	122809	9645.74	257.318	9.00385	32049.8	205.389	104077	104.385	20.0347	1967.8	8882.99	609.513	1.00028	2.00034
927.542	64589.5	36.0158	898.789	1182.92	293.087	528.398	560.822	122487	9394.54	234.077	12.0058	32231.7	188.215	104028	89.3945	12.0161	1955.19	8917.55	655.277	2.00083	1.00033
930.468	64727.1	45.0247	940.72	1167.54	313.233	566.919	593.291	122824	9636.89	236.034	13.0043	31728	182.038	103707	104.427	14.0124	1904.84	8803.56	686.725	1.00028	1.00028
933.394	65087.1	39.0195	907.99	1233.42	301.126	517.278	560.822	121899	9527.9	214.891	13.0068	32126.4	187.143	103998	112.47	23.0307	1983.44	8736.66	646.1	3.00106	0
936.32	65269.8	37.0176	905.968	1256.13	313.248	523.329	595.32	122772	9541.62	228.117	10.0052	32134.3	197.308	104550	102.385	18.0195	2000.25	8800.8	649.148	2.00078	1.00026
939.246	65160.6	60.044	847.733	1273.66	251.791	594.305	608.498	123358	9243.36	231.036	9.00458	32202.2	205.278	104274	115.495	23.0334	1929.9	8823.93	638.005	1.00043	1.00023
942.172	64136.1	36.0158	865.092	1303.65	252.809	558.836	664.376	120072	9360.43	247.184	17.0085	31708.2	170.911	103134	95.4287	20.0238	1904.94	8539.62	639.989	0	3.0007
945.098	61830.6	36.0158	881.416	1153.11	245.772	574.003	580.117	115627	8908.04	239.088	11.0039	31451.9	205.314	101214	104.401	17.0216	1915.32	8467.15	673.573	1.00031	0
948.024	62941.6	40.0195	877.329	1103.74	236.7	579.131	534.472	115414	9149.22	225.902	9.00397	31780.5	173.885	100764	85.3122	18.0248	1913.08	8383.47	611.618	3.00104	0
950.95	63646.7	31.0117	930.489	1131.63	240.729	647.084	517.252	119558	9385.27	223.035	13.008	31203.3	189.084	101735	112.502	19.0256	1946.67	8511.22	655.213	0	0
953.876	64271.1	37.0176	892.657	1176.79	225.631	651.164	478.787	118784	9426.66	217.933	4.00183	31770.4	176.047	102215	97.4124	26.0429	1910.08	8431.66	602.438	2.00071	0
956.802	62941.6	32.0125	924.375	1158.37	275.975	576.046	485.882	119788	9361.21	234.044	10.0066	31385	193.22	102661	104.403	10.0132	1927.8	8738.12	627.802	2.00051	0
959.728	63878.4	46.0258	882.438	1175.74	273.947	576.06	527.381	119021	9368.06	228.964	17.0086	31389.5	185.112	102042	95.3865	20.0254	1921.75	8640.63	673.507	1.00016	1.00018
962.654	63168	46.0258	922.329	1133.6	224.627	550.699	478.787	119438	9433.47	232.067	10.0046	31414.7	194.113	102658	100.4	21.0278	1984.5	8704.49	680.64	0	0
965.58	63357.5	30.011	870.178	1192.21	268.9	562.877	556.767	120083	9291.12	188.732	8.00271	31489.6	177.025	103982	96.3801	15.0181	1919.32	8777.29	669.49	2.00068	2.00039
968.506	63053.3	43.0226	966.333	1163.39	271.927	529.42	536.498	119970	9452.92	246.185	9.00341	31786.4	188.15	103824	103.424	16.0223	1909.08	8620	637.958	2.00083	0
971.432	63491.2	38.0176	841.628	1169.54	271.92	551.712	568.947	117936	9418.94	224.884	13.0066	31501.9	188.224	103008	103.463	14.0175	1945.92	8511.76	657.261	4.00127	1.00031
974.358	62504.3	40.0195	905.968	1215.93	296.089	551.712	556.767	119541	9244.08	211.936	12.0079	31316.3	172.021	103426	94.3999	18.0266	1967.61	8639.22	617.648	3.00143	1.00021
977.284	62822.9	42.0215	874.307	1205.6	269.888	554.753	603.423	120857	9501.55	211.987	14.0106	31770.7	158.832	102769	97.4085	19.0278	1841.98	8635.52	585.203	3.00118	2.00044
980.21	63243.9	39.0186	849.775	1225.2	270.914	563.863	585.189	118113	9526.38	243.137	11.0062	31453.8	191.232	101713	108.448	12.0162	1911.13	8555.1	646.084	3.00116	1.00026
983.136	61897.6	36.0158	892.679	1170.57	244.742	546.645	570.975	112379	9138.56	191.799	9.00524	31390.3	179.025	101302	108.45	13.0191	1910.18	8593.32	628.848	2.00046	1.00016
986.062	60393.2	39.0195	791.6	1140.85	270.92	502.064	520.303	112183	8923.43	199.769	5.0026	31077.7	182.091	100264	115.483	11.0135	1937.53	8418.53	641.037	0	0
988.988	60428.1	36.0158	878.351	1039.09	242.762	503.089	504.089	112926	9146.26	188.756	8.00569	31079	177.045	101444	108.492	12.016	1876.56	8510.29	656.293	2.00068	1.00026
991.914	60908.9	56.0383	809.976	1100.71	290.046	486.93	490.93	112706	9190.77	211.922	11.0052	30362.2	185.064	100049	93.3841	15.0207	1842.05	8359.16	632.911	3.00109	0
994.84	64612.6	52.033	890.635	1149.05	261.893	511.189	518.278	120929	9577.71	238.064	8.00332	32764.5	193.188	108323	106.44	12.0133	2022.36	8819.92	637.96	0	0
997.766	64006	41.0205	915.17	1094.52	256.829	557.781	514.214	121549	9544.89	251.152	6.00318	32163.4	201.22	106035	105.473	15.021	1968.9	8868.09	648.132	3.00077	0
1000.69	63226.2	35.015	871.243	1118.21	279.989	485.87	515.227	121084	9434.72	227.003	10.006	32002.3	154.829	104961	94.3715	21.0261	1965.7	8907.85	628.879	0	3.00096
1003.62	62857	31.0117	878.351	1179.89	294.096	519.278	519.291	116486	9381.09	228.973	10.0037	31027.9	202.218	102697	91.4177	17.0228	1849.31	8634.58	621.755	2.0011	0
1006.54	62999.4	40.0195	859.965	1132.51	286.017	542.591	512.202	117621	9310.8	220.878	13.0091	31053	191.177	102444	91.3879	16.0236	1872.33	8507.75	624.786	0	1.00023
1009.47	61948.5	44.0237	893.679	1165.45	262.874	512.189	521.318	116778	9265.32	209.901	9.00497	31298.5	207.413	102043	105.406	17.0252	1955.05	8628.41	641.004	2.00095	2.00064
1012.4	61782.9	34.0141	877.351	1252	275.942	516.265	542.578	117389	9297.08	211.922	12.005	31225.5	184.071	102610	98.4012	21.0291	1907.22	8373.11	642.021	1.00031	1.00013
1015.32	61908.2	38.0176	882.438	1174.71	279.987	563.863	570.961	116966	9418.71	220.89	10.0054	30927.6	163.887	102198	86.3248	16.0254	1855.49	8488.6	615.618	2.00093	3.00087
1018.25	61714.2	46.0258	893.701	1167.51	297.118	524.355	528.42	118315	9098.73	230.967	13.0085	30805.3	208.194	101003	80.283	13.0178	1882.93	8565.97	597.349	2.00064	0
1021.17	62820.9	37.0167	890.635	1249.94	262.873	546.712	575.017	118017	9469.91	226.994	12.0085	31394.6	186.095	102974	97.3932	11.0128	1921.8	8762.19	580.117	2.00068	1.00023
1024.1	62000.4	44.0237	855.943	1213.84	292.074	540.584	561.836	118226	9294.47	217.906	11.0062	30912.1	190.156	101029	84.3002	14.0177	1925.9	8756.23	649.116	0	2.00064
1027.03	61254.5	46.0258	852.838	1189.24	279.961	575.031	586.189	116965	9230.93	210.884	13.0086	30969.4	183.069	100715	101.424	11.0157	1923.61	8414.84	622.74	0	1.00033
1029.95	61843.2	40.0205	912.102	1219.05	256.816	552.712	541.565	115185	9087.46	207.81	15.0089	30775.5	190.103	100746	102.4	17.0226	1928.85	8420.76	635.913	1.00023	2.00083
1032.88	65470.1	39.0186	918.238	1192.27	251.796	569.947	600.379	121449	9670.57	210.868	5.00299	33394.9	215.38	107103	92.3798	18.0267	2011.8	9215.79	717.279	2.00081	1.00028
1035.8	62657	44.0237	846.691	1152.14	269.94	540.551	539.538	118251	9360.98	209.809	14.0073	32204.4	193.201	104528	95.3729	20.0235	2001.25	8784.25	648.116	2.00078	1.00023
1038.73	63343.4	41.0205	940.79	1056.54	273.927	558.808	571.989	118165	9502.71	212.905	9.00431	32226.4	193.17	106901	108.452	17.0235	1958.41	8726.82	642.021	1.00028	0
1041.66	63711.2	38.0186	851.817	1128.43	257.834	541.565	512.189	120138	9722.46	212.883	10.0046	32577.6	183.134	106420	111.472	12.0153	1969.65	8868.33	652.18	0	0
1044.58	63155	46.0258	933.581	1074.01	245.784	534.498	531.459	121337	9645.79	244.134	7.00282	31914.4	179.058	106743	98.4516	15.0211	1987.66	8768.08	624.771	3.00126	0
1047.51	63481.8	41.0205	888.569	1135.63	258.829	508.139	529.42	120294	9486.69	227.069	10.0046	32157.1	164.971	105540	107.454	19.0226	1971.16	8778.49	634.911	2.00068	2.00068
1050.43	62929.6	32.0125	926.466	1121.23	260.847	520.303	529.407	120909	9687.15	233.034	10.0059	31659.1	199.252	105335	101.469	16.0225	1905.75	8788.69	649.116	0	0
1053.36	63329.3	44.0237	838.525	1109.93	279.968	522.342	490.954	119530	9617.71	201.859	11.006	32047.7	213.408	105233	109.44	16.0235	1988.79	8733.92	610.558	3.00128	0
1056.29	63657.9	37.0167	887.569	1176.8	285.038	502.064	535.498	119454	9472.26	226.023	11.0076	32097.1	189.117	103973	106.462	12.0135	1996.19	8718.86	594.334	3.00099	0
1059.21	62959.2	37.0167	953.025	1242.69	269.914	500.05	512.202	119776	9423.85	215.923	10.0059	31640.3	187.198	103857	95.4156	14.0154	1911.13	8778.06	616.679	1.00033	1.00026
1062.14	63176.7	39.0186	846.691	1179.89	305.16	596.334	523.329	119027	9550.87	220.96	17.0092	31911.8	171.978	104379	94.3941	22.0335	1896.42	8704.49	636.958	2.00078	2.00027
1065.06	62971.5	47.027	850.796	1288.07	319.249	566.905	534.472	119193	9367.06	198.816	11.0056	31911.9	183.107	104109	110.436	26.0378	1958.41	8653.1	670.485	1.00021	0
1067.99	63348.1	50.0305	896.811	1299.39	256.841	583.131	584.16	120564	9479.2	217.944	12.0068	32342.9	185.115	103247	90.4193	9.01042	1890.08	8796.15	582.146	1.00038	1.0004
1070.92	61068.5	47.027	841.628	1194.33	257.848	520.316	580.088	113211	9156.61	207.89	7.00365	31172.2	195.203	103028	99.3777	11.0123	1894.45	8610.36	619.709	3.00116	0
1073.84	60984.1	41.0205	852.838	1152.08	294.117	546.672	591.261	114161	9180.45	233.973	9.00668	31359.1	191.135	100583	111.473	10.0098	1893.36	8577.82	602.438	0	0
1076.77	60683.9	36.0158	888.605	1071.96	267.895	492.954	542.578	112492	9309.61	231.085	12.0067	31004.8	170.982	102248	82.308	12.0145	1850.35	8532.46	622.725	6.0022	1.00023
1079.69	61960.5	36.0158	885.525	1068.88	245.742	475.764	477.776	113811	9224.3	215.837	16.0106	31290.1	181.137	102090	102.449	20.0289	1847.37	8617.53	639.021	1.00033	1.00023
1082.62	62320.7	39.0186	878.351	1083.25	265.894	551.699	444.402	116468	9245.96	235.055	6.00322	31480.9	190.106	103328	92.4027	14.0194	1954.06	8597.02	653.213	1.00018	0
1085.55	62322.3	34.0141	872.286	1123.32	278.982	475.776	478.799	117041	9414.13	197.826	10.007	31903.4	185.186	104435	104.388	18.022	1933.04	8437.73	671.49	2.00068	1.00026
1088.47	63095.3	26.0083	865.071	1085.33	288.042	543.658	519.278	117162	9187.03	213.927	10.005	31484.3	165.005	104259	100.394	11.0139	1957.16	8668.64	645.1	3.00136	0
1091.4	62188.7	38.0176	898.812	1166.51	212.582	512.214	451.479	118473	9158.63	245.154	10.0045	31421.9	171.895	104513	102.405	21.0312	1905.89	8498.42	673.507	3.00065	1.00028
1094.32	62758.7	46.0258	885.525	1095.55	266.907	507.126	467.66	117980	9441.67	227.047	7.00348	31596.5	161.841	103765	114.522	20.0257	1945.67	8537.38	658.31	0	2.00042
1097.25	62076.2	34.0141	933.558	1103.79	244.755	529.433	531.433	118613	9267.6	225.991	13.0049	31570.8	188.118	104351	101.421	15.0182	1957.16	8603.89	591.261	1.00031	1.00023
1100.18	63720.7	35.015	889.613	1253	298.114	535.498	516.24	121310	9380.52	210.954	9.00407	31445.6	179.02	104742	99.4111	25.0293	1891.22	8864.88	658.261	2.00042	1.00018
1103.1	64187.8	45.0247	928.489	1191.3	286.016	540.565	531.446	121888	9757.64	200.808	10.0037	32219.5	199.289	105243	125.579	14.0172	1980.25	8818.92	669.523	2.00039	0
1106.03	63884.9	28.0096	907.012	1194.3	284.002	527.381	521.303	119759	9453.37	234.998	13.007	32112.1	190.234	105641	119.538	10.0123	1944.67	8820.16	665.424	1.0004	2.00054
1108.95	62757	59.044	930.512	1241.63	273.947	540.551	554.74	119756	9490.99	199.839	11.0047	31456.3	193.163	104647	100.439	13.0171	1859.86	8773.34	672.49	1.00028	0
1111.88	63210.4	36.0158	894.745	1256.13	287.038	548.672	597.349	121085	9566.81	246.237	10.0038	31301.3	191.169	104913	111.501	19.0288	1900.65	8679.52	639.005	3.00128	0
1114.81	63640.2	44.0237	889.591	1267.47	292.074	577.074	638.958	119228	9549	244.057	8.00369	31583.5	186.09	105128	116.562	16.0213	1890.22	8830.61	618.679	4.00098	1.00038
1117.73	63245.9	47.027	936.673	1214.84	258.854	546.631	619.679	118986	9394.8	229.038	9.00561	31771.3	196.192	103892	90.3444	17.018	1948.77	8690.41	675.54	2.00042	2.00049
1120.66	62208.9	37.0167	897.854	1172.68	287.03	551.726	589.232	116440	9313.21	229.065	8.00454	31277.7	189.177	102468	108.436	14.0165	1982.55	8681.23	665.457	2.00083	1.00033
1123.58	61117.4	34.0141	864.114	1135.71	255.822	542.591	567.919	114328	9172.5	197.774	4.00144	31297.1	171.007	101583	93.4078	17.0262	1906.89	8542.54	633.895	0	1.00028
1126.51	61212.9	37.0167	823.238	1097.62	236.7	521.316	549.672	114169	9217.39	193.755	9.00407	31628.4	177.02	102759	114.517	18.0213	1922.66	8700.78	658.261	2.00064	0
1129.44	61889.5	39.0186	830.422	1131.51	241.747	500.052	525.368	114205	9329.58	208.869	9.00419	31628.9	170.986	103792	100.435	10.0137	1915.42	8577.52	591.247	3.00133	0
1132.36	62352.3	33.0133	889.591	1123.35	236.701	524.368	502.064	117495	9216.53	243.054	8.00371	31296.6	187.173	102922	95.3845	16.0245	1881.89	8687.18	621.694	1.0004	0
1135.29	62692.3	32.0125	844.649	1120.23	235.694	540.551	482.847	120809	9588.22	194.763	8.00489	31513.5	181.885	104100	96.3827	16.0179	1887.89	8898.66	654.262	2.00073	0
1138.21	62771.9	31.0117	831.405	1186.12	276.941	492.967	476.776	117316	9290.08	232.013	5.00255	30986.9	184.084	104719	107.465	14.0152	1900.65	8715.74	653.245	5.00177	1.00028
1141.14	63541.1	46.0258	816.076	1141.79	299.111	578.074	539.538	121230	9561.02	217.955	12.0073	32069.8	201.228	105395	95.391	18.0262	1965.51	8778.71	605.497	2.00078	2.00039
1144.07	63115	34.0141	887.591	1171.65	259.835	511.202	536.498	119730	9479.84	234.01	11.0052	31499.3	188.123	104119	130.59	13.0175	2006.65	8721.81	649.116	3.00092	1.00028
1146.99	62884.8	32.0125	922.306	1177.83	259.847	567.933	517.265	119374	9529.69	236.033	12.0056	31538.6	182.142	103914	94.4108	23.0328	1975.15	8784.73	641.012	2.00103	0
1149.92	63118.6	32.0125	880.438	1161.34	282.989	514.214	498.028	119489	9496.29	227.031	10.0053	31825.2	175.926	103945	102.45	19.0267	1851.34	8699.54	618.679	0	1.00023
1152.84	62986.1	33.0133	885.503	1153.11	272.92	538.525	521.303	118697	9350.53	197.771	13.006	31551.9	156.916	103305	100.43	16.023	1940.43	8586.92	646.084	4.00166	0
1155.77	64364.5	29.0103	894.701	1245.87	280.983	581.103	561.849	118769	9401.99	215.875	12.007	31549.6	182.107	103848	110.477	18.0227	1941.57	8738.84	615.648	1.00035	2.00051
1158.7	64928.7	47.027	889.613	1241.66	277.968	576.06	603.423	123312	9602	257.32	8.00347	32308.3	189.132	106640	80.3348	15.0168	2001.32	8944.15	594.349	1.00043	2.00039
1161.62	66646	42.0225	922.306	1265.38	299.097	534.511	608.528	123585	9526.38	248.244	17.0131	33438.7	153.937	108041	112.572	10.0139	1975.36	9221.55	693.895	2.00044	1.00031
1164.55	63471.3	34.0141	875.329	1174.68	262.848	530.42	581.103	117546	9485.16	211.932	8.00332	32671	182.156	107176	105.497	13.0195	1998.29	8983.25	646.084	3.00092	0
1167.47	64842.8	35.0158	911.102	1135.68	244.748	520.291	534.498	118716	9508.92	220.949	15.0104	32068.5	187.136	106233	101.426	17.0221	1915.27	8914.06	648.14	1.00035	1.00023
1170.4	62761.7	36.0158	866.092	1112.07	303.171	541.578	476.776	120007	9505.42	223.897	7.00231	31673.8	182.181	103693	114.492	14.0154	1929	8809.04	628.848	3.0015	0
1173.33	63740.7	45.0247	902.923	1156.31	249.778	478.811	457.557	122508	9405.3	211.946	10.0066	32015.8	179.085	105820	93.3779	18.023	1898.51	8681.76	660.332	4.00142	0
1176.25	65642.5	35.015	895.723	1146.94	268.881	557.808	476.776	122469	9483.29	235.081	8.00349	32166.5	193.122	105102	102.395	9.01101	1959.51	8845.26	618.755	0	1.00028
1179.18	64639.6	35.015	867.135	1137.71	257.841	523.342	515.227	121543	9545.02	231.971	12.0073	31913.8	204.24	105449	107.48	19.0267	1967.85	8665.16	689.843	2.00027	3.00055
1182.1	64388.6	43.0226	896.811	1167.63	278.982	604.438	493.967	120022	9567.66	213.973	16.0105	31855.1	202.179	103899	105.436	9.01216	1941.53	8682.7	621.74	0	1.00043
1185.03	63597.7	35.015	881.438	1146.97	253.797	663.375	489.942	119526	9491.99	223.968	13.0094	31592.7	204.308	102662	85.3367	15.0179	1945.87	8541.08	607.513	4.00129	1.00043
1187.96	64380.9	44.0237	906.988	1212.81	244.742	686.758	486.882	122322	9551.55	217.986	7.00282	32483.4	193.277	104840	101.443	19.0222	2042.45	8688.18	626.771	1.0005	1.00026
1190.88	64849.7	34.0141	889.591	1179.86	271.94	702.016	544.618	122426	9615.57	202.908	13.0105	32448.2	188.134	106356	118.533	23.0276	2063.3	8895.14	615.633	2.00073	0
1193.81	64163.8	43.0226	940.744	1264.38	295.082	639.974	550.685	120878	9545.43	256.197	14.0101	32127.8	204.274	104454	108.471	19.0276	1937.53	8800.32	669.457	1.00028	1.00035
1196.73	63340.7	43.0226	905.968	1212.81	273.934	587.203	593.291	119841	9495.07	226.016	11.0077	32322.5	185.092	104940	102.432	12.0139	1962.36	8682.23	633.918	1.00043	1.00028
1199.66	63941.3	45.0247	900.834	1201.45	284.035	595.334	608.498	120823	9533.42	258.242	13.0075	32200.1	192.281	105957	102.47	19.0297	2041.56	8881.23	662.341	1.00028	1.00018
1202.59	62427.7	48.0281	874.286	1229.29	224.631	597.349	622.725	117892	9362.81	220.881	13.0069	32231.8	183.058	104260	100.429	12.0162	1998.15	8669.64	663.41	3.00099	0
1205.51	61537.6	40.0195	833.442	1113.01	248.76	521.303	547.645	115553	9000.78	197.835	11.0066	31391.8	169.973	101231	116.474	26.0394	1883.94	8409.25	602.423	2.00054	0
1208.44	60491.8	47.027	877.351	1100.68	274.954	601.423	544.631	113482	9036.83	209.884	13.0083	31077.7	191.15	101742	91.355	20.0335	1916.27	8513.88	582.146	3.00128	1.00038
1211.36	60933.1	41.0205	899.856	1130.51	234.7	501.089	522.316	112046	9054.99	229.999	7.00319	31506.7	171.96	102661	105.441	17.0195	1927.75	8651.87	607.484	1.0004	0
1214.29	60221.2	33.0133	839.587	1046.28	275.948	524.368	465.66	113677	9239.93	203.822	7.00409	31086.9	182.056	100761	104.439	15.0216	1940.48	8500.22	595.32	2.00068	1.00031
1217.22	61620.8	30.011	892.679	1066.9	261.848	531.433	481.823	116087	9390.57	207.898	13.0089	30942.6	177.03	102115	105.422	17.0228	1900.7	8735.19	604.453	0	0
1220.14	63073.6	35.015	896.745	1091.41	274.941	534.472	483.847	120655	9636.48	236.069	10.0049	32096.4	169.073	105491	88.4096	13.0137	1963.41	8802.56	649.148	2.00039	0
1223.07	62659	33.0133	927.421	1060.69	252.813	556.781	489.918	118457	9501.92	211.889	8.00347	31621.2	202.272	105575	117.531	11.0149	1908.89	8682.47	639.005	1.00028	0
1225.99	62286.7	39.0186	873.243	1130.46	274.934	542.591	483.847	118794	9343.09	193.827	8.00508	31298.3	161.887	101741	96.4162	15.0152	1917.28	8767.14	631.848	0	1.00035
1228.92	61495.7	33.0133	899.812	1091.52	284.017	545.645	494.991	118949	9384.77	223.989	9.00451	31250.3	173.998	102288	98.4179	13.0159	1897.41	8519.94	624.74	0	0
1231.85	64496.7	39.0186	866.133	1190.24	245.748	534.511	534.485	122737	9474.76	235.966	10.0049	32002.3	187.13	106387	117.565	17.0248	2034.86	9023.62	648.1	1.00043	1.00013
1234.77	63782.4	44.0237	856.901	1164.39	277.975	542.591	509.151	120850	9550.57	234.058	9.00453	31892.2	183.134	104862	93.3816	19.0292	2047.56	8827.89	658.328	2.00046	1.00023
1237.7	63302.1	36.0158	860.016	1197.36	257.835	563.891	575.032	118020	9342.66	214.878	18.0125	31384	183.055	103800	99.4168	16.0248	1961.7	8753.75	622.725	0	1.00023
1240.62	62582.5	32.0125	850.817	1212.87	284.024	547.645	565.905	118235	9406.84	204.967	7.0036	31502	168.94	103184	102.431	16.0201	1924.89	8559.56	619.709	1.00038	1.00033
1243.55	63057	43.0226	882.459	1263.38	272.934	539.538	565.891	120257	9462.17	200.936	12.0071	31971.4	196.161	105482	101.425	14.0165	1974.24	8759.95	674.54	3.00092	0
1246.48	63227.2	37.0167	888.569	1249.91	263.887	547.672	554.753	118803	9442.88	237.069	11.0073	31752.8	175.071	104327	94.3432	17.0217	1935.33	8691.65	617.664	2.00083	0
1249.4	62338.4	33.0133	899.812	1284.95	308.171	553.753	618.648	119399	9370.03	196.784	6.00247	31605	190.12	103058	95.3873	12.0145	1897.48	8617.53	668.497	3.00084	0
1252.33	59819.5	56.0383	837.525	1124.39	216.582	531.433	588.203	111440	9025.3	200.756	9.00583	30804.5	190.171	101190	96.3706	14.0191	1858.53	8579.51	643.053	2.00078	2.00054
1255.25	60233.2	46.0258	824.238	1098.68	239.733	517.265	523.355	112594	9139.41	205.876	4.00195	30894.4	179.021	100877	101.421	16.0203	1918.46	8428.13	624.756	2.00073	0
1258.18	60004.2	36.0158	895.745	1087.41	256.829	500.052	482.847	113882	9053.7	223.996	3.0007	30969.8	175.999	101339	101.411	12.0132	1947.92	8450.48	659.342	1.00031	3.00096
1261.11	60434.9	43.0226	866.092	1096.57	239.723	538.525	451.479	112834	9030.26	219.938	12.0077	30744.2	159.87	99975	105.416	22.0229	1874.33	8536.38	621.694	3.00109	3.00101
1264.03	60226.9	35.015	829.36	1077.06	239.741	527.381	482.847	114214	9029.41	217.893	6.00161	30249.7	205.319	101993	85.2782	14.0156	1749.07	8434.5	646.084	3.00106	1.00023
1266.96	60296.2	31.0117	840.587	1116.07	243.748	497.015	479.811	114235	9088.52	210.804	10.0032	30602.1	162.927	99988.2	98.3695	22.0267	1889.13	8445.54	630.869	1.00026	1.00013
1269.88	60010.5	33.0133	879.416	1140.74	250.797	522.316	463.614	113797	9266.43	227.001	6.0019	29928.9	169.879	100136	88.3464	10.011	1849.21	8361.39	601.453	1.00055	3.00099
1272.81	59601.4	42.0215	822.254	1130.46	256.816	512.202	510.164	114190	9059.9	193.795	7.00419	30528.6	156.815	100574	86.3401	27.0327	1858.63	8456.39	626.786	0	1.00023
1275.74	59888.5	42.0215	876.346	1188.06	272.927	575.031	473.738	114674	9068.67	196.783	7.00199	30435.3	203.239	101086	105.419	15.0198	1888.03	8256.49	642.005	0	1.00035
1278.66	59182.6	45.0258	851.817	1143.91	221.615	495.003	466.648	113315	9063.54	246.157	8.00449	30347.5	170.041	101444	93.3554	21.0316	1875.51	8368.88	585.203	2.00081	0
1281.59	59587.6	31.0117	843.628	1172.66	285.016	521.367	522.316	113540	8956.78	195.815	5.00268	29849.1	189.215	99820.9	92.356	18.0208	1736.37	8395.74	606.512	1.00033	1.00021
1284.51	61776.4	41.0205	853.859	1178.8	296.103	512.189	561.85	119818	9352.14	209.825	8.00435	31120	193.061	103380	106.452	16.0149	1936.36	8518.23	602.423	2.00088	0
1287.44	61967.7	40.0195	836.525	1211.81	285.024	572.017	592.276	116150	9114.4	200.768	7.00329	30403	183.144	101051	99.3871	19.027	1839.02	8476.99	605.483	1.00033	1.00033
1290.37	60796.1	53.0343	870.178	1168.57	282.01	562.863	529.42	113336	9197.12	221.015	11.0073	30628.4	187.164	100864	115.482	15.0233	1871.23	8533.92	642.053	4.00147	0
1293.29	60030.2	38.0176	813.016	1152.08	230.676	538.538	589.218	111617	9158.32	208.816	16.0074	30435.7	168.922	99646.1	98.3835	14.0176	1874.42	8526.07	591.276	2.00073	3.00106
1296.22	57996.5	32.0125	838.566	1171.66	241.735	529.433	532.446	106928	8889.03	204.814	9.00529	30152.4	196.167	98002.3	97.3657	17.0275	1746.07	8289.59	581.117	1.00045	1.00013
1299.14	59496.7	48.0281	877.372	1045.33	227.67	508.164	463.614	109696	8965.39	202.714	5.00189	30692.2	164.919	99462	107.462	16.0211	1896.62	8259.71	651.196	2.00117	2.00073
1302.07	59047.1	50.0305	824.258	1029.89	241.73	544.631	467.66	111516	9078.04	218.954	5.00153	30305	174.943	100841	120.485	19.0273	1861.94	8466.23	616.633	2.00024	0
1305	61026.6	31.0117	840.587	1044.25	231.686	504.089	440.359	113682	9154.23	193.778	8.00278	30546.3	186.123	101276	103.435	12.0164	1916.37	8690.65	626.771	1.00035	2.00039
1307.92	60767.6	30.011	846.712	1104.85	252.791	520.329	485.884	116758	9287.05	231.022	5.00253	30937.4	168.909	102665	90.335	19.0284	1814.97	8848.98	620.697	1.00035	1.00021
1310.85	60642.9	33.0133	915.193	1080.22	273.961	532.459	455.535	115982	9228.45	239.042	1.00053	31103.5	165.929	102084	117.556	15.0169	1882.84	8721.1	606.498	1.00023	2.00093
1313.77	60273.4	44.0237	864.071	1132.57	269.914	517.252	441.37	114718	9249.08	207.836	8.00464	30508.5	164.966	100945	99.3967	10.0128	1917.37	8569.66	627.803	2.00098	0
1316.7	61431	39.0186	867.147	1164.45	279.968	562.877	510.176	117627	9676.13	207.858	11.0044	31698.9	186.053	105512	97.4015	19.0284	1885.94	8741.85	661.326	1.00038	3.0007
1319.63	61360.3	39.0186	878.372	1124.35	297.104	546.645	521.316	117535	9380.15	197.872	5.00216	31248.9	172.94	103541	104.415	21.0245	1918.56	8661.75	598.379	0	1.00031
1322.55	59942.7	42.0215	845.691	1222.05	279.964	546.645	531.445	114894	9347.2	225.947	15.0097	30809.9	155.871	101396	102.423	18.0254	1871.28	8511.52	635.911	0	0
1325.48	60973.9	40.0195	912.125	1215.96	272.914	547.645	565.905	116627	9129.62	233.999	11.0076	30688.6	183.014	101265	101.434	14.016	1884.84	8499.68	651.148	2.00054	0
1328.4	60222.2	32.0125	895.745	1154.19	277.995	517.265	591.261	112627	9304.06	211.852	13.0081	30439	180.122	101565	103.433	23.0374	1839.98	8471.15	623.74	3.00077	1.00011
1331.33	59696.1	28.0096	854.859	1199.45	264.874	548.672	567.933	113022	9115.43	206.843	11.005	30354.8	165.894	98040.1	88.3649	23.029	1821.18	8387.06	622.725	1.00028	0
1334.26	59091.7	48.0281	905.99	1184.01	260.848	548.672	537.511	112335	9144.39	213.868	8.0042	30302.2	196.123	100652	102.409	11.0143	1896.51	8331.19	637.942	2.00049	1.00033
1337.18	57607.9	28.0096	830.381	1137.68	235.711	556.781	550.685	109481	8818.01	198.723	9.00341	30096.8	177.937	98487.1	107.417	17.0236	1838.89	8219.78	657.292	1.00028	0
1340.11	56481.7	40.0195	808.956	1118.12	227.638	485.882	520.303	104165	8728	202.748	8.00415	29469	153.726	97700.2	88.3549	21.0248	1764.55	8199.7	557.808	1.00028	0
1343.03	57793	26.0083	859.986	1020.66	217.588	504.102	496.003	109900	8885.47	197.832	10.0052	30195.8	181.028	98307.2	103.435	12.0155	1792.98	8423.13	620.693	1.00021	0
1345.96	58155.4	40.0195	811.056	1058.61	230.663	505.139	461.602	110549	8857.39	187.672	11.0051	29771	171.879	97587.6	97.3978	21.0279	1848.3	8204.14	596.32	2.00064	3.00067
1348.89	59872.6	33.0133	890.657	1026.81	274.954	529.42	493.991	115158	9161.03	202.761	12.0059	31513.1	161.923	103383	104.471	17.023	1934.26	8638.75	685.725	0	1.00031
1351.81	61425.4	40.0195	877.394	1103.77	271.92	532.472	490.93	118296	9452.62	222.921	6.00308	31342.2	189.015	105036	91.3523	20.024	1949.87	8715.86	614.635	1.00031	1.00048
1354.74	60970.9	42.0215	819.157	1202.51	272.932	505.102	526.368	115876	9373.54	215.915	6.00374	30914.4	158.854	104207	91.3535	22.0346	1918.27	8807.28	593.276	4.00129	1.00021
1357.66	60860.3	42.0215	837.566	1118.23	250.809	502.064	501.052	114747	9192.25	226.947	11.0068	31263.2	168.973	103353	102.387	14.0151	1914.37	8644.16	649.132	2.00064	0
1360.59	60013.9	41.0205	827.34	1142.82	276.975	547.672	506.114	114377	9209.78	223.969	9.00351	30800.6	186.001	102842	100.417	18.0317	1933.39	8329.51	652.245	2.00093	1.00023
1363.52	60272.4	38.0176	895.745	1179.92	264.9	544.618	488.918	116351	9182.36	209.893	14.0097	30757.3	200.21	102418	112.47	13.0157	1917.42	8504.6	638.958	1.00035	2.00059
1366.44	61636.4	42.0215	827.299	1190.24	264.886	548.658	553.726	118397	9536.18	213.87	2.00078	31882.7	189.052	105228	92.3495	15.0212	1949.92	8717.1	637.958	4.00154	1.00026
1369.37	62445.1	36.0158	858.986	1177.77	298.132	567.919	582.131	117611	9429.44	216.939	6.00274	31648.2	185.974	103947	117.521	13.0209	2017.03	8571.59	596.32	1.00035	1.00028
1372.29	59151	44.0237	799.777	1135.6	251.803	551.726	531.446	111917	9018.72	190.741	13.0074	30801.2	180.055	101791	100.395	17.027	1995.14	8681.52	650.132	3.00153	2.00024
1375.22	59274.1	43.0226	830.36	1071.96	250.791	506.114	504.114	110513	9107.66	224.917	8.0041	30986.3	187.997	102161	99.3771	15.02	1873.48	8523.38	587.189	1.00033	1.00021
1378.15	59064	41.0205	899.812	1025.81	251.809	497.028	468.694	110434	9066.36	199.859	7.0039	30644.5	163.836	99480.3	110.423	10.0109	1938.23	8445.33	593.32	3.00077	1.00043
1381.07	59550	34.0141	840.566	1066.8	258.841	518.303	471.717	113526	9215.2	198.762	6.00215	30686.6	162.781	101899	96.4232	12.0158	1913.17	8498.45	623.749	1.00026	1.00038
1384	65379.2	31.0117	891.701	1187.12	268.887	511.176	531.433	127770	10029.6	211.902	7.00417	33867.3	209.432	112901	114.491	20.0372	2052.84	9376.16	667.457	2.00073	2.00054
1386.92	64383.7	31.0117	928.489	1181.94	259.848	540.578	475.752	123900	9899.93	206.904	6.00293	33210.6	197.176	111301	95.4093	15.0201	1914.22	9299.29	637.974	2.00088	0
1389.85	63342.3	43.0226	916.17	1210.84	243.759	478.811	486.906	121267	9619.11	243.124	14.0079	32839.3	186.091	109175	95.3924	17.0216	2003.45	9029.35	642.037	2.00078	2.00083
1392.78	62775.6	33.0133	839.563	1136.65	259.854	523.368	490.942	121184	9575.78	234.096	9.0049	32345.8	178.01	106862	104.393	11.0114	1983.69	9095.48	628.817	1.00033	1.00043
1395.7	63377.3	45.0247	899.856	1145.96	271.914	568.933	490.942	120632	9680.85	205.869	7.00331	32109.7	186.083	106577	117.526	16.0197	1970.01	8843.82	643.068	2.00098	3.00072
1398.63	63372.6	46.0258	876.329	1146.97	242.74	604.468	543.591	120009	9762.12	210.855	8.0033	32197	201.296	108191	109.466	16.0213	1974	8940.24	629.833	2.00117	1.00021
1401.55	62756	41.0205	845.712	1182.98	253.816	543.591	525.368	119518	9388.95	212.927	6.00181	31520.1	202.169	105399	92.3299	15.0191	1963.9	8672.67	655.261	0	1.00028
1404.48	61685.1	36.0158	873.286	1166.48	254.816	531.446	516.265	121355	9476.87	230.99	9.00451	32430.8	205.267	105706	104.412	15.0255	1944.53	8667.4	650.164	0	0
1407.41	63576.8	36.0158	938.697	1232.38	260.861	589.232	574.003	122476	9380.41	218.904	11.008	32001	198.198	105335	130.571	18.0212	1907.94	8778.77	648.116	2.00093	2.00059
1410.33	63358.5	47.027	874.307	1238.66	289.055	603.438	577.074	121327	9532.51	218.962	8.00462	31576.9	173.983	104752	95.4236	13.0211	1982.56	8924.77	620.694	3.00099	1.00016
1413.26	63792.9	48.0281	880.416	1292.24	245.761	584.174	607.513	122099	9429.41	210.922	6.00305	31549.3	192.092	103811	113.474	21.0275	2010.75	8724.57	669.474	1.00043	0
1416.18	62484.9	50.0305	907.035	1328.44	248.754	560.836	579.103	116842	9267.61	242.116	14.0087	31929.6	193.228	104620	115.49	20.0305	1946.77	8747.28	684.733	1.00035	1.00021
1419.11	61295.7	37.0167	859.965	2199.04	264.906	544.631	509.176	115189	8989.81	225.916	8.00362	31057.9	179.043	102361	131.578	23.0349	1921.51	8468.77	616.618	14.0063	0
1422.04	60375.7	38.0176	917.283	6813.73	438.412	551.726	525.355	113111	8943.5	225.927	8.00435	30587.4	259.735	101410	284.803	52.1025	1835.76	8482.3	616.633	37.0304	5.00189
1424.96	59977.2	26.0083	850.817	24459.7	972.693	684.742	543.606	111837	9111.45	308.629	2.00093	30170.2	433.671	99370	1222.48	132.374	1912.22	8323.83	574.017	222.702	13.0068
1427.89	54694.6	42.0215	806.896	52206.9	2260.18	806.975	533.498	101040	8487.46	608.672	9.00588	28392.1	834.41	90448.1	4555.84	479.516	1689.56	7574.99	559.836	1107.31	93.1632
1430.81	47728.1	38.0176	706.103	86271.6	4387.9	974.129	596.378	87223.3	7958.01	1425.72	7.00197	24509.3	1331.1	76811.1	12286.1	1145.97	1574.17	6395.94	475.799	3555.44	259.095
1433.74	40851.3	46.0258	632.88	135595	6305.14	1106.78	558.849	72993.8	7275.93	2940.84	5.00216	19782.3	1821.19	62469.5	24254	2026.82	1252.12	5213.65	386.848	8621.86	636.063
1436.67	30739.3	35.015	522.329	209115	7598.75	1259.67	554.89	50944.5	5961.94	5371.97	11.0049	14025.4	1910.05	42843.6	40901.1	3241.93	920.322	3586.81	260.848	15957.6	1138.07
1439.59	22860.2	30.011	342.436	231984	8069.64	1181.56	418.188	37216.6	5057.96	8528.19	11.0044	9663.77	1726.4	29166.9	57398.4	4074.4	678.657	2446.07	212.571	24051	1707.14
1442.52	13600.5	29.0103	230.654	235425	7166.81	1051.74	317.352	20016.8	3226.5	11798.3	6.0022	5637.61	1222.23	15950.1	75917.7	5179.43	444.468	1366.88	125.203	31419.7	2470.43
1445.44	9695.22	28.0096	159.313	237384	5924.51	859.579	218.636	13612	2767.27	15177.5	7.00231	3349.33	905.504	10069	88890	6006.25	254.828	852.025	65.0707	35865.7	3055.75
1448.37	6634.43	8.00078	80.0802	237068	5597.61	663.411	127.234	8438.16	1975.61	17357.9	5.00231	2031.34	642.23	5717.65	103963	6921.95	188.456	498.184	45.0269	41499.3	3571.65
1451.3	5254.15	18.004	56.0383	238458	4627.93	596.465	115.215	6388.71	1743.29	18869.6	6.00293	1146.22	496.101	4077.37	113163	7044.61	98.1342	307.243	25.016	43462.7	3854.68
1454.22	4409.01	20.0054	38.0176	237346	5024.7	557.777	96.1549	4634.21	1582.98	19935.9	6.0022	675.78	429.428	2486.24	117400	7712.51	43.0268	190.512	22.0107	44780.6	4208.73
1457.15	3615.02	6.00044	26.0089	236905	4516.11	493.625	64.086	3750.49	1367.85	20807.1	3.00133	486.033	340.494	1773.97	130569	7628.08	37.0221	104.173	10.0031	49377.2	4381.1
1460.07	3394.88	16.0035	11.002	246482	4956.29	492.833	53.0605	3120.71	1348.5	20956.6	5.00177	232.711	332.394	1121.37	127872	8036.07	23.0084	60.0718	3.00089	46922.1	4491.35
1463	3157.64	12.0018	4.0002	238305	4736.48	430.912	44.0376	2708.84	1335.93	21390.9	8.00239	138.26	326.355	804.876	135185	7984.51	13.0043	27.0149	1.00023	50623.7	4588.12
1465.93	3195.47	6.00073	3.00011	238474	4573.05	386.331	32.0267	2479.44	1262.59	21226.6	5.0014	72.0757	289.088	683.725	139745	7814.17	7.0014	16.0091	1.00013	51709.2	4526.21
1468.85	3227.91	9.00143	3.00011	240206	4823.47	424.807	44.0495	2571.56	1224.72	21325.1	7.00329	51.0458	342.503	604.453	145388	7867.31	1.00011	16.0098	2.00059	53148.3	4761.53
1471.78	3434.01	12.0018	1.00004	244007	4281.21	422.745	40.0487	2469.05	1383.67	21526.6	6.00188	35.0201	294.119	757.026	146129	7870.49	0	17.0098	3.00072	54471.3	4515.79
1474.7	3469.91	9.00121	3.00011	248677	4847.43	469.617	35.038	2388.41	1252.16	21522.4	8.00269	33.0173	300.158	597.392	152149	7963.71	4.00088	7.00211	1.00026	55949.7	4733.85
1477.63	3611.65	11.0015	1.00004	243154	4476.2	469.49	40.035	2684.89	1358.62	22642	4.00166	14.0046	294.118	774.31	153694	7867.6	2.00039	22.0124	1.00026	57002.4	4717.62
1480.56	3558.17	13.0021	2.0002	239995	4820.44	432.896	42.036	2426.02	1274.77	21862.9	4.00159	34.0256	335.451	524.368	157301	8082.42	3.00055	9.00468	0	58821.1	4672.57
1483.48	3756.07	19.0044	3.00011	239164	4309.78	463.369	59.0713	2538.91	1315.44	21546.7	14.0055	33.0173	270.934	793.7	155658	7681.25	2.00039	26.0166	2.00029	59727.8	4509.04
1486.41	3728.68	18.0048	2.00015	243356	4994.84	418.653	54.0577	2433.45	1223.78	21639.2	9.00385	40.0303	304.178	590.277	155436	7918.91	1.00018	9.00341	1.00016	60066.2	4679.46
1489.33	3585.45	13.0021	1.00004	240132	4435.23	454.984	38.0317	2487.39	1341.97	21604.5	6.00278	29.0172	282.024	797.777	154821	7571.91	2.00034	24.0117	1.00018	60068.8	4565.7
1492.26	3494.95	11.0015	3.00011	240328	4966.24	466.212	48.0472	2307.78	1238.48	21306.9	10.0032	25.0124	340.486	573.046	154908	7798.96	0	11.0031	1.00011	61348.7	4674.78
1495.19	3537.45	6.00044	0	239485	4739.38	454.026	32.03	2209.68	1261.41	21286.8	6.00274	28.0137	305.164	535.485	155615	7763.97	2.00039	10.0066	2.00044	61493.6	4847.05
1498.11	3664.3	7.0006	0	239896	5176.53	452.215	18.0144	2353.66	1198.58	21168.2	8.00347	16.006	318.295	438.359	155082	7908.46	1.00021	7.00343	1.00028	59737	4796.44
1501.04	3693.65	10.0012	1.00006	240066	5344.26	405.547	30.0283	2356.17	1200.7	21290.7	5.00158	19.0118	375.773	441.38	153824	8039.41	2.00054	2.00085	2.00034	58681.7	4714.08
1503.96	3730.97	9.00099	0	239999	4942.69	441.905	31.0229	2335.45	1178.81	20992.9	7.00197	23.0104	330.393	453.579	156336	7744.48	3.00072	7.00307	0	59925.3	4618.01
1506.89	3730.87	12.0018	2.00005	239984	5261.82	430.701	27.0215	2322.35	1227.39	21202.7	7.00314	19.0091	333.426	467.706	152601	7991.65	0	7.00243	0	59782	4721.89
1509.82	3887.81	19.0044	0	242138	4779.15	404.322	37.0303	2312.65	1205.13	20793.9	14.0048	27.0155	291.11	517.354	152106	7650.69	3.00048	13.0062	3.00065	60451.9	4676.4
1512.74	3784.68	6.00044	0	240970	5130.83	419.644	39.0357	2343.72	1194.19	21116.2	7.00197	17.006	343.528	513.227	154555	7818.85	1.00011	7.00351	0	60402	4726.45
1515.67	4024.49	16.0031	1.00001	239632	4674.74	456.229	40.0429	2369.43	1238.88	21057.9	4.00107	23.0108	325.367	620.725	153824	7584.81	0	13.0056	1.00006	61090.1	4454.99
1518.59	3795.55	10.0012	2.00015	238718	5149.26	405.459	50.0512	2450.81	1303.66	20867.4	1.00026	29.0194	362.681	472.729	156246	7806.65	3.00072	13.0082	2.00039	61185.9	4626.17
1521.52	4004.53	15.0027	0	238268	4588.63	406.277	31.0231	2371.6	1278.25	21192.9	8.00354	36.022	329.377	694.878	150774	7576.74	2.00024	21.0108	2.00039	60751.2	4536.82
1524.45	3887.81	8.00078	1.00004	239994	5047.78	438.901	37.0321	2272.12	1206.62	20632.2	4.00127	22.0113	328.361	493.027	151095	7595.28	0	11.0053	5.00121	61719.7	4555.58
1527.37	3590.9	13.0021	1.00004	240245	4377.51	452.163	54.0656	2353.94	1235.62	20857.8	4.00088	23.0132	288.078	723.385	153997	7280.22	2.00034	13.0075	3.00074	62027.8	4376.06
1530.3	3486.24	12.0018	5.00043	240581	5088.67	381.126	44.0441	2204.19	1178.7	20615.5	4.00144	36.0202	304.192	442.424	153654	7675.78	2.00024	6.00161	3.00057	61874	4634.55
1533.22	3527.64	9.00099	2.00005	240829	5058.21	420.838	38.0345	2187.19	1207.78	20472.4	10.0044	20.0102	315.234	427.241	152356	7496.72	0	4.00186	4.0012	62122.1	4754.21
1536.15	3572.35	11.0015	2.0001	239119	5269.68	404.271	28.0239	2160.8	1222.26	20651.6	6.0019	22.0086	344.503	415.137	157348	7787.24	5.00118	5.0027	2.00039	61019	4709.73
1539.08	3461.21	4.0002	4.00029	241363	5023.17	382.022	27.0199	2268.54	1183.97	20586.5	6.00249	28.0144	304.164	434.316	153143	7715.36	0	4.00134	1.00011	60053.2	4665.84
1542	3724.3	7.0006	6.00063	241301	5137.41	394.265	27.0168	2168.34	1192.13	20740.8	6.00147	22.007	319.289	422.199	151454	7502.66	2.00024	11.005	3.00055	61032.3	4534.98
1544.93	3574.53	9.00099	2.0001	240079	5107.84	396.042	38.039	2292.82	1129.33	20645.2	7.00214	23.0137	321.32	465.66	154210	7774.99	0	5.00184	1.00021	59909.1	4627.14
1547.85	3775.81	16.0035	1.00004	240283	4878.34	404.272	26.021	2315.6	1184.4	20522.6	7.00194	17.0069	316.272	484.87	150853	7380.33	5.00094	15.0077	0	61070.3	4522.8
1550.78	3751.69	2.0001	3.00018	239948	5071.64	419.545	37.0284	2260.61	1220.35	20534.9	7.00228	23.0137	321.343	425.25	150615	7658.08	1.00021	9.0035	3.00079	61590	4507.12
1553.71	3713.35	8.00078	2.0001	239479	4635	384.242	34.0241	2354.64	1236.28	20500.2	4.00115	25.0144	290.067	575.017	151427	7368.75	2.00034	15.0079	2.00034	61451.7	4432.92
1556.63	3884.51	11.0015	5.00055	241073	5001.5	415.582	50.0442	2337.96	1167.5	20716.3	7.00214	21.01	333.41	454.535	154035	7640.68	1.00016	3.00121	1.00028	61906.2	4456.12
1559.56	3802.13	12.0021	4.00039	240008	4472.51	398.284	39.0367	2438.4	1327.75	20903.8	5.00192	22.0084	291.103	674.616	153565	7311.09	0	21.011	0	61832.7	4497.19
1562.48	3826.28	15.0027	1.00004	239742	5036.13	422.664	40.0332	2271.97	1140.59	20799.9	6.00205	21.009	312.235	444.402	152106	7640.68	0	9.00321	3.00048	62698.7	4533.96
1565.41	3782.58	13.0024	1.00006	239971	4250.02	448.129	40.045	2413.2	1236.88	20996.9	14.0062	19.0081	286.046	724.471	153018	7354.68	0	21.0141	0	62289	4402.53
1568.34	3601.91	13.0024	4.0002	240067	4932.71	399.454	58.0566	2209.71	1229.41	20431.6	5.00138	32.0203	315.298	510.164	153910	7608.87	0	5.00202	1.00026	62448.3	4760.2
1571.26	3535.27	14.0024	3.00033	241399	4374.54	407.205	54.0655	2166.51	1225.52	21228.5	6.00132	20.0103	292.09	580.145	154772	7377.55	0	12.0049	0	63659.9	4424.51
1574.19	3587.63	11.0015	0	239636	5164.53	421.498	43.0405	2177.52	1174.67	20767.9	4.00088	27.0122	340.452	448.484	151738	7504.15	2.00032	4.00198	2.00051	62116.4	4618.69
1577.11	3425.31	9.00099	2.0001	240566	4644.75	422.733	34.0281	2240.07	1158.26	20169.5	3.00104	21.0095	284.031	432.315	152190	7419.82	2.00029	6.00235	4.00098	62183.7	4608.11
1580.04	3681.61	6.00044	1.00001	239628	5186.01	394.223	35.0313	2291.93	1208.7	20676.7	4.00139	22.0102	376.81	425.22	153695	7520.17	1.00026	5.00224	1.00026	61913.2	4629.51
1582.97	3602.91	14.0024	1.00004	239936	5117.02	349.032	25.0175	2177.89	1172.75	20670.9	5.00177	16.0074	325.336	423.241	154252	7904.78	1.00016	4.00154	2.00034	61174.2	4423.43
1585.89	3631.31	14.0024	1.00004	241586	5010.64	414.571	29.027	2193.23	1145.93	20467.9	10.0034	18.0057	297.133	432.284	150067	7487.4	2.00037	6.00259	1.00016	61857.9	4657
1588.82	3750.59	9.00099	3.00016	239957	5017.56	418.416	53.0615	2276.8	1173.67	20637.2	5.00153	18.0092	307.186	435.337	153186	7684.63	0	5.00189	2.00024	61243	4502.32
1591.74	3794.55	12.0021	2.0001	239918	4693.66	363.77	31.0242	2285.37	1223.17	20408.3	3.00087	14.0048	337.444	512.241	150973	7481.94	1.00016	9.00568	4.00078	61132.5	4356.79
1594.67	3778	10.0012	0	239680	4928.06	414.519	26.0171	2267.35	1167.59	20787.2	5.00092	27.0165	325.32	448.468	153272	7664.56	1.00013	8.0043	1.00018	61536.1	4600.23
1597.6	3807.62	17.0035	1.00001	240003	4572.3	454.03	54.0655	2422.83	1264.16	20539.9	8.00293	20.0088	312.253	609.573	149372	7388.28	1.00013	17.0083	2.00039	61423.4	4520.47
1600.52	3739.63	9.00099	1.00001	240068	4856.64	422.605	44.0398	2327.75	1166.66	20396	7.00223	16.0071	333.435	482.847	151297	7569.44	0	10.0056	1.00028	61565	4527.65
1603.45	3913.11	14.0024	1.00001	240970	4529.52	468.233	51.058	2315.61	1275.77	20507.1	10.0034	25.0125	311.233	645.1	150734	7241.3	2.00037	19.0104	3.0007	62620.9	4473.45
1606.37	3765.94	15.0031	2.0001	240609	4941.95	417.411	54.0603	2272.69	1175.58	20966.2	11.0031	26.0114	337.452	502.077	153102	7538.26	0	8.00447	4.00085	61961.2	4560.8
1609.3	3775.81	9.00099	1.00001	240386	4280.26	444.835	54.058	2446.9	1235.38	20784.6	5.00214	25.0119	273.968	688.792	151740	7390.09	3.00055	15.0115	0	62539.8	4452.6
1612.23	3701.31	17.0035	1.00001	242681	4855.83	460.098	48.0595	2293.06	1277.64	20676.9	10.0034	20.0068	304.156	480.846	154512	7493	0	6.00344	1.00016	63749.1	4424.96
1615.15	3415.53	14.0024	1.00004	242667	4416.74	380.087	45.0464	2134.92	1160.1	20351.8	13.0049	33.0206	266.92	490.966	152395	7217.93	1.00021	9.00524	2.00054	63976.2	4567.19
1618.08	3503.67	11.0015	4.00029	242077	5317.86	411.461	36.0387	2249.97	1163.61	20434.3	9.00343	23.0114	298.119	411.096	156021	7721.32	2.00039	4.00195	4.00078	62318.4	4741.67
1621	3560.35	11.0015	2.00005	240269	5212.38	436.98	28.0185	2181.26	1212.74	20517.2	4.00129	24.0129	323.296	426.231	150533	7869.96	2.00034	5.00238	1.00009	60884.5	4658.17
1623.93	3740.73	16.0035	1.00004	239663	4847.05	386.205	32.0248	2104.49	1191.22	20461	6.0022	15.0052	361.6	431.326	149139	7251.4	2.00056	3.00089	2.0001	61883.1	4406.95
1626.86	3624.76	11.0015	1.00006	238864	5030.39	398.389	29.0206	2257.14	1159.03	20379.8	6.00132	22.0086	320.296	450.49	149177	7340.84	2.00054	7.00314	1.00011	61029.3	4460.57
1629.78	3767.03	18.004	1.00001	239508	4685.54	374.071	47.0453	2244.97	1209.9	20434.5	7.00316	19.0086	306.202	485.894	148049	7258.93	1.00031	7.00145	0	61267.8	4476.93
1632.71	3707.97	9.00099	3.00018	241000	4929.85	403.173	38.0281	2251.45	1161.44	20448.9	3.00094	18.0081	332.394	433.284	147386	7499.47	3.0004	3.00099	4.00088	61833.7	4494.16
1635.63	3816.4	12.0018	2.0001	240002	4584.25	374.86	41.0325	2280.79	1227.56	20122.2	5.00202	16.0043	314.287	527.434	150381	7359.47	2.00044	14.0065	3.00048	61980.5	4354.06
1638.56	3773.61	10.0012	4.00029	241262	4893.37	430.799	48.0458	2287.83	1275.61	20479.1	8.00281	13.0048	332.377	461.603	151695	7468.99	2.00044	3.00128	1.00018	62056.6	4523.73
1641.49	3792.26	17.0035	1.00006	241440	4569.79	411.497	39.0365	2394.74	1251.96	20850.4	10.0033	9.00333	305.179	610.558	150342	7303.58	2.00012	16.0082	2.00054	62942.2	4302.35
1644.41	3824.08	10.0012	1.00009	240628	4934.33	402.411	40.0436	2259.81	1163.34	20666	7.00162	23.0098	350.573	476.776	153653	7596.54	3.00092	5.00162	0	63388.1	4576.75
1647.34	3819.79	13.0021	1.00001	241675	4382.88	391.305	38.0357	2313.06	1319.12	21018.8	9.00275	15.006	275.985	674.557	153312	7258.27	2.00029	16.0082	0	62701.4	4359.18
1650.26	3613.83	14.0024	1.00004	241348	4988.21	418.581	55.0625	2123.42	1210.84	20936.4	6.00117	23.0081	329.386	471.775	151057	7524	2.00039	5.00216	2.00039	63192.2	4497.89
1653.19	3484.15	17.0039	1.00001	242371	4411.85	435.543	46.0506	2078.56	1210.78	20343	2.00059	15.0056	266.907	550.738	151135	7138.63	2.00024	12.0066	2.00029	64180.3	4300.44
1656.12	3570.17	19.0044	2.0001	241301	4860.66	435.836	51.0442	2148.05	1167.2	20346.9	8.00293	30.0161	316.318	389.888	152757	7375.33	1.00013	1.00035	0	64044.5	4614.48
1659.04	3490.6	9.00099	3.00011	247883	4643.5	447.044	46.0446	2093.34	1148.93	20186.8	7.00307	27.0135	288.066	408.086	152189	7353.75	1.00013	6.00283	3.00062	64197.5	4517.11
1661.97	3590.9	14.0027	0	242953	5083	409.417	44.0516	2099	1167.56	20511.1	9.00333	14.0051	330.353	400.976	156291	7349.39	1.00031	6.00198	1.00023	62576.8	4424.5
1664.89	3592	14.0024	3.00011	239806	4936.26	408.594	33.0267	2206.95	1199.33	20152.6	7.00214	30.0176	318.311	411.096	147497	7429.85	0	4.00129	1.00026	62151.9	4495.1
1667.82	3572.44	9.00121	3.00011	240544	5207.07	382.93	35.0338	2154.47	1203.72	20117.5	7.00175	18.0092	351.564	387.859	150223	7504.72	2.00034	4.00249	1.00011	62765.2	4434.91
1670.75	3588.72	11.0015	2.00005	239976	5101.98	352.754	30.0279	2206.89	1190.2	20098.1	12.0036	12.0037	344.529	408.088	150226	7569.7	5.00128	2.00044	2.00066	60442.1	4475.11
1673.67	3713.44	11.0015	0	240573	4745.89	372.059	29.0244	2203.7	1228.28	20211.5	9.00341	17.0052	309.24	430.315	151134	7409.72	0	3.00101	2.00049	62235.6	4477.28
1676.6	3683.8	13.0021	3.00011	240692	4762.84	372.001	33.0262	2223.45	1129.5	20231.9	8.00274	13.0041	324.336	414.117	152027	7277.64	0	6.00264	2.00039	62050.6	4319.88
1679.52	3773.61	10.0012	4.00022	240649	4587.69	407.389	33.027	2208.01	1176.58	20156	8.00371	20.0076	302.185	553.74	151771	7193.35	1.00023	13.0055	3.00062	62051.1	4360.75
1682.45	3733.06	8.00078	2.00005	241269	4964.59	412.209	39.0281	2246.73	1184.62	20260.6	17.0064	21.0103	297.118	510.189	149791	7420.95	1.00026	4.00176	1.00013	62647.6	4478.46
1685.38	3795.55	17.0035	1.00001	243518	4274.59	425.566	41.0404	2315.94	1200.55	20640.2	7.00299	20.0103	310.209	643.068	149720	7010.17	1.00009	22.0113	2.00073	62829.8	4188.63
1688.3	3873.52	10.0012	3.00018	242198	4949.26	421.563	40.0411	2175.02	1235.56	20670	12.0061	27.0151	290.067	458.58	152354	7352.34	1.00021	5.0025	2.00063	63160.7	4508.66
1691.23	3698.02	18.004	2.00005	240477	4278.05	464.225	47.0476	2302.87	1235.24	20500.1	10.0042	20.0068	277.975	609.573	151335	7094.55	0	19.0084	2.00032	63539.2	4284.58
1694.15	3522.19	14.0024	2.00024	241249	4850.42	415.429	53.0573	2128.74	1180.6	20199.8	10.0046	19.0089	316.268	427.265	149991	7290.5	3.00043	12.0053	0	63366	4447.69
1697.08	3474.35	11.0015	0	241320	4395.9	405.561	57.0606	2058.51	1162.11	20319.2	12.0056	16.0046	293.082	464.671	151134	7089.06	2.00029	6.00249	2.00068	64046.3	4382.86
1700.01	3585.45	9.00099	3.00011	241359	5085.38	441.77	38.0288	2111.05	1153.13	20373.4	3.00065	17.0051	300.148	414.147	151296	7441.38	0	7.00267	3.00062	63232.2	4564.74
1702.93	3411.18	16.0035	1.00009	241168	4811.18	432.71	40.031	2118.47	1193.64	19871.8	5.00214	23.0115	317.295	389.897	151983	7398.65	1.00016	0	1.00023	61834.7	4467.67
1705.86	3620.39	8.00078	3.00011	240809	5109.73	362.702	31.031	2251.7	1174.1	20164.6	10.0037	22.007	304.186	392.897	151998	7288.29	2.00044	9.00436	3.0004	62563.9	4524.9
1708.78	3406.83	3.00018	3.00011	239230	5032.12	383.067	35.0307	2248.44	1181.89	20082.1	6.00176	15.0053	318.312	387.859	150816	7417.12	1.00013	5.00233	2.0002	60954.5	4572.33
1711.71	3751.69	15.0027	0	239882	4568.87	395.263	24.0196	2058.46	1239.71	20058.3	7.00216	22.0102	282.03	467.671	147606	7148.88	3.00067	11.004	1.00011	61651.6	4334.18
1714.64	3559.26	6.00059	0	241713	4841.45	375.863	48.0493	2134.51	1170.79	19822.8	3.0007	20.0102	329.328	413.127	147678	7412.67	2.00044	5.00177	0	62352.1	4388.11
1717.56	3757.17	16.0035	1.00006	241096	4613.03	375	39.0338	2190.69	1203.76	20438.6	6.0022	25.0125	289.069	505.102	147617	7296.48	2.00024	5.0025	0	60900.4	4356.77
1720.49	3748.4	4.0002	3.00011	240270	4847.22	391.187	33.0265	2168.97	1238.01	20240.1	6.00181	23.011	335.41	427.241	149142	7601.56	0	3.00092	2.00049	61834.3	4579.92
1723.41	3727.68	12.0018	1.00006	240011	4496.88	377.052	48.0458	2294.26	1137.58	20036.8	8.00332	23.0098	295.147	565.947	147314	7029.94	2.00046	12.0045	0	61334.4	4271.43
1726.34	3659.73	10.0015	3.00011	239720	4849.62	391.128	44.0398	2173.41	1162.17	20431.4	4.00137	20.0096	302.156	476.787	150813	7336.71	3.00055	8.00349	1.00021	62206.1	4314.8
1729.27	3669.58	8.00078	3.00011	239842	4503.05	428.735	32.025	2168.02	1211.77	20513.3	8.0033	22.0132	266.929	632.942	147096	7166.05	1.00016	14.0072	1.00018	61368.1	4180.86
1732.19	3668.48	13.0021	2.00005	239968	4862.64	412.553	47.0496	2254.93	1146.82	20209	1.00035	24.0101	336.452	478.811	148126	7337.95	2.00044	3.00099	3.00055	61362.1	4351.38
1735.12	3647.71	11.0015	0	239299	4155.32	406.598	57.0596	2251.89	1223.04	20180	13.007	26.0152	274.981	639.037	147022	7054.8	1.00011	15.0064	1.00013	61329.4	4244.76
1738.04	3612.74	14.0024	2.0001	240232	4689.89	431.756	55.0584	2140.96	1203.58	20137.2	11.0028	23.0108	341.503	422.178	150225	7324.4	1.00018	5.00167	4.00068	63065.6	4388.52
1740.97	3424.22	13.0021	2.0001	242521	4746.08	430.016	48.0375	2084.86	1169.73	20291.1	6.00147	15.0067	299.141	414.106	147277	7290.81	2.00027	5.00167	1.00013	61935.5	4398.33
1743.9	3422.05	10.0012	5.00031	240656	4984.91	380.084	35.0306	2065.57	1168.83	20191.9	7.00343	20.0083	329.345	397.985	149526	7259.58	2.00039	2.0009	2.00037	61886.8	4399.6
1746.82	3549.44	12.0018	2.00005	239576	4968.62	417.558	34.0249	2100.49	1114.92	20069	7.00231	26.014	326.344	376.801	151864	7514.1	1.00013	1.00038	0	60773.8	4414.43
1749.75	3594.27	8.00078	3.00018	240141	5048.93	360.787	32.026	2118.33	1206.54	20131.5	5.00128	22.0128	299.157	343.444	149677	7203.15	1.00018	7.00255	1.00016	61447.3	4484.84

## Sheet: Fig6c-h_Chip-B_PDMS-coated_12m
#Depth (nm)	H-	C-	NH-	O-	OH-	F-	CN-	SiH-	^30Si-	O_2-	Cl-	^29SiN-	SiHO-	Si_2-	SiO_2-	SiHO_2-	Si_2N-	Si_3-	Si_3N-	SiO_3-	SiHO_3-
0	230818	8717.15	410.144	143551	60968.7	1442.71	2177.99	4090.6	230.688	504.831	498.03	366.682	705.12	46.0258	3395.52	773.56	1.00004	4.00039	5.00065	149.348	220.642
2.926	33710.5	7360.43	818.116	234999	11504.5	17178.7	71956.4	43172	5358.23	641.498	305.23	10512.6	2773.28	22653.1	5860.91	1196.04	563.876	1540.69	157.313	437.939	70.0948
5.852	34992.1	1813.56	697.912	96265.9	3161.09	4299.49	19799.6	62479	7597.62	167.04	83.1031	16012.1	1153.69	47907.3	751.117	147.405	850.838	3332	256.81	38.0348	8.00274
8.778	33552.4	835.463	668.424	32574.2	1309.47	1641.58	6526.4	58756.2	7328.31	97.5662	78.0974	17973.3	479.776	51885.5	202.872	42.0524	963.285	3987.2	284.003	22.0129	5.00153
11.704	34066.6	533.459	696.895	14777.3	698.076	1086.33	3118.86	62848.5	7780.25	101.449	47.036	17453.9	270.409	53322.6	145.478	25.0244	916.261	3816.4	278.967	13.0061	4.00125
14.63	35070.3	472.717	682.657	9464	535.551	998.086	2565.77	64349	8102.16	97.439	55.0544	18435.1	197.917	55077.3	88.2988	25.023	947	4214.81	332.369	9.00341	2.00064
17.556	33934.5	421.158	714.226	6190.03	434.411	910.057	1886.94	65027.8	7951.87	98.459	54.0529	17210.3	160.683	53559.4	59.1464	21.0198	843.649	3901.21	270.9	8.00391	5.00165
20.482	34570.2	383.792	655.229	5062.46	407.07	665.392	1857.49	67243.4	8586.52	85.343	49.0417	17466.8	134.566	56723.6	57.1488	19.0124	938.79	4221.56	292.046	10.0045	3.00118
23.408	33386.6	368.654	690.793	3905.51	310.232	697.912	1587.36	65868	8318.48	86.3103	30.0234	17682.9	120.472	56814.7	50.1245	14.0135	888.631	4069.74	297.082	6.00161	0
26.334	33310.8	342.427	666.392	3245.39	304.193	514.227	1532.31	62552	7811.34	79.2677	32.0242	17316.3	130.461	55964.5	45.136	14.0151	907.031	4190.31	292.067	5.00214	1.00028
29.26	32605.6	303.119	633.895	2692.59	257.876	526.368	1276.69	62403.4	7830.67	83.3001	29.0204	17578.7	108.386	55969	35.0925	7.00624	900.856	4280.25	278.961	1.00028	0
32.186	33147.3	242.718	675.557	2263.57	280.007	428.231	1174.68	63450.1	7841.6	98.315	24.0117	17792.7	117.41	55513.9	46.1204	7.00407	893.821	4331.31	305.141	1.0004	1.00016
35.112	33781	224.615	662.342	2024.35	316.264	434.294	1129.49	65860.7	8154.72	93.348	31.0186	18035.8	109.382	58602.3	38.0879	10.0083	924.442	4399.11	316.233	4.00137	1.00021
38.038	34379.9	227.631	685.742	1995.9	253.822	387.849	1128.43	67623.2	8251.36	83.2299	32.0216	18004.8	109.373	56730.8	33.0891	10.0075	904.968	4273.79	306.171	2.00078	2.00049
40.964	34362.4	197.48	636.958	1801.11	260.873	457.546	993.988	65976.2	8674.4	89.2797	19.009	17948.5	115.365	58473.8	34.0846	6.00327	933.605	4289.35	316.217	3.00099	0
43.89	34306.2	181.401	687.759	1792.75	232.677	447.446	1030.89	66938.7	8233.65	106.346	24.0131	17781.7	126.451	57524.6	40.1048	8.00792	949.001	4206.94	308.171	3.00118	0
46.816	34238.9	179.392	636.942	1884.75	250.805	447.435	936.628	67853.1	8438.36	98.3459	23.0121	17919.6	116.397	58708.8	41.1099	5.0027	956.154	4321.23	327.312	1.00035	2.00049
49.742	34441.1	187.428	699.947	1735.24	248.79	559.822	912.08	67656	8255.09	109.329	26.0159	18014.7	111.448	58572.2	38.0935	5.00348	923.443	4244.63	280.975	1.00016	1.00011
52.668	34147.4	185.419	676.593	1859.63	299.126	454.512	884.481	67703.2	8340.56	89.2559	22.0113	18021.8	109.399	58704.7	48.1304	5.00373	954.114	4420.72	316.256	2.00088	1.00018
55.594	35103.9	150.275	710.138	1673.82	250.797	589.218	821.177	68890.8	8429.11	111.292	23.0132	18552.2	112.424	58682.3	34.1096	9.00585	977.67	4328.9	327.328	1.00057	0
58.52	34470.3	160.313	689.793	1885.8	271.994	486.882	889.591	68258.9	8289.05	99.2912	26.0133	18133.6	117.458	58898.2	45.1261	8.00491	962.285	4385.74	274.934	1.00045	2.00044
61.446	35085.8	153.286	726.403	1693.58	270.96	633.88	851.796	68520.1	8496.73	109.304	25.0177	18450.7	121.475	59086.8	37.1066	10.008	979.67	4451.58	319.267	1.00038	1.00023
64.372	34171.1	135.223	642.005	1763.46	249.802	515.252	892.701	66623.1	8262.34	94.2561	21.0121	17936.5	111.383	58262.1	29.0724	10.0073	930.535	4208.15	297.082	2.00049	3.0007
67.298	33655.4	137.23	596.334	1468.03	230.665	484.87	789.561	65225.2	8399.06	93.256	18.0074	18533.6	93.3213	59245.7	35.0871	10.0081	984.878	4200.5	303.163	1.00026	0
70.224	34345.2	114.159	665.392	1436.95	218.604	376.736	746.785	66273.4	8115.31	83.1901	9.00319	18327.2	107.382	57820.2	37.1002	11.0102	978.755	4310.34	293.082	1.00038	1.00038
73.15	34804.1	114.159	674.54	1336.6	258.847	472.729	693.844	67635.9	8555.8	99.26	10.0034	18298.4	115.422	60499.3	24.0739	10.0072	890.669	4555.38	273.934	3.00118	0
76.076	35138	142.247	713.173	1470.14	242.754	409.046	679.607	68893.3	8453.37	83.2143	10.0041	18333	88.2673	58977.2	34.0923	9.00617	879.481	4318.23	307.171	6.0023	1.00009
79.002	35312.2	111.151	720.296	1478.43	225.642	458.58	691.81	69097.2	8727.86	100.25	14.0065	18551.3	109.407	61183	27.066	10.0065	978.67	4434.43	297.104	2.00064	1.00026
81.928	34749	108.143	720.314	1341.8	244.79	423.179	660.294	69817.8	8391.22	86.2154	16.009	18281.9	112.394	59054.6	37.1051	4.00332	917.238	4342.58	278.948	0	1.00028
84.854	35233.5	104.132	689.776	1534.38	233.677	502.089	670.457	69360	8717.68	92.251	18.0084	18547.5	101.367	60225	49.1493	7.00541	982.784	4575.4	328.353	6.00235	0
87.78	35565.4	104.132	747.785	1436.95	248.8	535.485	661.31	68922.1	8445.66	95.254	21.0121	18179.8	100.32	59252.5	35.0904	7.00556	887.608	4195.85	321.28	0	3.00062
90.706	35558.3	97.115	687.742	1563.54	234.686	493.991	618.648	70692.8	8732.89	98.2486	20.0088	18224.6	121.437	60722.3	28.0727	4.00186	939.79	4496.4	315.225	1.00028	3.00092
93.632	35565.8	97.1198	679.64	1544.77	246.766	556.781	664.359	70468.2	8579.66	77.1954	19.0086	18534	112.422	60271.8	25.0614	14.0111	1036.17	4404.67	298.097	0	0
96.558	35907.6	96.1127	692.861	1756.11	260.886	454.517	732.511	71133.8	8896.59	96.2481	20.0088	18458.8	105.437	61740.2	30.0739	11.0119	978.767	4546.57	299.097	1.00018	1.00028
99.484	34813.1	92.1035	718.261	1575.93	234.7	548.672	647.084	69069.3	8428.1	87.2171	22.0124	18911.8	100.352	60359.5	34.0828	14.0123	1026.88	4502.13	331.369	2.00061	1.00045
102.41	34890.1	89.0968	659.294	1651.91	228.682	470.706	696.895	68454.1	8486.9	105.271	14.0065	18259.9	110.417	60233.6	44.1048	11.0078	961.285	4431.51	307.156	0	1.00018
105.336	34749.7	78.0744	690.81	1404.82	220.609	557.794	619.664	67104.1	8378.84	91.2136	9.00385	18936.7	116.386	60764.7	33.0909	9.00671	998.077	4439.43	294.096	3.00109	0
108.262	35156.5	95.1103	689.776	1415.24	219.625	466.648	632.864	68519.7	8353.07	99.2556	15.0084	18619.2	103.372	59924.6	21.0544	10.0068	956.072	4485.15	319.264	2.00083	1.00026
111.188	35239.9	74.0669	732.529	1336.64	232.705	445.413	602.408	68797.2	8880.11	84.1914	13.0059	19153.7	104.37	62407.4	27.0701	12.0107	975.646	4491.19	316.233	1.00031	0
114.114	35221.3	76.0706	745.748	1304.62	209.556	418.147	540.551	68233.5	8670.54	104.278	8.00291	18756.8	127.501	60437.4	33.0819	8.00474	989.954	4475.11	314.217	2.00037	1.00028
117.04	36659.5	82.0822	699.947	1276.72	211.556	401.966	557.781	71208	8744.96	95.2341	17.0081	18918.5	97.3327	63503.1	22.059	3.00272	969.501	4656.13	316.217	4.00154	0
119.966	36001.9	91.1012	692.827	1279.85	206.54	427.22	524.342	71512.9	8698.67	93.2352	8.00332	18963	112.418	60969.6	31.0752	7.00522	996.062	4501.89	313.217	0	2.00044
122.892	35807.2	74.0669	691.827	1375.92	259.848	424.199	555.753	72706.2	8954.52	83.1855	14.0051	18889.3	141.519	63339.2	39.1064	8.00508	950.001	4623.63	328.344	2.00078	2.00056
125.818	36339.6	74.0669	710.138	1438.02	223.637	532.446	511.176	72705.7	9109.71	113.295	16.0075	19146.1	116.454	62079.3	27.0692	6.00384	972.523	4566.45	341.419	1.00033	0
128.744	36461.7	75.0687	695.878	1509.48	237.76	454.524	547.658	72376.1	8984.5	83.198	13.0059	18850	123.468	62965.4	29.0762	9.00605	974.646	4635.82	316.225	1.00045	0
131.67	36609.6	74.0669	721.35	1357.3	222.653	546.631	519.303	73067.1	8918.1	107.29	20.0141	18951.8	93.3128	62493.2	39.1275	13.0086	1008.41	4606.84	329.353	3.00121	0
134.596	36245.5	47.027	676.557	1604.2	248.796	423.179	505.126	73521.5	8767.8	114.287	6.00215	18949.9	110.379	61941.4	43.1281	6.00437	980.778	4515.17	309.171	2.00066	1.00035
137.522	36655	63.0485	728.439	1452.49	234.723	563.891	489.918	73464.8	8819.37	98.2688	11.0047	18903.6	102.385	62911.6	44.1324	9.00715	1052.51	4677.64	291.046	1.00043	1.00038
140.448	35955.1	67.0549	694.861	1855.4	262.88	439.348	528.394	73781.9	9006.67	103.278	17.0073	18764.5	119.448	63242.9	50.156	6.00396	969.477	4593.41	321.257	2.00078	1.00021
143.374	37012.5	69.0582	747.785	1443.16	256.866	506.114	482.847	75826.4	9225.99	86.2089	10.0042	19205.8	123.501	63738.4	36.1055	11.0074	966.429	4743.47	306.156	3.00092	0
146.3	36553.9	79.0763	702.016	1816.74	278.995	427.241	536.498	74330.3	8962.96	114.301	12.0059	18978.1	156.639	64048	35.1045	14.0136	1028.91	4651.38	352.53	1.0004	1.00016
149.226	36093.5	63.05	694.878	1385.16	227.659	485.882	539.538	72983.6	8722.09	107.289	7.00358	19194.3	123.476	63553.7	39.1131	9.00805	1032.94	4655.87	323.288	2.00064	4.00117
152.152	35167.6	70.0599	659.326	1531.31	219.614	394.907	492.954	70806.1	8836.48	98.2684	10.0044	18848.7	123.423	62385.1	32.0795	14.013	1034.04	4696.73	282.996	2.00112	1.00033
155.078	35221.7	49.0293	652.164	1212.87	199.505	397.927	408.046	70598	8761.21	102.293	15.009	18941	112.391	62840.9	35.1124	3.00202	979.719	4699.95	303.119	0	1.00033
158.004	36171.8	52.033	754.933	1185.01	214.587	385.83	439.359	72902.5	9029.09	76.1686	9.0046	18952.2	113.404	63400.4	51.1426	9.00517	1042.33	4623.51	322.304	1.00072	2.00049
160.93	36414.9	53.0343	684.708	1215.9	216.625	381.774	429.241	73978.3	8956.06	101.228	6.00242	18890.6	96.3077	64492.4	34.1066	7.00465	955.095	4984.97	342.453	2.00051	0
163.856	35699.7	59.044	691.81	1219.99	218.598	347.478	379.755	74484.2	8907.56	106.294	11.0048	18937.1	111.443	62532.4	32.0941	5.00402	1040.12	4617.07	314.225	3.00101	0
166.782	36199.5	48.0281	661.342	1243.69	242.753	436.326	422.168	72728.9	8982.27	108.313	11.0039	18719.3	105.388	64256.3	39.1174	8.0041	1043.23	4601.6	317.233	2.00078	1.00023
169.708	36472	56.0383	747.785	1280.85	225.642	414.086	391.869	75099.6	9137.76	98.2349	7.00263	19271	93.3227	64221.3	37.1148	5.0039	1007.38	4664.07	317.243	0	0
172.634	35610.3	48.0293	707.085	1427.59	217.593	449.457	369.663	74156.4	9099.18	91.1946	7.00351	18739.1	108.414	63993.6	30.0705	4.00323	986.841	4639.66	324.296	1.00065	2.00039
175.56	36556.8	62.047	728.457	1343.84	241.735	450.468	418.127	75079.3	9316.6	85.1947	7.0036	18980.5	116.429	64210.7	36.1044	5.00336	981.743	4831.39	313.225	1.00053	0
178.486	36052.1	46.0258	722.332	1478.36	235.728	456.557	425.199	74380.9	9161.15	109.308	7.0028	18888.6	116.455	63917.1	43.1323	8.00841	1022.74	4740.59	306.164	0	0
181.412	36399.4	53.0356	727.421	1325.24	269.93	489.918	423.189	75114.5	9128.46	121.375	7.0017	19296.5	101.347	64697.4	46.1497	5.00285	1016.59	4742.66	341.436	0	1.00028
184.338	36101.3	49.0305	700.998	1741.5	247.792	436.337	482.835	75137.1	9246.65	82.1865	5.0025	19060.6	115.419	63736.4	40.1225	15.0131	1017.56	4821.27	300.119	2.00073	1.00021
187.264	36772.3	69.0582	701.981	1500.14	223.637	480.811	502.064	75468.8	9003.87	102.256	17.0097	19240.3	113.39	65013.1	36.1064	14.0126	1018.66	4760.44	307.156	0	2.00054
190.19	35778.1	63.0485	662.326	1521.97	236.717	460.58	513.214	72067.8	8891.19	86.2338	11.0052	18893	118.421	63308.8	44.12	6.00476	961.238	4672.92	347.504	1.00028	2.00032
193.116	35235.5	62.047	728.439	1330.37	202.534	406.006	471.706	70638	8901.21	98.2341	8.00259	18828.4	106.397	63615.4	25.0733	9.0083	1001.26	4695.34	343.491	1.00045	0
196.042	35226.7	60.044	705.05	1281.88	232.699	419.137	452.501	71052.9	8676.75	114.293	14.0062	18959.5	120.45	63489.8	31.0887	9.00881	1023.81	4706.8	347.495	0	1.00018
198.968	35496.5	56.0383	670.457	1164.42	181.428	398.936	416.106	71678	8833.28	99.208	18.0088	18963.5	110.388	63657.3	29.0815	6.00577	971.5	4784.37	338.443	0	1.00026
201.894	35473.6	54.0356	670.457	1265.38	221.615	392.878	397.927	71991.9	8900.51	99.2362	6.00249	18920.9	110.42	63010.3	29.0685	8.00535	996.037	4650.09	347.487	2.00083	0
204.82	36798.3	45.0247	686.758	1091.44	211.587	373.709	370.672	73462.7	9152.76	116.301	10.0037	19255	117.436	65586.8	26.084	9.00715	1045.3	4797.65	330.345	1.00038	1.00033
207.746	36539.2	60.044	733.529	1253.03	235.734	361.591	422.178	74688.9	9077.09	124.379	9.00441	19418.3	107.408	64642	41.1172	9.00658	994.061	4617.27	330.353	3.0018	0
210.672	36564.1	56.0383	745.748	1273.63	234.711	439.348	401.966	75819.1	9448.9	84.2163	10.0042	19419.8	110.388	65758	36.1022	4.00303	1086.39	4834.52	308.186	0	0
213.598	36565.7	59.0425	683.725	1407.96	222.635	416.117	425.199	76216.1	9325.7	99.2419	11.0039	19424.6	94.3555	65215.3	37.1034	8.00711	1092.57	4719.17	345.478	2.00103	0
216.524	36253.2	69.0582	720.296	1556.23	261.861	411.056	407.026	75641.4	9233.24	93.2562	14.0071	18664.7	117.47	65522.4	33.0982	12.0096	994.035	4802.06	316.233	2.00078	0
219.45	36716.7	47.027	704.033	1454.52	219.631	440.359	447.435	77136	9657.51	114.32	13.0062	19495	122.462	66516.2	43.1343	5.00458	1035.02	4872.8	353.539	1.00028	1.00026
222.376	36887.3	61.0455	694.878	1789.53	271.94	436.348	420.158	76593.1	9553.69	131.412	15.0085	19388.8	116.456	66006.6	28.0672	8.00489	1006.33	4868.29	343.444	1.00033	0
225.302	37212.4	49.0293	719.314	1517.97	246.742	514.227	450.468	78928.6	9565.45	108.329	13.0062	19325	125.468	66989.3	25.0653	15.0141	971.501	4904.6	358.591	1.00045	0
228.228	36997.7	58.0411	738.62	1753.03	264.913	409.046	478.799	76469.4	9498.67	99.2591	14.0079	19342.6	122.487	66257.9	30.0807	9.00641	1009.48	4991.37	309.187	1.00057	0
231.154	36909.4	39.0186	684.691	1474.29	236.748	465.637	469.694	76169	9393.92	94.2479	13.0058	19609.3	133.468	66214.8	24.0614	11.0088	1009.46	4905.6	320.249	4.00147	1.00021
234.08	35818.2	59.0425	671.474	1658.2	233.687	424.189	472.717	73017.8	9211.75	112.303	15.009	19138.2	109.409	64439.8	34.0948	15.0131	1048.38	4824.77	320.265	3.00128	1.00035
237.006	35474.9	47.027	689.776	1310.75	207.571	399.956	450.49	71452.3	9007.93	107.299	7.00197	19082.7	116.475	65171	31.0818	4.00349	1059.69	4845.77	309.179	0	1.00038
239.932	36883.2	51.0318	723.367	1447.31	218.625	372.727	446.424	77118.1	9296.47	124.339	11.0042	19734.2	110.468	67026.6	43.1153	8.00535	1085.36	4872.8	306.149	0	2.00051
242.858	38089	52.033	724.368	1260.22	240.735	403.996	417.117	77976.6	9520.66	101.285	10.0051	20059.4	114.435	69593.2	46.1329	5.00495	1087.37	5016.49	347.487	0	3.00128
245.784	38351.1	38.0176	749.84	1319.01	196.494	415.096	409.036	79681.8	9696.77	114.335	7.00248	19956.5	121.447	68800.8	35.0998	10.01	1086.36	4937.44	361.591	2.00115	0
248.71	37533.8	41.0205	697.914	1299.39	258.86	399.946	402.986	80221	9817.96	102.253	20.0103	19881.5	112.41	69010	41.132	7.00531	1089.39	5197.75	305.141	0	2.00042
251.636	38217.6	66.0532	732.547	1289.07	258.841	391.869	429.252	80278.1	9934.23	92.2436	9.0025	19814.4	125.469	68505.6	42.1127	7.007	1059.69	4877.57	330.353	2.00064	1.00016
254.562	38091.7	63.0485	761.045	1507.48	229.671	406.006	413.086	78708.8	9574.95	114.31	7.00243	19935.5	117.484	68469.3	44.1221	9.00693	1056.68	5011.7	343.469	2.00083	2.00054
257.488	38350.6	48.0281	777.349	1440.08	243.783	412.066	406.006	79870.5	9870.07	92.2296	13.0049	20140	118.458	69086.1	43.1408	7.00453	1146.14	5036.1	370.718	2.00098	0
260.414	37151.7	41.0205	727.421	1632.21	229.662	393.888	413.076	78637.9	9808.35	102.249	10.0041	19566.6	114.379	68303.1	41.1133	9.00749	1100.74	5002.79	329.336	1.00055	1.00013
263.34	37950.4	50.0305	745.748	1507.44	226.654	441.37	382.792	81396.1	9596.96	101.264	11.005	19988.9	114.446	69249.3	28.0767	6.0041	1071.04	5149.35	346.495	2.0009	0
266.266	37562.8	47.027	696.912	1727.94	257.891	408.036	396.917	78932.3	9739.61	103.284	4.00195	19299.1	141.611	68063.9	43.1332	10.009	1122.34	4973.55	339.411	2.00093	0
269.192	37923.7	43.0226	762.064	1480.43	249.797	454.512	406.006	80900	9830.18	118.326	21.0096	19850.9	109.441	70566.3	32.0834	13.0116	1123.37	5161.03	322.272	3.00099	1.00031
272.118	36951.8	50.0305	728.439	1864.86	263.911	432.273	443.391	78380.4	9705.72	119.34	14.0068	19431.9	138.545	68132.6	47.1237	6.00513	1087.39	5091.76	356.591	2.00083	1.00028
275.044	37049.1	38.0186	724.403	1483.62	216.601	462.614	453.501	76699.6	9410.39	116.312	17.0086	19654	125.516	67518.3	42.1234	3.00187	1062.8	5059.6	333.377	0	0
277.97	35986	50.0305	718.279	1421.45	242.783	368.654	425.199	74362.9	9171.63	109.283	10.0042	19317.9	112.415	66126.4	37.1128	8.00511	1078.22	4831.39	346.461	2.00078	1.00031
280.896	36044.3	51.0318	701.998	1216.9	202.554	404.996	388.849	74327.2	9585.89	91.1792	16.0083	19492.6	125.485	68231.2	37.1022	4.00376	996.062	5016.49	332.369	0	0
283.822	36924.7	42.0215	672.524	1314.91	225.653	368.663	342.427	75929	9484.82	109.268	5.00128	19506.6	99.388	66103.2	36.1113	9.00781	1020.66	4977.94	321.272	3.00143	0
286.748	36631.1	49.0293	664.359	1247.88	207.561	365.627	386.821	76451	9633.44	112.296	11.005	19406.1	108.384	68041.4	36.1004	11.0115	1069.01	4955.1	331.337	0	1.00026
289.674	36678.2	49.0305	683.691	1309.75	219.641	367.645	338.394	78307.2	9395.79	109.271	11.0039	19022.6	110.405	66977	35.0978	8.00794	995.037	5102.62	319.249	0	1.00018
292.6	36757.5	45.0247	742.693	1319.08	209.571	377.755	359.582	78198.2	9685.67	88.2435	9.00451	19252.5	99.3654	67694.6	36.1022	7.00575	1066.83	5052.54	322.296	2.00064	4.00151
295.526	36849.4	53.0356	762.101	1382.06	242.747	433.284	363.618	79398.2	9685.38	111.264	14.0051	19573.7	113.449	67979.3	52.189	9.00903	1099.76	4972.55	320.264	2.0011	0
298.452	36721.7	51.0318	689.81	1428.63	254.812	380.774	360.591	78487.5	9604.07	105.269	12.0051	19015	137.56	66942.4	34.0963	8.00665	1012.58	5045.49	373.736	0	2.00059
301.378	37919.1	42.0215	695.878	1453.49	269.914	412.066	385.811	79852.5	9846.16	109.3	14.0059	19882	110.44	68367.6	48.1342	11.0077	1070.96	4979.08	328.32	2.00105	0
304.304	36952.8	45.0247	725.385	1695.62	270.921	423.199	378.755	78452.6	9572.56	98.2495	8.00352	19552	124.483	68994	33.0966	11.0098	1074.14	5148.81	348.504	1.00026	2.00049
307.23	37527.7	44.0237	643.068	1499.1	242.771	430.252	364.618	79840.2	9699	112.331	10.0049	19320.6	126.477	69051.9	39.1149	5.00363	1091.47	5171.38	333.361	1.00026	0
310.156	36967.1	60.044	740.656	1928.75	259.855	419.147	415.096	78345.6	9543.71	102.231	12.0053	19203.2	121.542	67965.6	55.1933	6.00396	1048.35	5075.05	324.28	2.00088	2.00044
313.082	37069.4	56.0383	756.951	1601.96	242.753	500.04	431.262	79761.9	9792.37	105.265	11.0066	19538.5	111.448	68602.5	35.1017	8.00755	1110.96	5024.4	281.982	1.00031	2.00066
316.008	36715.4	47.027	728.439	2000.05	260.854	472.717	448.446	77663	9479.89	119.318	4.00166	19329.4	135.58	67742.9	48.1274	7.00666	1002.26	4946.6	326.304	1.00031	2.00054
318.934	36381.1	49.0293	724.385	1536.46	221.615	463.614	465.637	77234.9	9427.61	127.401	11.0045	19454.7	103.311	67469.8	39.1227	6.00513	1086.33	5021.88	340.427	3.00121	0
321.86	36285.7	57.0397	707.068	1659.2	262.899	423.179	399.946	76198.4	9370.41	94.2231	13.0052	18980.3	126.531	66549.3	28.0765	9.00654	1049.51	5011.57	333.361	2.00076	0
324.786	34953.8	55.037	683.674	1278.79	207.596	437.326	361.591	73212	9268.94	92.2139	4.00098	19289.7	105.392	67259.9	36.1004	10.0088	1062.77	4988.24	349.517	1.00028	0
327.712	35696.4	47.027	695.895	1381.12	223.62	387.84	372.69	74549.8	9257.16	93.2081	7.0036	18914.4	99.3481	66075.6	30.1	6.0056	1040.09	4900.09	344.461	2.00073	0
330.638	36043.4	39.0186	743.748	1190.15	188.479	345.453	363.609	76006.2	9483.77	92.1925	7.00148	19378.9	100.376	68450.5	30.0844	8.00855	1063.72	5029.05	327.328	2.00083	1.00031
333.564	36107.2	46.0258	704.016	1360.34	220.593	383.792	345.453	77501.5	9494.23	91.1777	11.0065	19052.8	122.452	67339.1	54.1633	4.00411	1101.77	5079.84	338.442	3.00158	1.0004
336.49	36244.9	52.033	730.475	1300.43	219.625	386.821	337.394	77706.1	9457.2	97.2247	10.0029	19222.3	101.347	68178	32.1053	5.0039	1068.12	5065.15	329.346	1.00038	1.00028
339.416	36907	39.0186	752.896	1409.99	218.646	423.199	372.7	79522.2	9744.81	104.282	10.0041	19277.2	112.377	67646.4	34.109	7.00458	1038.15	5063.12	356.556	1.00053	0
342.342	36741.3	44.0237	691.81	1563.46	265.913	378.746	385.811	78751.8	9527.47	93.2203	10.0054	19095	109.408	68822.4	35.0942	5.0038	1063.98	5070.78	317.249	1.00028	1.00023
345.268	36449.1	31.0117	683.691	1415.2	225.659	417.117	332.353	79295.6	9948.71	123.357	7.0028	19108.4	114.459	67729.3	35.1149	9.00879	1046.38	4993.76	322.289	1.00023	1.00033
348.194	36245.6	46.0258	720.332	1723.81	247.808	379.755	356.547	79850.2	9819.36	106.286	13.0062	19234.5	127.482	68631.8	52.1506	8.00745	1058.71	5049.02	318.235	2.00103	1.00021
351.12	36808.2	45.0247	713.19	1482.58	233.722	449.457	393.888	80039.9	9760.4	112.281	2.00071	19385.3	120.452	68640.4	41.1214	10.0079	1086.44	5156.63	319.257	2.00073	0
354.046	37070.3	42.0215	643.021	1952.87	246.802	378.755	394.907	79661.2	9851.77	90.226	11.0069	19223.3	136.589	68776	37.1113	13.0113	1050.46	5163.57	349.53	1.0004	1.00031
356.972	37635.9	44.0237	771.215	1572.85	273.981	467.66	398.936	81799.9	10323.1	108.313	6.00266	19760.1	114.369	70537	48.1582	4.0031	1112.15	5252.29	358.6	4.00176	2.00054
359.898	36665.7	53.0343	732.511	2050.53	272.961	462.603	381.774	79946.3	9722.69	95.2511	11.0052	19547.9	118.486	68878.5	46.1357	10.0095	1056.72	5137.35	339.427	3.00126	3.00114
362.824	37755.4	45.0247	744.729	1679.03	253.832	466.648	426.21	82467.1	10095.6	103.239	10.0046	19979.8	135.562	71652.3	40.1169	5.00456	1073.13	5340.78	345.461	0	0
365.75	36512.4	63.0485	671.49	2075.82	248.784	425.22	426.21	78660.3	9900.73	94.2018	8.00332	19564.7	142.628	69340.5	35.112	10.0078	1105.93	5208.99	348.487	4.00225	0
368.676	35721.2	35.0158	716.226	1353.17	208.566	403.986	364.618	76891.1	9552.54	103.275	12.0056	19381.6	116.452	68431.8	41.1339	11.0111	1063.8	5138.62	343.46	3.00143	2.00044
371.602	35521.2	39.0195	717.243	1385.16	202.524	369.672	341.419	77613.1	9668.22	98.237	7.00309	19131.8	125.462	67659.8	30.0915	6.0056	1077.09	5112.28	349.487	1.00043	0
374.528	37186.7	60.044	718.261	1122.23	197.514	397.946	332.345	79017.9	9797.4	124.361	13.0065	19961.9	116.503	71130.5	35.1119	12.0118	1116.15	5304.76	342.444	1.0006	0
377.454	36636.5	48.0281	706.068	1340.77	223.637	354.53	339.41	80079.9	9849.87	109.273	6.00247	19395.3	99.3735	69146.3	37.1061	7.00382	1093.55	5151.09	359.591	0	1.00023
380.38	36568.1	39.0186	710.12	1224.11	217.62	347.487	321.264	79875.8	9859.37	120.297	6.00293	19815.2	106.419	70856.2	43.1314	9.00617	1126.48	5217.33	349.512	0	1.00033
383.306	37122.8	51.0318	768.177	1394.54	254.859	378.746	359.574	81212.2	9896.39	93.2483	5.00165	19435.4	108.394	69800	28.0897	7.0061	1072.96	5193.07	317.272	2.00078	0
386.232	37427.4	46.0258	725.385	1308.72	223.653	382.783	357.565	82504.7	9928.87	105.257	8.00332	20010.1	116.441	71672.6	35.1151	10.0081	1060.72	5408.34	339.427	0	1.00011
389.158	37565.3	49.0293	736.62	1401.77	223.609	367.654	360.591	83010.5	10096.1	128.385	2.00076	19481.1	112.415	70512.1	40.1352	9.0069	1091.47	5348.04	341.445	2.00093	2.00054
392.084	37856.1	49.0293	686.725	1726.98	234.722	410.046	357.565	83554.5	10222.6	115.324	8.00317	19989.3	126.466	72643.8	39.1141	7.00451	1130.54	5436.5	371.709	1.00043	2.00068
395.01	37263.1	39.0186	751.877	1492.88	228.671	438.337	363.609	83328.5	9990.5	130.409	13.0058	19817.6	119.471	70505.2	30.09	10.0105	1120.24	5348.46	369.69	2.00071	2.00071
397.936	37279.5	43.0226	739.674	1833.47	262.919	411.056	359.574	82469	10218.5	109.263	12.007	19958.6	130.492	72211.1	33.1003	6.00523	1117.26	5433.03	330.361	1.00038	0
400.862	38154.5	66.0532	719.279	1695.62	235.723	470.706	401.966	84037	10154.2	97.2153	15.008	20053.9	126.536	73246.9	36.0912	7.00624	1080.28	5246.33	346.495	3.0016	1.00026
403.788	37740.3	40.0195	695.929	1984.3	252.797	421.158	393.888	83140.1	10209.6	106.305	9.00353	19759.4	106.382	71753.1	57.1886	8.00782	1120.32	5331.67	315.233	1.00055	1.00023
406.714	38787.4	53.0343	725.385	1669.61	256.853	477.776	428.241	85288.4	10392.2	115.337	8.00354	20061.1	114.44	73179.6	38.1051	12.0103	1188.21	5544.38	353.53	1.00026	1.00028
409.64	38475.8	64.05	740.674	2161.13	246.754	449.49	429.25	84198.7	10233.7	120.334	8.0034	20415.7	147.693	73944.5	42.1597	3.00206	1149.22	5271.21	352.547	0	1.00033
412.566	37608.3	49.0293	712.173	1651.99	238.731	418.137	402.976	82614.6	10077.3	104.277	7.00221	20692.7	124.526	73226.5	40.1274	9.00805	1052.61	5344.34	379.774	1.00045	1.00021
415.492	37103.5	56.0383	718.261	1725.94	248.793	416.117	417.117	81135.4	9872.77	115.329	19.0076	19910.1	127.493	70984.9	41.1199	8.00574	1120.35	5361.72	355.573	1.00053	0
418.418	37047.1	52.033	716.243	1406.99	251.815	368.654	369.663	79631.3	9998.96	108.303	7.00179	20025.7	122.485	71441.5	33.1059	8.00586	1133.74	5447.77	322.28	0	1.00043
421.344	36543.2	38.0176	671.474	1516.74	242.759	391.878	388.84	79432.3	9899.11	106.25	15.0057	19985.5	116.509	70678.4	40.1312	9.00673	1151.14	5206.43	347.487	3.00158	1.00021
424.27	36501.3	48.0281	686.725	1213.84	229.665	340.411	315.21	79592.5	9882.83	103.263	8.00484	19622.1	102.364	72131.3	46.163	12.0111	1065.9	5452.99	334.377	3.00148	3.00099
427.196	36903.1	57.0397	716.261	1402.75	248.809	391.878	367.654	80680.4	9854.09	108.259	2.00105	19472.7	112.457	69615.2	37.1088	9.0082	1089.36	5233.1	326.312	4.00132	0
430.122	37018.9	53.0343	763.064	1515.7	259.887	401.966	368.654	82540.5	10104.6	113.274	6.00354	19596.4	103.372	71398.3	38.1157	3.00258	1166.57	5449.31	371.709	1.00038	1.00028
433.048	38616.1	53.0343	731.493	1563.58	245.766	417.117	365.627	85272.1	10436.7	107.267	10.0054	20200.4	122.458	72648.6	39.1078	1.00082	1069.01	5327.67	360.609	1.00038	0
435.974	38993.2	57.0397	726.403	1818.83	269.934	401.976	407.016	85977.2	10490	111.301	5.00175	20329.2	133.538	74246.9	50.1723	6.00569	1154.25	5477.03	314.233	3.00099	0
438.9	39069.4	46.0258	761.045	1648.82	235.711	453.501	385.821	86838.9	10533	109.314	6.00225	20439.2	118.454	74579.8	42.1475	12.0128	1141.94	5616.45	359.618	0	0
441.826	38967.3	68.0565	712.173	2075.82	252.809	453.501	396.917	85591.9	10193.3	119.337	22.0144	20511	131.591	73942.4	38.1289	10.0066	1097.65	5472.44	342.444	0	0
444.752	39043.6	42.0215	763.101	1693.62	286.031	475.752	428.241	86384.8	10303.1	114.359	8.00352	20374.4	136.542	74125.9	25.0726	10.0117	1155.31	5445.88	335.386	2.00088	0
447.678	38277.1	42.0226	769.196	2126.24	264.916	423.179	427.231	84395.6	10224.3	125.352	14.0048	20328.5	153.613	72777.4	44.1459	6.0045	1113.07	5419.47	371.718	0	1.00021
450.604	38438.4	58.0411	756.951	1711.38	259.854	440.369	401.966	85390.5	10379.7	115.297	12.0095	20290.3	142.624	73238.8	41.1219	9.00825	1218.05	5473.45	327.32	0	0
453.53	38003.5	49.0293	748.821	2070.56	255.835	455.557	431.262	83163.2	10255.6	102.283	13.0059	20048.9	136.549	72477.9	37.1251	10.0083	1147.99	5426.18	327.32	0	0
456.456	37166.4	57.0411	709.12	1618.6	202.525	397.936	417.117	81175.7	10057.5	116.289	6.00205	20266.8	125.603	72777.6	35.1185	10.0095	1073.98	5441.03	381.811	2.00103	0
459.382	37375.5	47.027	707.085	1566.66	209.555	386.821	395.917	80040.6	10097	112.287	6.00205	19882.2	154.659	70997.4	44.1379	4.00315	1184.12	5328.67	356.556	0	3.00148
462.308	38137.3	59.0425	687.742	1322.14	215.593	391.869	376.727	83932	10115.2	109.346	8.00498	19982.2	114.443	73210.7	43.1344	3.00143	1129.51	5401.07	366.663	1.00023	0
465.234	37627.4	36.0158	724.368	1418.27	217.625	369.663	326.296	82405.5	10221.5	107.274	10.0042	19801.9	142.648	72256.7	40.1339	7.00571	1148.05	5260.52	330.345	1.0006	0
468.16	37851.6	46.0258	708.085	1300.49	218.625	369.663	353.521	83637.7	10434.7	129.387	13.008	20173.7	135.548	74742.3	52.1862	8.0077	1134.64	5507.47	336.386	0	2.00107
471.086	37725.2	51.0318	704.016	1464.96	231.694	369.663	322.264	84693.4	10009.4	94.2357	7.00329	19819.2	126.496	72512.9	35.1078	6.00352	1061.69	5378.68	355.565	2.00117	1.00028
474.012	38016.7	41.0205	722.332	1537.61	231.687	379.774	341.419	84215.5	10289.8	113.345	9.00363	20095.7	97.338	74287.8	28.0726	14.0119	1128.65	5602.5	361.6	0	1.00045
476.938	37774	48.0281	673.524	1489.77	217.598	405.006	355.565	85043.6	10414.4	104.303	4.00078	19943	106.373	72984.3	38.1275	6.00557	1118.21	5280.31	334.377	3.00162	0
479.864	37949	48.0281	741.693	1727.94	236.717	384.802	382.792	83769.2	10314.3	81.1636	9.00536	19929.6	110.437	73455.4	45.1392	12.011	1110.96	5548.81	358.565	1.00038	1.00021
482.79	37824.9	46.0259	748.803	1601.96	257.83	430.252	372.69	84934.6	10148.5	99.2679	9.0038	19826.5	118.464	73219.7	37.14	8.00626	1118.29	5349.04	410.046	3.00182	2.00059
485.716	37894.9	45.0247	739.638	1889.08	260.867	420.147	363.618	84931.1	10450.3	102.234	7.0027	19719.5	145.64	73507.7	41.123	7.00605	1069.01	5463.3	339.427	0	2.00064
488.642	38384.8	61.0455	705.033	1734.37	255.841	454.535	376.736	85398.3	10423.5	111.287	8.00445	19961.7	135.565	73686	53.1885	9.00781	1150.08	5521.48	375.755	0	0
491.568	38305.1	50.0305	689.792	2247.61	290.053	437.326	406.016	85568.7	10297.6	120.361	9.00297	20108	130.499	75021.3	37.1084	8.00662	1120.32	5487.45	339.411	1.00023	0
494.494	38662.4	61.0455	793.639	1735.25	249.803	446.435	434.294	85433.9	10514.4	130.372	9.00363	20607.9	116.525	75542.3	39.1453	9.01096	1154.14	5595.79	379.755	1.00033	0
497.42	38514.1	54.0356	729.475	1799.07	233.687	434.316	420.168	85887.8	10457.1	106.327	11.0051	20859.4	139.623	74896.4	41.1365	7.00707	1119.29	5577.48	357.574	0	2.00044
500.346	38075.9	45.0247	729.474	1469.1	239.747	384.802	405.006	83930.9	10473.6	111.283	12.0058	20482.5	120.505	75902.6	46.1434	6.00371	1178.92	5530.5	368.663	2.00054	1.00028
503.272	38495.7	38.0176	712.155	1551	217.619	374.718	394.898	83964.3	10704.9	124.359	6.00264	20551.6	121.545	74212.2	37.1361	3.00209	1139.96	5298.65	376.746	0	0
506.198	38469.5	38.0176	695.878	1314.88	191.483	413.086	334.37	85282.9	10490.3	124.375	8.00332	20861.7	113.465	75265.8	48.1554	7.00475	1117.18	5654.6	376.736	2.00095	2.00039
509.124	38158.2	42.0215	690.809	1552.08	234.7	414.096	319.241	86636.6	10505.7	106.293	10.0046	20132.5	133.567	73968.8	41.1587	11.012	1171.68	5510.9	380.792	3.00128	1.00045
512.05	39076.8	36.0158	774.272	1342.8	244.766	387.83	360.583	85932.3	10553.5	121.356	12.0041	20787.9	125.481	74833.5	48.1775	8.00718	1147.01	5589.91	347.495	1.00055	1.00038
514.976	38893.4	47.027	793.639	1500.25	244.772	387.83	327.304	87133.1	10344.6	123.388	2.00088	20052.6	138.616	74904.2	30.1035	13.0143	1146.05	5520.05	366.681	1.0005	0
517.902	38920.1	48.0281	696.895	1497.14	227.698	389.849	360.583	87323.7	10694.9	115.339	9.00473	20796.1	123.508	76682.6	50.1656	12.0129	1169.63	5427.89	345.453	2.0009	0
520.828	39446.9	52.033	805.876	1645.7	234.7	413.086	351.504	88418.2	10945.9	115.351	5.00189	20594.3	129.513	75850.7	48.15	13.0138	1204.66	5613.66	318.256	4.00178	0
523.754	38424.1	54.0356	714.208	1921.42	249.791	445.424	386.83	85713.9	10672.2	103.263	13.0066	20248.2	121.457	74771.3	47.151	10.0097	1164.57	5512.33	395.965	3.00172	1.00031
526.68	39178	50.0305	786.503	1668.57	258.849	473.729	351.504	87215.2	10665.9	128.364	9.00407	20693.2	125.539	74587.6	49.1585	9.01104	1104.93	5666.94	356.565	0	0
529.606	37906	58.0411	755.951	2037.97	283.034	451.479	399.946	85923.3	10355.4	133.365	14.0064	19858.9	138.597	73680.3	42.1457	7.00536	1156.39	5636.09	358.6	1.00035	1.00021
532.532	38264.4	47.027	722.35	1766.64	234.705	461.602	407.016	86026.3	10444	114.279	7.00385	20246.6	142.585	73897.1	63.1963	13.0146	1144.98	5566.86	332.393	2.00093	2.00059
535.458	38594.5	41.0215	776.31	2293.06	250.803	423.208	421.158	85419.4	10472.6	125.403	8.00352	20054.8	153.687	72943.9	48.1826	9.00759	1177.86	5435.32	373.764	3.00131	3.00084
538.384	38349.5	50.0305	715.208	1785.39	255.828	439.348	423.179	87052.2	10493	90.191	6.00283	20145.2	136.597	74380	46.1534	7.00641	1145.05	5621.61	387.849	1.0004	1.00048
541.31	37941.9	51.0318	752.877	2056.84	259.886	426.22	430.252	82770.2	10207.3	93.2224	10.004	20105.8	166.767	73476.3	41.1288	10.0111	1119.18	5611.85	353.53	2.00093	0
544.236	37023.4	51.0318	722.332	1514.74	207.555	384.802	398.936	80794.3	9948.4	112.291	3.00077	19861	107.428	72794	41.1463	8.00704	1090.41	5545.17	368.681	2.00107	1.00026
547.162	37318.7	49.0305	674.54	1608.16	237.729	405.006	417.117	80673.5	10300	110.267	7.00199	19666.9	140.605	71840.4	35.1118	13.0119	1049.38	5476.87	328.344	3.00114	0
550.088	37290	50.0318	681.657	1339.74	213.587	374.718	300.104	83109.9	10311.6	100.255	6.00264	20264.3	98.3851	73902.6	41.1254	10.0076	1098.68	5469.87	369.681	4.00176	1.00021
553.014	37598.8	44.0237	709.12	1477.36	198.495	390.869	326.296	84342.6	10316.7	122.363	11.005	19902.6	110.408	71745.1	42.1358	11.0098	1114.1	5334.23	349.538	0	1.00038
555.94	38142.9	36.0158	690.793	1528.19	256.816	426.21	356.547	85186.5	10242.8	107.3	10.0036	20040.9	112.418	73849	57.2042	10.0103	1162.39	5544.52	371.681	0	0
558.866	38288.8	50.0305	719.279	1629.01	229.671	422.179	363.609	86050	10606.5	112.311	7.00299	20118.8	131.517	73364.5	35.1053	6.00337	1166.6	5497.17	355.582	1.00033	0
561.792	38081.5	46.0258	718.261	1809.43	254.828	378.746	340.411	85346	10592.8	98.2635	9.0036	20403.2	127.522	74458.9	50.1648	12.01	1139.94	5525.92	363.618	1.0004	0
564.718	39123.9	54.0356	781.406	1716.51	248.778	453.501	372.69	87712.7	10586.8	134.372	10.0046	20444.4	138.618	74444.3	46.1516	8.00814	1133.6	5681.89	339.419	2.00093	0
567.644	38932.2	52.033	754.914	1962.31	258.853	420.158	358.565	86419.6	10454.4	143.482	10.0046	20268.4	123.496	73013.3	52.1608	8.00621	1171.68	5424.46	383.792	3.00114	1.00035
570.57	39308.6	48.0281	746.785	1715.43	269.927	473.741	417.117	88342.7	10745.2	128.382	8.00347	20597.8	120.465	75428.6	44.1536	10.0111	1111.07	5686.17	360.6	1.00031	2.00063
573.496	38185.6	54.0356	735.565	2225.37	285.031	402.976	373.709	86886.4	10526.7	118.328	11.005	20069.9	136.519	73511.7	38.1302	9.00908	1165.55	5567.58	348.504	3.00136	1.00028
576.422	39085.8	58.0411	782.445	1873.23	257.852	456.535	458.58	86748.8	10513.3	115.337	7.00353	20300.5	142.582	74523.1	45.1383	10.009	1127.46	5533.07	334.369	1.00031	1.00023
579.348	37252.2	55.037	701.981	1974.95	232.682	385.811	401.966	83186.4	10281.7	108.282	8.00371	20001.8	129.557	72211.6	37.1125	6.00442	1084.36	5615.73	350.521	1.00045	1.00031
582.274	36736	46.0258	751.859	1298.39	211.566	389.859	376.736	81841.6	10134.6	115.339	4.00164	19921.7	97.3857	72080.7	48.1634	3.00197	1184.08	5425.18	324.304	3.00182	1.00018
585.2	37882.3	37.0167	722.35	1530.23	232.694	403.996	338.394	84794.4	10349.6	106.279	10.0049	19579.1	135.57	72373.5	27.0794	9.00837	1172.77	5440.31	365.654	0	0
588.126	38306.6	45.0247	679.657	1497.1	222.62	414.086	332.345	87115.3	10610.2	89.2282	9.00429	19993.3	131.541	74688.1	34.1014	7.00673	1149.05	5606.26	392.907	6.00264	0
591.052	38604.9	60.044	683.691	1598.8	239.729	422.168	364.618	87716	10420.6	134.424	19.0114	20070.9	129.568	74492.8	49.1746	11.0082	1119.37	5474.73	348.49	4.00296	0
593.978	38109.4	45.0247	745.766	1647.74	253.828	398.936	374.718	86327.4	10415.5	104.292	9.00495	20190.6	132.577	73400.9	47.1282	7.00514	1160.42	5547.38	376.764	1.0006	2.00064
596.904	38092.2	43.0226	671.474	1555.15	248.778	402.996	351.504	85722.1	10417.1	109.312	8.0041	20076.2	132.535	73434.3	41.1315	10.0083	1062.72	5441.88	337.394	1.0006	1.00026
599.83	38872.6	57.0397	772.234	1970.78	269.927	421.168	385.821	86973.4	10594.2	133.373	10.0057	20333.2	129.564	75054.7	34.1115	10.0086	1153.34	5525.35	338.411	1.00045	0
602.756	39133.9	51.0318	723.385	1632.21	231.665	439.348	417.147	87624.8	10598.9	127.337	8.00371	20262	141.589	75407.6	43.1362	8.00802	1153.16	5578.45	360.62	1.00057	1.00018
605.682	38355.1	51.0318	709.12	2058.94	298.111	452.512	369.672	87482.5	10922.7	135.42	13.009	19897.6	106.387	74723.2	52.1611	7.00553	1153.19	5593.65	306.186	1.00057	0
608.608	38731.8	40.0195	748.821	1747.85	266.9	438.337	409.036	87946.9	10576.6	121.396	10.0042	20407.2	116.425	75591.8	54.1682	10.0123	1219.05	5491.45	364.645	2.00073	0
611.534	38755.5	57.0397	708.085	2348.09	250.809	399.956	450.486	86794.7	10456.5	129.403	12.006	20289.9	142.629	74831.2	64.2227	5.0051	1133.68	5646.12	358.565	1.0004	4.00117
614.46	37666.5	51.033	742.693	1651.03	234.689	422.168	382.792	84058.1	10169.6	104.268	10.0049	20577.3	132.524	73529.4	40.1188	7.00661	1081.33	5522.05	332.353	2.001	1.00028
617.386	36950.8	52.033	719.279	1817.84	254.852	424.21	395.907	83300.4	10119.5	127.354	9.00548	20292.2	104.405	72082.7	44.1226	8.00606	1164.63	5549.52	374.746	0	1.00031
620.312	37315.3	62.047	658.261	1406.99	218.614	398.946	358.574	81443	10017.6	123.357	5.00263	19735.4	109.42	73161.4	50.1732	8.00684	1139.88	5491.88	327.32	1.0004	1.00023
623.238	37329.2	40.0195	725.403	1546.88	229.654	394.907	363.609	82506.3	10078	118.35	6.00249	19605.6	125.46	72422.8	45.1614	8.00586	1130.6	5429.89	337.394	4.00195	2.00044
626.164	37756.4	47.027	756.97	1371.78	225.653	410.056	354.53	83088.1	10244	96.2336	7.00214	19793	131.548	72909.5	43.135	7.00744	1093.49	5502.75	363.645	0	2.00034
629.09	37954	39.0195	696.895	1535.42	232.706	425.199	324.288	84130.8	10275.5	123.336	8.0054	19660.5	94.3337	72306.5	37.1181	11.0096	1101.79	5435.46	355.565	2.00095	1.00026
632.016	37392	45.0247	733.565	1375.99	187.455	420.158	340.411	83481.7	10188.7	125.381	11.0036	19824	120.549	73018.4	47.1529	7.00624	1137.74	5517.19	331.361	2.00085	3.00145
634.942	38140.9	44.0237	690.81	1530.35	232.705	477.776	346.47	84649.9	10195.9	113.314	5.00131	19595.8	120.43	73226.2	33.1017	7.00617	1119.26	5339.65	336.394	1.00023	2.00054
637.868	38122	39.0186	698.929	1481.65	227.654	391.878	315.21	86822.1	10378	114.317	11.0059	19907.7	118.458	74193.8	41.1507	7.00607	1167.6	5524.77	353.555	6.00337	3.00106
640.794	38413.7	48.0281	739.656	1645.66	229.682	398.956	344.444	88017.3	10594.3	113.319	12.0056	19945.4	120.494	73237.6	43.1413	6.0044	1140.85	5441.17	367.672	1.00045	2.00068
643.72	38279.1	37.0167	729.457	1923.46	259.886	454.512	381.783	85925.4	10486.5	120.331	14.0053	19867	125.546	73641.5	42.1563	9.00905	1132.57	5466.16	330.369	2.00044	3.0007
646.646	38329.1	58.0411	736.601	1668.53	216.593	454.514	402.976	86849.9	10700.1	125.344	9.00395	20368.6	131.542	74177.2	34.1051	4.00293	1117.12	5597.23	371.7	1.00038	1.00031
649.572	38488	35.015	758.989	2172.61	251.809	431.262	425.199	86225.6	10361.9	113.336	16.007	20042.2	148.666	73188.9	35.1073	6.00454	1137.71	5438.28	368.655	3.00162	1.00035
652.498	39061.6	44.0237	691.81	1869.05	239.729	461.591	391.869	88683.5	10731.4	93.2497	11.0044	20005.1	142.561	75249.9	51.163	15.0133	1145	5607.26	367.681	1.00045	2.00085
655.424	38581.3	49.0293	739.638	2344.91	245.784	466.648	437.337	87507.8	10642	115.324	13.0072	19835.5	152.736	73776.9	45.1293	12.0113	1105.95	5549.64	346.504	0	0
658.35	38991.6	31.0117	732.547	1828.2	237.723	458.557	409.036	87606.9	10664.6	142.421	4.00193	20267	126.536	75010.8	37.1235	13.0154	1144.99	5639.23	372.709	1.00045	1.00028
661.276	38517.2	61.0455	714.19	2176.89	223.647	493.979	431.262	86673.9	10371.4	115.309	7.00319	19956.2	128.53	73814.2	48.152	6.00498	1133.68	5413.05	340.419	1.00053	2.00081
664.202	38228	55.037	696.895	1721.77	236.723	431.262	439.348	85749.2	10293.4	100.261	5.00177	20353.4	104.362	74683.4	46.1564	8.00802	1150.05	5560.85	373.736	0	3.00121
667.128	37590.3	55.037	729.457	1796.89	229.665	440.359	394.907	82796.3	10137.2	102.254	6.0041	19986.8	121.499	73563.9	43.148	9.00913	1138.82	5443.46	345.47	1.00043	0
670.054	37456.3	59.0425	712.173	1468.1	222.642	401.966	369.663	83290	10340.8	126.337	8.00335	20107	135.54	73866.7	51.1669	6.00472	1110.99	5506.9	370.699	1.00035	2.00085
672.98	38618.1	56.0383	716.243	1536.54	233.694	422.179	355.539	86834.1	10546.4	108.3	11.0063	20085	128.436	75221.6	39.1296	8.00745	1131.63	5398.07	346.47	2.0012	4.00117
675.906	39497.2	36.0158	731.529	1560.39	202.525	423.199	352.521	87844.3	10602.5	101.279	8.0031	20253.3	117.533	75216.7	43.1402	5.00421	1189.27	5633.64	339.402	1.00043	0
678.832	39821.9	46.0258	733.529	1589.48	237.709	422.168	375.718	89145	10672.8	124.329	7.00311	20269.2	120.472	74758.2	46.1684	9.00859	1081.2	5382.82	368.672	2.00073	1.00028
681.758	38497.7	52.0343	720.314	1785.35	222.631	427.241	344.444	87623.3	10558.6	139.398	7.00333	19968.2	137.51	74139.2	38.1191	7.0059	1164.54	5588.05	372.745	2.00103	0
684.684	39311.5	50.0305	721.314	1602.96	242.737	481.823	369.663	88298.2	10509.9	135.402	6.00322	19717.8	115.408	73908	41.1167	12.012	1189.15	5558.11	337.394	2.00095	2.00068
687.61	38452.3	46.0258	741.729	1937.09	222.653	434.294	350.495	87525.9	10457.8	114.295	7.00346	19615	112.408	73426.4	39.1282	15.0171	1100.77	5559.98	359.6	4.00161	0
690.536	39727.8	45.0247	699.947	1706.04	238.723	483.847	398.936	88514.6	10741.6	105.259	13.0058	19909.7	135.55	74939.1	54.1797	12.0123	1152.11	5482.44	399.981	1.0004	2.00039
693.462	38607.4	59.0425	687.759	2104.18	251.846	440.38	403.986	87361.6	10556.8	112.338	18.0109	19504.6	142.633	74092.6	49.1602	9.00991	1126.43	5378.4	349.504	1.0004	0
696.388	39625.4	39.0195	756.97	1724.85	275.975	480.811	408.026	88922.8	10820.5	133.404	5.00231	20116.5	119.519	75080.9	46.1317	11.0122	1135.75	5534.93	361.618	3.00158	1.00018
699.314	38906.8	54.0356	728.474	2422.35	277.961	469.683	387.84	88233.2	10511.1	109.296	10.0068	20041.1	109.402	73354.3	42.1283	12.0144	1130.54	5446.02	359.591	0	1.00026
702.24	37387	45.0247	708.103	1684.15	217.582	426.22	394.898	82415.3	10133.4	119.356	12.0047	19371.2	124.468	72631.4	38.1244	17.0139	1083.38	5533.64	358.582	2.00083	0
705.166	37392.8	35.015	660.294	1694.66	239.723	415.096	369.663	83261.5	10219.3	112.323	8.0023	19485.9	106.395	71775.3	42.1124	8.00513	1093.52	5313.72	304.134	1.00053	0
708.092	37529.8	42.0215	701.981	1358.38	223.651	456.535	345.453	83708.8	10162.1	116.318	6.0022	19399.7	95.3392	73100.3	37.1149	11.0124	1158.37	5665.94	370.681	0	1.00023
711.018	37760.7	48.0281	738.638	1470.1	220.631	380.774	326.296	84513.4	10292.2	131.398	7.00263	18805.6	123.461	71734.3	51.1958	10.0098	1085.3	5360.46	347.478	3.00131	0
713.944	37380	37.0176	728.475	1453.52	192.475	408.036	314.202	85161.5	10091.8	117.298	9.00316	19177.7	111.409	71645.8	39.12	7.00556	1084.33	5408.63	370.681	2.00064	0
716.87	38036.4	41.0205	753.914	1550	229.654	444.413	331.337	87226	10504.1	115.343	7.00294	19518.5	103.385	73235	51.171	6.00364	1134.77	5246.81	325.288	4.00156	3.00106
719.796	38331.2	36.0158	776.368	1681.07	240.747	443.402	336.377	86785.6	10507.8	114.334	8.00474	19520.4	108.425	73462.4	49.1479	7.00705	1103.79	5554.54	371.699	1.0004	3.00084
722.722	38616.6	32.0125	786.503	1649.78	246.789	439.359	330.328	87505.6	10608	116.356	5.00238	19394.7	114.408	72378.3	44.1659	5.00444	1016.54	5534.29	356.582	2.00117	1.00026
725.648	38232.3	51.0318	735.565	1910.94	249.791	442.38	364.618	86142.1	10269.2	110.263	12.0079	19117.2	135.487	72718.5	56.1853	9.00817	1131.66	5344.34	332.345	2.00088	3.00114
728.574	38943.6	46.0258	758.989	1691.49	211.566	466.648	347.47	85640.4	10249.3	126.359	11.0055	19536.7	130.556	71603.7	51.1681	10.0104	1126.45	5385.24	375.727	2.00112	3.00057
731.5	37339.7	50.0318	703.016	1950.82	256.835	433.294	334.369	85492.3	10041.4	114.31	12.0064	19355.1	137.542	71525.2	35.1179	5.00436	1134.71	5464.16	336.41	1.0004	0
734.426	39419.6	35.015	715.226	1873.19	240.735	491.954	368.654	89590	10393.2	117.33	9.00507	19669.7	124.491	74026.3	48.1496	12.0164	1118.26	5462.73	357.565	1.0005	1.00043
737.352	39205.2	47.027	731.493	2394.72	244.772	505.102	421.158	87211.8	10663.2	128.37	7.00228	19412	144.591	72850.2	45.1472	6.00542	1159.42	5452.31	371.727	1.00048	0
740.278	37749.4	40.0205	697.929	1876.47	229.693	455.524	422.169	84314.8	10102.2	126.381	7.00282	19632.4	104.386	71306.8	46.1429	8.00738	1102.93	5461.92	344.478	2.00085	1.00026
743.204	37299.9	46.0258	723.368	2228.65	202.529	467.66	390.869	84187.6	10014.4	122.34	8.00332	19143.7	137.582	70518.7	35.103	9.00852	1134.65	5383.15	342.461	6.00464	1.00038
746.13	37073.2	37.0167	669.457	1811.47	214.582	461.591	364.618	83665.5	9952.34	121.289	3.00143	19506.8	129.479	71892.9	57.206	15.0166	1040.27	5451.88	360.591	2.00081	3.0004
749.056	37585.8	33.0141	715.226	2155.75	235.722	421.168	325.288	83279.6	10091.3	122.326	7.0028	19034.5	121.432	71021.9	51.1718	13.0135	1132.63	5333.37	368.691	4.00227	0
751.982	37597.3	47.027	746.785	2005.3	219.62	463.625	323.272	84707.1	10185.4	118.339	9.00341	19083.8	96.3441	71818.6	62.211	15.0141	1100.8	5525.35	350.513	4.00154	2.00073
754.908	38726.6	32.0125	733.529	2339.68	220.624	431.262	316.217	86304.2	10503.1	108.345	5.00145	19311	133.506	72098.7	58.1998	4.00349	1124.4	5399.21	349.505	4.00159	0
757.834	38696.9	40.0195	764.101	2241.33	242.747	444.413	321.257	87887.6	10419.6	130.366	11.0066	18952.6	125.535	72402.5	70.2482	13.0129	1128.49	5416.19	344.444	5.00199	1.00035
760.76	38451.1	36.0158	730.475	2629.9	210.587	451.49	352.521	87373.5	10413.9	100.24	6.00276	19234.1	130.52	73087.4	63.2378	13.0119	1132.65	5554.68	339.419	6.00205	0
763.686	39510.5	37.0167	721.332	3004.55	297.118	468.671	345.453	90499.3	10685.3	112.297	9.00429	19543.8	138.585	74176.2	61.198	8.00498	1130.68	5694.95	386.849	9.00495	2.00088
766.612	39053.8	51.0318	744.729	3197.63	261.88	444.402	341.419	88144.9	10615.5	111.299	11.0058	19364.4	127.519	74421.5	71.272	7.00575	1207.82	5565.01	331.346	11.006	3.00099
769.538	38932.6	39.0186	745.766	3864.72	253.816	509.164	338.394	88364.6	10466.4	123.339	7.00492	19075.5	126.561	72673.7	109.418	6.00557	1094.57	5624.02	323.28	10.0053	4.00171
772.464	39508.8	52.033	761.045	3790.16	279.974	527.394	360.591	87876.3	10647.8	116.304	4.00117	19391.8	151.723	73424.3	83.3011	12.0117	1093.49	5337.92	352.556	14.0078	1.00018
775.39	38776.1	44.0237	754.933	4358.92	298.133	465.648	360.583	88205.6	10417.1	118.314	10.0051	18869.5	125.495	71087.6	74.2663	10.0084	1111.01	5269.93	366.645	23.0149	2.00054
778.316	39191.2	47.027	728.439	4427.17	315.271	489.918	376.727	89279.7	10380.5	129.42	11.0063	19298.9	123.471	72879	106.41	8.00951	1118.15	5365.28	369.69	16.0112	0
781.242	38968.9	57.0397	774.291	5103.35	309.224	489.942	388.859	87354.7	10515.7	138.397	5.00202	19186.1	167.76	71475.1	79.3011	17.0175	1037.15	5314	335.369	16.0075	1.00023
784.168	39017.1	52.033	679.624	4930.54	320.359	535.498	406.006	89628	10475.8	143.445	10.005	19495.6	127.56	72728	109.444	10.0119	1076.17	5536.28	380.783	15.0081	2.00064
787.094	39104.8	45.0247	733.565	5615.14	307.222	475.787	396.926	88077.3	10502.5	148.509	15.0068	19596.1	167.726	71736.5	99.3825	9.00856	1085.33	5482.45	350.531	24.0181	5.00187
790.02	38574	38.0176	744.748	5641.23	322.304	438.337	353.521	86854.3	10354	142.393	5.00133	19580.6	128.532	73001.8	138.555	19.0177	1203.66	5594.5	350.504	35.0311	4.00149
792.946	39394.8	35.015	770.196	6519.88	296.111	492.967	320.249	88196.8	10399.4	151.465	12.0057	19020.3	155.725	71829.4	173.818	18.015	1168.71	5496.31	337.402	23.0146	3.00123
795.872	40508.5	35.0158	767.158	7877.55	323.368	467.683	335.377	91317.6	10584.4	168.586	5.00187	19412.1	149.574	72249.8	197.991	20.0244	1112.07	5427.47	370.69	53.0678	4.0022
798.798	41381.2	44.0236	786.503	11081.1	367.78	494.979	293.046	92557.5	10444.3	186.661	6.00371	19250.3	194.958	71387.5	287.741	35.0523	1074.04	5367.28	359.582	54.0635	7.00214
801.724	41354	39.0186	820.177	16540.9	541.796	509.176	289.018	91215.8	10447.9	194.777	8.00234	18694.2	203.005	69815	442.212	45.096	1124.37	5194.21	368.672	103.185	8.00327
804.65	41269.7	42.0215	846.691	25948.6	753.193	491.942	324.28	91736.1	10397.8	239.092	7.00299	18556.9	267.575	68536.3	830.213	79.1833	1102.93	5201.56	346.47	198.553	11.0059
807.576	39474.4	41.0205	740.656	38461.3	1264.47	560.905	301.104	86727.9	9743	327.786	10.0046	17786.1	363.304	63683.7	1449.63	135.422	1016.64	5086.37	317.241	380.042	20.0141
810.502	40316	36.0158	800.797	53196	1988	617.709	364.627	86389.2	9897.03	547.355	11.0061	18056.6	550.94	63636.4	3155.38	251.264	1078.22	4916	332.361	752.408	57.0694
813.428	38333.2	36.0158	752.877	71213.3	3053.55	717.441	316.249	79430.2	9359.37	853.04	11.0068	16887	800.512	56992.9	5181.37	444.969	1029.94	4592.53	331.361	1339.64	115.214
816.354	36470.1	50.0305	704.033	91088.8	4185.15	755.325	311.202	72724.5	8916.43	1367.17	12.0044	16122.5	1006.4	53276.4	8516.52	782.589	1027.97	4187.41	301.126	2431.85	182.568
819.28	33459.7	59.0425	643.053	118882	5276.51	788.897	309.194	63947.5	8321.27	1881.14	14.0066	14109.2	1195.43	45885.3	11781.6	1061.39	868.238	3682.89	269.9	3675.47	269.276
822.206	30382.2	34.0141	547.645	147605	6164.29	887.233	329.353	53828.1	7629.68	2610.14	4.00178	12703.8	1367.95	39588.9	16257.8	1435.32	813.096	3277.88	230.662	5446.99	455.48
825.132	26265.4	30.011	478.799	185503	7241.35	867.228	252.816	44094.7	6416.69	3587.48	4.00127	10841.7	1486.59	32070.6	21889	1833.54	668.473	2687.54	207.54	7579.41	579.311
828.058	22455.5	31.0117	387.84	219342	7841.39	830.505	186.474	34723.3	5516.03	4549.1	2.00068	8462.17	1370.32	25115.5	28660.6	2247.69	532.486	2103.34	180.423	10572.8	827.054
830.984	19543.2	25.0082	348.487	233069	8854.26	833.901	139.277	27745.2	4647.3	5959	7.00231	6521.94	1403.13	19564.9	36145.7	2677.68	412.096	1594.76	141.261	13996.9	1111.83
833.91	17305.3	17.0035	261.842	236343	8757.71	814.733	125.222	21932.9	3915.56	7286.71	7.00307	5086.93	1312.97	14815.9	44140.5	3241.15	323.344	1173.86	117.176	17724.4	1330.47
836.836	14769.6	22.0059	224.615	237072	9044.29	717.787	115.201	16795.9	3184.72	8528.79	3.00089	3764.58	1187.04	10600.8	50663.5	3526.15	230.682	878.546	69.0594	20915.7	1518.34
839.762	12687.4	26.0089	166.345	235526	8846.13	682.227	93.1422	12818.1	2729.16	9490.37	9.00277	2756.67	1019.06	8073.95	56424.1	3818.37	150.286	624.848	53.0408	23485.3	1691.46
842.688	11339.5	11.0015	117.173	238105	8717.68	729.013	74.0863	10224.2	2285.82	9845.39	8.00215	1880.33	968.826	5632.74	60093.5	3850.39	124.203	415.198	33.0206	25548.4	1875.15
845.614	10579.3	21.0054	97.115	237715	9172.88	629.744	62.0651	8170.01	1980.92	10365.8	2.00017	1440.88	887.879	4296.9	62024.2	4167.16	88.099	319.28	25.0141	26771.5	1900.6
848.54	9516.69	14.0024	94.1126	238065	8438.59	697.685	69.0788	6591.49	1875.71	10526.4	2.0002	1051.86	857.303	3188.62	64456.8	4138.62	43.0247	212.597	19.0067	28743.4	2094.62
851.466	9857.73	14.0024	83.0842	237440	9427.38	754.292	50.0477	6230.17	1813.91	11622.2	6.00117	890.965	868.52	2569.22	66672.5	4465.98	56.0438	159.325	12.0021	28856.8	2090.46
854.392	9504.86	14.0024	82.0822	246546	9304.03	643.563	73.0937	5167.99	1692.46	11566.8	6.00249	750.099	812.096	2129.78	70622.4	4497.66	37.0194	134.249	10.0029	31673	2244.3
857.318	9076.51	12.0018	70.0599	240839	9276.55	646.876	65.0691	5035.46	1616.65	12032.8	8.00293	650.388	814.196	1828.47	70890.8	4570.56	40.0225	102.14	3.0006	31632.5	2357.11
860.244	8849.98	14.0024	70.0599	241592	9002.86	691.826	50.0525	4416.99	1499.5	11611.4	9.00441	599.526	793.807	1663.44	73839.1	4602.78	42.0257	102.145	6.00088	33217	2351.45
863.17	8806.32	18.0044	73.0669	242226	9164.33	675.685	56.0516	4438.09	1702.29	12038.1	8.00254	530.576	743.987	1501.33	71800.3	4506.12	29.0117	105.151	8.00176	32440.6	2288.69
866.096	8727.29	12.0018	75.0702	240509	8942.59	669.284	56.0642	4217.54	1484.6	11826.9	3.00077	536.617	768.374	1440.13	74207.8	4556.27	32.0164	76.0876	8.00225	34177.8	2409.21
869.022	8678.05	15.0027	56.0383	240798	9068.84	653.903	62.0674	4177.78	1554.38	12137.9	5.00118	479.927	761.383	1281.07	71789.8	4403.24	23.0087	74.082	6.00173	32363.3	2306.19
871.948	8645.69	7.0006	58.0411	240433	9080.89	627.575	48.0446	4113.48	1543.43	11850.5	4.00117	497.149	754.153	1305.69	71868.7	4432.93	18.0053	66.0709	8.00107	32275.8	2266.08
874.874	8583.75	11.0015	50.0305	240234	9075.56	621.747	51.0442	3987.21	1543.16	11693.8	9.00311	488.014	733.832	1211.84	72040.7	4452.25	21.0087	64.0596	4.00107	32897.7	2339.07
877.8	8393.06	13.0021	65.0516	240225	8993.1	612.996	36.0255	4049.69	1421.17	11673.5	3.00052	446.54	793.894	1295.36	70625.4	4386.17	17.006	71.0755	10.0038	31752.3	2191.96
880.726	8577.59	14.0024	74.0669	240234	9017.92	600.789	43.044	3930.09	1499.04	11708.5	6.0022	467.751	758.156	1182.06	72143.3	4498.41	14.0027	57.0467	2.00054	32962.9	2290.18
883.652	8526.07	14.0024	70.0599	241141	8746.36	588.802	38.0312	3959.76	1457.44	11554.9	5.00202	455.624	774.597	1191.18	70705.6	4456.36	17.0048	62.0591	7.00145	31894.5	2304.08
886.578	8356.48	16.0031	74.0687	240224	8726.81	653.945	42.0353	3901.81	1496.88	11478.9	6.00154	414.208	695.015	1173.86	71623.7	4248.85	19.0072	48.0353	7.00128	33292.2	2238.9
889.504	8511.06	11.0015	51.0318	239796	8885.9	643.791	45.0431	3946.28	1487.7	11820.8	6.00293	420.325	787.717	1165.54	71760.9	4606.35	20.0068	54.0428	4.00085	32545.6	2329.17
892.43	8479.3	7.0006	66.0532	240787	8609.84	645.65	46.0416	3758.42	1395.21	11599	3.00055	444.533	704.276	1089.44	71899.6	4389.9	14.0041	53.0434	4.00054	33567.9	2258.8
895.356	8422.76	16.0035	47.027	247917	9057.65	698.877	48.0489	3934.88	1478.24	11615	4.00107	426.335	784.638	1162.53	71513.7	4566.53	22.0064	53.0408	2.00022	32277.9	2293.06
898.282	8653.1	16.0031	62.047	240790	8848	722.222	54.0522	3864.87	1459.05	11886.1	2.00034	457.625	743.968	1192.3	73847.1	4311.44	18.0057	65.0628	1.00011	34341.7	2224.65
901.208	8876.06	18.004	69.0599	241599	9201.89	690.174	61.0676	3991.59	1519.62	11944.6	2.00068	438.455	769.443	1158.39	73177.9	4599.64	14.0041	69.0735	6.00073	33160.4	2279.19
904.134	8515.68	14.0027	64.05	242614	8607.84	726.494	51.054	3789.43	1461.06	11672.6	5.00165	453.678	723.546	1236.63	73859.2	4377.09	15.0053	53.0494	5.00106	33835.7	2259.5
907.06	8913.09	9.00121	65.0516	241800	8993.81	701.96	59.0642	3916.05	1501.08	12298.5	8.00239	450.578	776.564	1177.95	74486.2	4589.34	13.0037	65.0636	5.00116	33687.3	2391.84
909.986	8687.94	6.00044	58.0411	245201	9272.99	765.315	45.0443	3766.79	1474.42	11945	4.00137	480.929	736.817	1167.56	75233	4383.18	13.0024	53.0431	5.00116	34853	2376.35
912.912	8747.09	18.0044	69.0582	243924	9216.04	731.682	50.049	3916.24	1455.59	11810.9	8.00332	421.333	841.878	1078.12	73226.8	4457.37	17.006	64.0563	6.00117	33758.3	2308.97
915.838	8398.43	15.0027	68.0565	240727	9148.57	709.558	45.0366	3748.23	1521.97	11577.1	5.00153	448.556	804.083	1122.32	71907.1	4439.32	26.012	49.0353	4.00039	32229	2328.24
918.764	8720.1	15.0027	66.0548	241448	9093.87	776.412	47.0534	3720.96	1419.18	11911.7	6.00193	391.948	707.242	1054.61	74032	4520.2	23.0099	56.0475	3.00048	33420.3	2297.73
921.69	8689.94	17.0035	46.0281	243306	8873.71	789.867	49.046	3869.01	1454.1	11921.8	6.0019	429.347	688.012	1144.85	73719.9	4476.64	15.0035	40.0283	4.00137	32620	2300.22
924.616	8371.43	11.0015	51.0318	243135	8736.01	779.74	38.0314	3686.11	1414.39	11775.5	6.00198	386.868	711.438	1053.51	73208.8	4295.11	19.0058	66.0715	6.00156	33506	2224.12
927.542	8711.44	14.0024	52.033	240228	8970.86	889.133	48.0469	3842.44	1468.96	12151.5	11.0042	401.023	753.12	1066.93	73875.4	4564.57	14.0031	55.0464	2.00032	33316.8	2313.38
930.468	8681.29	23.007	55.037	246515	8636.46	905.545	41.0393	3606.76	1454.92	12212.1	5.0014	450.569	679.843	1119.18	74803	4307.06	12.0026	55.0437	6.00103	34710.7	2316.58
933.394	8438.73	14.0024	59.0425	240218	9168.54	1027.71	66.0807	3906.5	1467.53	12412.1	5.00138	376.875	763.347	1063.85	74398	4483.09	15.0048	47.0349	6.00161	33818.1	2380.18
936.32	8288.31	10.0012	61.0455	250725	8552.73	1067.11	45.0376	3395.76	1505.24	12302	1.00011	418.178	689.93	1035.99	74384.7	4330.2	10.002	58.051	2.00032	35084	2299.78
939.246	8267.06	11.0015	72.0634	240765	8714.97	1077.72	54.058	3782.08	1487.5	12402	3.0007	398.024	778.541	1049.53	73769.3	4489.83	9.00099	55.0464	7.00123	34427.6	2417.15
942.172	8247.71	15.0027	71.0616	249812	8251.78	1056.37	48.0458	3464.12	1335.14	12180.8	5.00148	434.404	701.207	1012.51	74701.5	4100.22	17.0048	41.0324	4.00098	35136.7	2273.65
945.098	8128.79	14.0027	43.0226	245710	8424.55	1204.28	55.0594	3620.03	1439.78	12476.6	9.00319	364.725	689.979	971.596	74685	4463.74	17.0056	54.0514	5.00092	34964.8	2362.01
948.024	7694.52	13.0021	58.0411	240259	8368.22	1280.38	45.0478	3405.18	1387.27	12361	4.00107	384.887	654.344	996.11	72077.4	4367.95	6.00073	37.0212	5.00055	33580.9	2388.76
950.95	7848.05	22.0064	65.0532	244805	8289.4	1281.84	42.0317	3532.32	1423.63	12320.3	4.00127	372.743	710.313	973.597	72844.9	4291.21	12.0035	50.0379	6.00132	34176.3	2375.23
953.876	7491.3	13.0021	47.027	240433	8177.83	1315.04	44.0392	3421.13	1449.53	11865	7.00219	335.435	666.506	971.549	71648.7	4135.69	15.0046	51.0355	3.0007	33426.3	2247.57
956.802	7473.09	11.0017	58.0411	242537	7953	1418.45	34.0263	3375.59	1384.97	12086.1	4.00107	302.163	642.128	990.914	73303.5	4289.75	11.0031	51.0393	3.00033	34476.3	2356.95
959.728	7242.11	12.0021	56.0383	242091	7742.97	1569.11	38.0353	3355.03	1442.56	12086.2	6.00264	298.126	636.02	936.674	72033.9	4168.55	13.003	50.0397	3.00082	33785.6	2348.65
962.654	7201.75	11.0017	39.0186	240302	7303.91	1607.56	34.0216	3154.13	1260.94	11879.2	1.00023	297.147	656.342	928.466	72837.9	3985.48	16.0047	35.0192	4.00078	34501.9	2263.12
965.58	7078.94	10.0012	49.0317	241054	7543.92	1716.69	31.026	3252.16	1371.31	12545	7.00231	303.171	595.51	998.086	72828	4125.4	14.0038	47.0339	4.00071	35087.3	2393.58
968.506	6670.9	6.00044	40.0195	242143	7098.79	1806.23	36.0264	2950.97	1316.23	12184.4	5.00153	331.419	550.834	864.092	73182.9	3903.03	13.0046	53.0382	3.00026	35679.9	2302.51
971.432	6582.9	13.0021	35.015	241119	7240.96	1832.21	48.0453	3144.86	1350.57	12432.3	8.00215	319.319	569.171	877.48	72745.5	4142.84	12.0032	57.0467	4.00068	35198.7	2324.69
974.358	6518.19	8.00078	37.0167	241533	6948.49	1835.31	47.0396	2945.89	1254.07	12393.1	8.00274	298.162	555.89	886.591	72848.9	3914.07	7.00123	51.038	3.0007	35730.7	2210.17
977.284	6456.26	9.00099	40.0195	240614	7030.87	2011.69	38.0325	3103.61	1353.97	12842.5	3.0007	256.847	577.145	857.986	73735.6	4163.46	19.0063	49.0425	5.00055	36071.8	2307.97
980.21	6163.45	6.00044	25.0076	240321	6704.78	1976.02	50.0526	2943.66	1295.75	12544	6.00193	321.312	550.861	911.08	73787.5	3847.53	13.0024	41.0297	2.00049	36653.3	2455.08
983.136	6184.22	15.0027	20.0054	240328	6800.74	1995.33	50.0508	3035.68	1327.12	13268.2	6.002	270.948	563.988	854.964	74175.2	4138.4	10.0022	53.0538	4.00107	36052.7	2439.74
986.062	6016.09	13.0021	30.0125	242235	6691.62	1976.47	42.039	2893.32	1268.58	12617.4	5.00165	278.026	490.096	864.22	76004.8	3955.64	11.0023	48.0399	7.00128	37957.1	2400.18
988.988	5995.25	15.0027	30.011	240855	6780.23	2125.24	50.0427	2946.82	1373.62	12868.2	8.00247	264.929	577.259	795.835	73216.8	4064.41	11.0033	41.0275	4.00107	35822.1	2332.06
991.914	5747.11	14.0024	32.0125	239501	6551.9	2088.25	39.03	2922.3	1295.82	12645.3	5.0014	278.011	519.416	816.116	72935.9	3896.38	10.0017	43.0319	3.00052	35568.5	2377.28
994.84	5594.21	16.0031	27.0089	241147	6540.27	2073.28	41.0296	2764.92	1253.57	12685.4	4.00078	242.788	532.577	802.955	74336.7	3895.35	13.004	39.0233	2.00015	36458.4	2318.29
997.766	5671.08	14.0024	26.0083	239928	6475.43	2143.56	22.0128	2922.43	1371.6	12512.4	6.00132	226.653	503.176	822.238	71992.3	3791.21	15.0042	50.0389	5.00123	34939.2	2322.55
1000.69	5564.41	6.00044	30.011	242342	6123.45	2096.09	29.0244	2709.82	1324.98	12525.3	4.00068	233.726	470.833	794.738	73267.6	3846.77	7.00094	37.0225	5.00067	35998.9	2269.08
1003.62	5395.37	12.0018	18.004	239858	6215.56	2130.1	30.0213	2801.75	1307.95	12780.2	5.00106	210.591	491.027	798.777	72861.7	3785.56	9.00187	39.0257	3.00048	35831.3	2363.45
1006.54	5194.06	11.0015	17.0035	239741	5704.72	2018.85	32.0242	2606.68	1211.31	12483.6	5.00167	244.783	436.455	767.158	72041.3	3629.83	7.00145	40.0264	2.00024	36656.3	2303.54
1009.47	5194.94	14.0024	34.0149	242498	5979.07	2059.56	52.0506	2770.44	1301.6	12971	9.00253	210.581	439.531	762.158	73495.6	3995.79	8.00137	43.0333	4.00098	36377.2	2288.7
1012.4	4853.65	12.0018	20.0049	240617	5395.24	2038.15	38.0382	2524.9	1254.15	12789.9	10.0034	235.734	396.024	797.758	72798.6	3620.44	8.00129	48.0428	6.00103	36542.4	2198.83
1015.32	4781.79	13.0021	20.0049	241256	5720.5	2005.47	34.0239	2640.71	1239.91	13035.7	10.0037	201.552	441.51	786.522	75086.3	3804.25	16.0043	32.0189	4.00073	37251	2350.72
1018.25	4741.23	10.0012	15.0027	241533	5213.61	1960.76	47.0373	2506.83	1222.35	12826.9	5.00153	231.741	395.985	738.674	73158	3559.41	9.00145	41.0287	3.00035	37288.4	2283.08
1021.17	4333.35	13.0024	16.0035	239549	5293.16	1865.43	50.0439	2479.92	1337.23	13280.7	7.00214	179.423	398.015	774.348	73375.5	3756.29	4.00078	55.0471	6.00117	37303.3	2252.36
1024.1	4136.07	13.0024	19.0044	239627	4806.38	1712.72	43.0434	2473.85	1238.68	12809.3	4.00098	209.576	383.902	753.97	73208.8	3488.05	7.00111	47.0362	5.00143	38362.2	2224.65
1027.03	3894.51	11.0017	17.0039	240435	4773.28	1628.14	38.0359	2436.28	1205.57	13167.2	9.00321	184.451	362.691	736.62	73309.5	3571.5	7.00243	43.0289	1.00006	37728.2	2153.58
1029.95	3634.69	10.0012	16.0031	240516	4439.97	1523.69	32.0305	2263.15	1202.79	12993.2	4.00107	170.383	349.55	701.033	74355.1	3447.16	13.0033	45.0348	2.00054	38361.5	2214.38
1032.88	3386.19	15.0027	18.0044	239389	4420.07	1434.11	37.0286	2225.94	1250.24	13061.8	6.00247	157.351	359.619	690.844	73040.9	3472.23	13.0024	38.0212	3.00026	37582.8	2169.84
1035.8	3165.21	15.0027	13.0021	240778	4164.34	1251.91	38.0355	2305.21	1184.01	13026.6	7.00214	174.401	307.194	761.083	72918.1	3268.37	18.0053	31.02	6.00132	37813.5	2159.47
1038.73	3095.04	13.0021	13.0021	239816	4078.55	1095.14	19.0108	2171.56	1159.65	12908.2	5.00165	139.274	311.23	677.59	73166	3496.46	6.00088	37.0203	5.00099	38101.2	2217.25
1041.66	2860.61	5.00031	12.0018	241847	3864.21	999.725	19.0119	2289.3	1222.1	13027.9	4.00156	149.297	285.052	652.213	71722.3	3387.11	12.0023	38.0241	6.00147	36807.1	2205.85
1044.58	2812.45	5.00031	13.0024	240267	3691.36	827.217	28.019	2177.19	1239.07	13240.8	4.00098	123.219	272.954	661.391	72796.7	3286.11	7.00111	34.018	5.00087	37842.7	2111.38
1047.51	2768.49	14.0024	5.00031	242222	3692.07	794.024	27.0169	2233.37	1263.6	13102.7	6.00176	130.242	270.954	646.084	72320.2	3327.66	5.00055	45.028	6.00139	37441.1	2186.96
1050.43	2693.8	12.0018	10.0012	238961	3449.01	622.166	27.0188	2092.41	1221.23	13015.5	9.00395	117.189	246.802	616.648	72270.5	3062.15	7.00111	38.0297	0	38341.2	2172.72
1053.36	2508.32	13.0021	11.0015	240667	3588.45	626.241	36.0308	2123.89	1263.69	13136.9	7.00214	132.252	245.785	607.513	72613.6	3330.38	6.00073	45.0335	3.00062	38169	2288.85
1056.29	2591.4	15.0027	9.00099	238795	3315.15	531.834	21.0085	2039.91	1212.38	13089.9	1.00018	137.25	230.688	684.714	72551.7	3117.69	8.00134	35.0196	0	38435.4	2135.04
1059.21	2571.03	14.0027	4.00029	241673	3591.15	503.309	26.0178	2013.98	1190.39	13501.8	5.00189	98.139	255.86	678.675	72381.9	3288.61	12.0032	41.0255	1.00018	38461.9	2117.22
1062.14	2536.97	9.00099	5.00043	241567	3397.57	484.332	36.0326	1998.1	1227.29	13085.3	3.0007	143.268	220.636	555.822	71743.3	3099.89	7.00077	54.0459	2.00024	38308.8	2143.91
1065.06	2561.45	13.0021	3.00011	239963	3539.93	481.947	15.0079	2063.52	1263.88	13754.9	6.00147	122.212	258.901	620.694	73927.2	3417.48	7.00157	29.016	3.0004	39027.7	2248.1
1067.99	2533.84	7.0006	9.00121	242050	3429.13	478.12	29.0216	2032.18	1153.28	13575.4	6.00088	154.324	241.76	632.908	74177.2	3187.97	11.0023	32.0195	4.00049	40009.7	2248.24
1070.92	2641.36	10.0012	5.00043	239815	3755.37	476.014	31.027	2034.27	1178.37	13477.3	9.00209	107.169	275.995	613.648	74976.1	3387.78	8.00195	35.0246	4.00059	39811.1	2333.79
1073.84	2544.42	17.0039	5.00043	239351	3558.47	445.571	24.014	1996.67	1165.71	13560.8	3.00072	149.306	254.873	618.709	73273.6	3246.03	12.0023	28.0136	7.00231	39575	2266.52
1076.77	2569.96	15.0027	6.00059	240447	3739.49	455.631	28.0205	1998.02	1223.23	13638.6	5.00079	136.276	246.778	642.037	72900.6	3351.64	11.0023	36.0255	1.00018	39165.4	2245.03
1079.69	2573.16	8.00078	1.00001	239631	3727.79	429.457	30.022	2163.22	1219.43	13654.2	4.00107	120.196	256.866	662.385	72834.1	3315.54	3.0006	40.0352	2.00029	38385.1	2237.66
1082.62	2523.14	22.0059	2.00005	240282	3763.48	402.788	21.0149	1990.18	1234.7	13456.9	1.00026	110.167	251.84	585.203	74490.4	3402.21	7.00084	28.013	2.00039	39257.2	2318.71
1085.55	2719.3	9.00099	8.00078	243173	3856.3	422.527	18.0092	2187.64	1261.56	13552.2	5.00104	117.187	244.796	617.633	70931.7	3336.73	9.00143	28.0116	4.00059	37607.2	2280.87
1088.47	2675.51	11.0015	11.0015	239705	3862.07	410.249	20.0131	2175.56	1261.93	13625.1	6.00235	93.1302	229.728	672.59	73927.1	3464.94	6.0009	32.0195	6.00088	39429	2264.2
1091.4	2709.68	12.0021	6.00059	240074	3762.87	402.244	15.0105	2220.84	1241.19	13414.4	6.0022	115.176	267.946	632.895	73306.5	3401.88	5.00067	34.0167	1.00026	37792.2	2257.82
1094.32	2734.26	12.0021	4.00029	241758	3846.16	444.865	12.0056	2237.01	1284.63	13935.2	4.00068	94.1357	254.863	646.136	75933.9	3494.02	6.00176	45.0291	4.00117	40678.2	2356.78
1097.25	2713.96	10.0012	6.00044	239696	3878.14	417.435	17.0098	2274.1	1348.48	14168.4	4.00129	104.159	267.919	696.964	74775	3592.82	8.00117	37.0251	0	39023.9	2335.08
1100.18	2904.59	6.00044	5.00031	241806	3726.57	419.206	22.0156	2155.85	1283.28	14077.8	3.00114	108.182	277.018	675.59	76079.6	3387.18	10.0017	38.0293	6.00088	40752	2414.13
1103.1	2878.84	12.0021	6.00059	240052	3991.11	388.857	19.0115	2243.62	1335.8	14411.9	4.00129	114.195	267.913	651.164	76013.2	3599.68	6.00117	33.0244	4.00068	40394.7	2379.6
1106.03	2733.2	14.0027	5.00043	241453	3662.26	403.241	20.0161	2118.96	1192.94	13775.9	3.00128	172.422	229.699	587.233	75587.1	3411.92	10.0024	51.0355	2.00044	40136.4	2320.37
1108.95	2800.6	10.0015	7.0006	239056	3854.49	430.224	28.0171	2247.35	1262.23	14162.4	3.0004	97.1419	290.129	609.558	75802.6	3489.25	11.0017	40.0235	6.0019	40623.2	2442.52
1111.88	2804.88	4.0002	4.00039	239965	3691	399.98	31.0243	2096.08	1172.9	13642.5	5.00111	145.283	278.003	618.692	73926	3412.89	8.00156	40.0281	3.00092	40170.1	2228.12
1114.81	2815.59	15.0027	4.0002	239838	3848.18	431.548	30.0183	2219.81	1226.5	14152.5	8.00381	121.213	281.996	637.975	75678.8	3504.93	5.00055	33.0193	0	39882.9	2372.6
1117.73	2740.75	6.00044	9.00099	240423	3623.87	413.232	28.0191	2044.32	1234.61	13831.6	4.00105	160.337	248.845	611.573	75517.1	3214.81	6.00098	35.0212	1.00023	40474.4	2254.93
1120.66	2786.68	16.0035	7.00094	242426	3694.85	391.916	28.0219	2114.2	1204.25	14319.8	4.00078	106.179	271.962	589.247	75770.1	3497.16	5.00067	37.0264	5.00177	40711.6	2407.78
1123.58	2643.56	14.0024	7.00077	245549	3656.54	416.26	24.0164	2006.15	1209.03	13875.9	8.00313	160.351	264.906	576.053	76540.2	3384.07	7.00077	34.0226	2.00037	40932.7	2345.25
1126.51	2729.99	9.00099	3.00011	242594	3921.4	431.437	38.0299	2112.77	1263.49	14201.4	5.00189	124.217	272.987	634.942	74791.6	3547.58	7.00111	29.015	5.00128	40343.2	2319.31
1129.44	2682.98	8.00078	5.00031	243094	3834.41	403.071	25.0197	2146.92	1293.95	13606.5	3.00099	115.178	224.648	575.102	73311.5	3309.93	1.00006	30.0167	2.0002	39080.4	2321.66
1132.36	2683.05	5.00031	6.00044	240617	3780.05	409.22	8.0041	2096.08	1176.13	13713.7	1.00028	111.179	241.773	542.618	74451.3	3406.59	3.00026	28.0178	3.00055	39520.7	2268.19
1135.29	2658.43	11.0015	5.00031	240740	3911.51	365.639	18.0121	2027.97	1248.31	13500.8	1.00033	74.0778	254.848	574.074	72937.9	3391.93	3.00033	31.0192	3.00084	38001	2266.51
1138.21	2633.9	10.0015	5.00031	239830	3679.18	366.606	23.0199	2085.7	1194.42	13487	4.00132	93.1278	269.958	615.664	73403.5	3240.53	8.00176	32.0164	4.00095	39259	2230.51
1141.14	2641.36	16.0035	6.00044	239562	3686.26	407.903	17.0088	2077.1	1293.23	13416.9	5.00126	106.158	243.788	544.646	72396.3	3312.03	3.00026	21.0097	2.00024	38418.3	2154.09
1144.07	2671.31	9.00099	5.00043	239764	3693.95	363.375	19.0114	2015.96	1196.78	13550.7	4.00127	82.0922	250.851	535.527	72709	3255.95	9.00143	21.0074	3.00077	39421.4	2321.6
1146.99	2606.18	4.0002	0	240538	3644.6	374.582	24.0158	2014.29	1189.74	13604.7	5.00128	101.149	250.813	494.015	73125.2	3369.81	3.00033	22.0075	1.00018	38978.4	2284.17
1149.92	2661.83	10.0015	4.0002	239959	3558.32	344.302	20.0128	1995.03	1202.75	13357.3	2.00049	120.197	258.873	544.645	72746.3	3185.46	6.00093	28.0163	1.00023	39175.7	2305.96
1152.84	2591.26	17.0035	6.00044	239924	3634.39	350.339	25.0127	2154.6	1255.97	13832.8	5.00165	105.169	253.883	589.332	72820.3	3435.77	3.00043	27.0151	1.00006	38977.5	2270.23
1155.77	2723.64	5.00031	6.00044	240273	3504.79	382.692	27.0175	2003.62	1219.07	13622.2	4.00078	139.27	246.799	523.342	73815.7	3150.32	7.00094	23.0087	4.00039	39471	2219.72
1158.7	2696.87	21.0054	6.00059	239783	3617.1	392.912	28.022	2032.77	1206.75	13906.8	5.00158	95.1234	237.747	584.174	74342.7	3427.8	4.00068	18.0062	1.00023	39917.5	2260.19
1161.62	2708.62	10.0012	4.0002	241341	3561.72	387.698	23.0177	2069.46	1289.6	13608.9	2.00059	132.229	244.778	530.485	74824.7	3359.13	5.0006	21.0095	3.00077	39955.5	2266.14
1164.55	2731.06	11.0015	4.0002	239537	3660.05	376.782	30.0204	2079.26	1187.65	14075.5	6.00193	98.1476	244.807	522.342	73509.7	3466.5	4.00078	25.0147	2.00029	39508.8	2220.42
1167.47	2629.63	9.00121	5.00031	240781	3695.9	374.781	21.0096	1906.71	1185.38	13599.7	11.0023	127.228	255.886	506.164	74716.7	3254.13	6.00073	19.0086	2.00044	40091	2337.38
1170.4	2642.43	11.0016	3.00011	240176	3599.21	390.904	23.0176	2039.38	1173.01	13580	13.0049	104.159	244.79	535.498	72440.5	3450.45	4.00039	15.0049	2.00029	39270.7	2287.8
1173.33	2511.44	16.0031	6.00044	240012	3728.01	358.669	18.0114	2062.16	1238.83	13373.6	6.00244	100.149	229.688	491.954	72456.9	3388.77	4.00029	17.0087	1.00016	37891.1	2266.94
1176.25	2625.37	12.0018	8.00098	241371	3593.79	374.805	19.0118	1982.42	1183.65	13521.7	6.00261	105.158	257.867	510.202	72374.7	3449.82	9.00253	15.006	2.00034	38598.9	2203.98
1179.18	2525.27	15.0027	5.00031	240067	3718.99	343.482	16.0101	2025.72	1247.39	13197.9	3.00062	99.1347	227.671	484.87	71219.6	3242.87	2.00022	18.0079	1.00023	36985.3	2265.29
1182.1	2586.07	8.00078	9.00143	240002	3582.71	327.289	18.0145	1967.26	1204.82	13602.3	2.00042	85.1029	248.837	538.551	72889.4	3276.4	1.00001	13.0037	4.00071	38740.7	2226.09
1185.03	2543.55	13.0021	3.00013	238796	3714.61	353.389	11.007	2038	1180.3	13318.3	3.00055	61.0529	253.853	510.214	71225	3422.47	3.00016	13.0046	3.00048	37969.7	2179.34
1187.96	2599.79	8.00078	7.0006	239655	3710.05	362.431	21.0115	1893.82	1296.65	13185.5	3.00106	96.137	242.771	504.151	71951.5	3258.64	4.00068	29.0162	2.00027	38710.8	2118.34
1190.88	2600.85	11.0015	4.0002	239753	3746.71	316.088	19.0135	2067.97	1218.11	13558.8	6.0019	90.1208	287.045	507.139	71768.2	3307.75	7.00111	23.0115	0	38451.7	2216.83
1193.81	2600.85	6.00044	5.00031	238843	3452.12	372.564	27.0201	1943.51	1153.36	13279.8	4.00098	126.214	218.631	508.151	72130.7	3157.89	4.00059	14.0045	2.00049	38801.3	2259.61
1196.73	2594.59	11.0015	4.0002	243264	3780.37	340.444	32.0235	2069.43	1233.13	13887.5	8.00249	91.1215	253.827	490.967	73259.6	3327.5	3.0004	26.0109	3.00062	38727	2290
1199.66	2661.64	12.0018	8.00078	240227	3529.09	367.547	19.0104	2041.61	1190.41	13633.4	4.00059	122.215	224.676	504.126	72182.1	3156.16	6.00103	26.0114	1.00016	38870.2	2282.18
1202.59	2622.17	16.0031	3.00011	240927	3613.27	370.78	27.0211	1965.32	1251.64	13792.5	8.00274	115.187	263.982	491.954	72970.5	3322.14	3.00055	17.0056	2.00029	38842.4	2339.74
1205.51	2540.16	9.00099	5.00067	239470	3630.21	379.742	22.015	1942.46	1204.94	13369.1	4.00088	166.382	271.967	524.393	72154	3056.48	4.00059	23.011	2.00059	38887.5	2302.4
1208.44	2615.84	11.0017	8.00098	239235	3568.69	392.749	22.0113	2013.81	1193.48	13876.3	9.00299	90.1166	258.932	503.108	72822.2	3291.23	4.00059	24.0118	2.00049	39278.7	2354.94
1211.36	2493.37	9.00099	1.00001	239356	3592.61	368.661	30.0227	1871.41	1140.64	13199.3	6.00144	127.21	228.712	498.04	72463.8	3098.43	6.00059	13.004	3.00084	39593.1	2175.84
1214.29	2487	10.0012	6.00059	240220	3499.94	345.453	26.019	1859.63	1190.66	13191.5	4.00098	98.1339	251.845	490.954	70073.3	3115.46	3.0004	16.0066	1.00018	37795.3	2189.4
1217.22	2511.51	7.0006	2.0001	241156	3537.91	365.558	21.0129	1936.18	1097.69	12993	4.0012	104.155	248.82	489.966	71974.7	3196.61	2.00015	13.0059	3.00048	38212.8	2202.48
1220.14	2528.46	10.0012	4.00029	239749	3648.84	351.53	22.0162	1914.37	1110.32	13467.2	3.00099	96.12	213.636	467.694	71803.1	3302.48	3.00026	9.00331	1.00011	38015.5	2256.83
1223.07	2547.74	12.0018	2.0001	241793	3683.4	351.301	14.0068	1962.92	1133.47	13287.1	5.00175	69.0717	227.676	469.729	69479.4	3268.34	0	9.00253	2.0001	37134.4	2195.27
1225.99	2548.67	4.0002	2.00005	239137	3643.56	345.285	15.0116	1826.64	1223.63	13340.5	2.00073	85.1088	263.913	492.995	72568.4	3310.95	8.00156	9.00451	1.00011	38825.8	2269.58
1228.92	2562.51	10.0012	4.00029	240200	3533.11	343.459	20.0127	1958.47	1168.62	13351	6.00146	75.0779	265.92	433.305	70439.3	3244.28	3.00048	15.0075	1.00004	37386.6	2283.88
1231.85	2627.5	5.00031	2.00005	239769	3464.34	305.917	18.0092	1955.1	1140.92	13150.5	5.00131	80.0945	230.705	475.776	70681.5	3166.49	2.00024	21.0105	6.00103	37953.1	2166.32
1234.77	2557.25	7.0006	4.00029	239445	3519.65	337.317	18.0092	1975.9	1153.42	13347.3	4.00142	88.1162	230.682	433.304	70558.7	3241.49	0	9.00277	3.00062	37576.8	2169.25
1237.7	2529.59	9.00099	3.00011	240069	3521.89	346.371	14.0079	1849.01	1142.96	12984.4	8.00274	117.193	242.784	463.637	70244.7	3045.99	2.00034	9.00316	1.00031	38351.8	2225.5
1240.62	2513.63	12.0018	3.00011	243331	3560.97	326.113	19.0116	2007.79	1135.61	13297.3	1.00023	71.0738	224.653	416.168	69899.1	3238.23	2.0002	11.0039	1.00011	37853.9	2216
1243.55	2605.12	9.00099	10.0014	239958	3566.99	313.784	14.0063	1871.15	1169.7	12911.3	5.00079	155.313	227.693	436.423	70352	3111.02	4.00029	13.0043	2.00049	38133.6	2211.67
1246.48	2510.38	7.0006	2.00005	239879	3594.92	344.295	20.0093	2034.84	1145.9	13370.8	5.00128	105.139	243.789	503.126	71086	3302.69	8.00156	21.01	2.00049	38026.6	2179.13
1249.4	2562.51	11.0015	2.00005	240136	3508.74	325.134	19.0076	1944.46	1132.68	13063.2	8.00259	110.172	255.841	456.58	71829.2	3145.66	1.00001	13.0043	0	38868.7	2235.24
1252.33	2475.31	16.0031	2.00005	239578	3580.81	335.256	26.0164	2038.18	1230.35	13229.2	7.00179	90.1144	245.802	534.538	71505.7	3267.26	2.00022	15.0049	1.00013	37996.7	2236.36
1255.25	2615.84	11.0015	4.00049	241783	3480.68	301.856	29.0216	1881.06	1174.87	13063.3	2.00064	162.339	221.652	514.214	71577.8	3068.54	2.0002	11.0047	2.00022	39129.1	2171.5
1258.18	2582.74	11.0015	8.00078	239433	3621.66	361.486	29.0188	1955.55	1152.99	13439.3	10.0032	90.1144	245.819	435.346	71437.9	3275.19	3.00026	12.0056	1.00006	38107.7	2244.08
1261.11	2554.06	14.0024	5.00031	242085	3491.85	436.35	25.017	1896.19	1161.82	13162.9	3.00033	103.14	230.688	452.557	72389.4	3155.87	6.00044	13.0056	0	39106.3	2268.03
1264.03	2518.89	4.0002	5.00031	242500	3522.63	376.692	20.0146	1911.81	1108.94	13053.2	4.00105	91.1145	262.893	457.546	71158.2	3063.48	3.00033	17.0077	1.00011	37980.9	2216.97
1266.96	2447.7	11.0017	7.00077	239714	3433.56	368.599	23.0134	1822.86	1074.86	12686.2	3.00092	93.1229	223.657	449.501	68182.7	3147.55	1.00011	9.00297	3.00026	36771.2	2127.65
1269.88	2519.95	11.0015	2.00005	239125	3443.84	340.244	21.0125	1817.96	1091.27	12745.8	3.0007	89.1077	232.736	412.076	68743.2	3139.83	0	8.00293	1.00009	36926.2	2125.43
1272.81	2477.43	15.0027	0	239205	3568.42	324.097	18.0097	1877.41	1191.24	13097	5.00211	90.1165	236.721	406.055	70006.4	3228.71	2.00024	10.003	3.00055	37087.5	2173.76
1275.74	2554.06	15.0027	8.00078	242095	3630.63	315.164	17.0085	1892.34	1152.56	12856.4	7.00197	68.0675	236.752	464.659	70919.8	3218.49	0	14.005	2.00042	37938.2	2209.91
1278.66	2491.25	7.0006	5.00031	239200	3529.03	324.084	13.008	2004.9	1195.57	12668.9	3.00079	95.1243	243.802	460.591	69561.3	3130.48	0	13.0043	0	36650.5	2150.57
1281.59	2470.06	12.0018	2.00005	240700	3322.34	295.931	10.006	1877.85	1130.39	12829.9	6.00264	81.0997	211.589	412.076	69542.9	3081.94	1.00006	13.004	1.00016	37204.3	2106.23
1284.51	2482.75	6.00044	5.00031	240375	3259.11	311.882	23.0177	1833.45	1089.42	12629.5	2.00039	89.1054	216.646	406.016	67088.3	3001.06	0	12.0038	2.00044	36495.9	2120.2
1287.44	2508.32	10.0012	2.00005	240532	3223.02	318.866	23.0124	1776.53	1076.18	12525.9	7.00145	115.176	198.534	417.141	68076.4	2949.98	7.00111	13.0051	0	36998	2114.56
1290.37	2399.96	12.0018	9.00099	239331	3191.85	335.119	18.0099	1847	1126.64	12945.9	8.00215	88.1099	227.693	412.086	67912	3102.29	6.00088	13.0037	1.00016	36234.4	2075.4
1293.29	2525.27	6.00044	3.00018	239305	3203.43	302.878	32.0211	1727.96	1060.69	12298	5.00153	122.21	223.642	418.147	68528.1	3004.68	3.00033	9.00231	3.00052	37018.5	2064.76
1296.22	2404.32	8.00078	6.00044	241928	3269.86	325.023	13.0061	1770.14	1072.95	12729.9	8.00137	83.1025	245.772	402.996	67919	2984.48	2.00015	10.0022	0	36401	2000.36
1299.14	2536.97	11.0015	4.00029	239473	3256.44	289.635	26.0178	1775.45	1077.14	12489	1.00028	121.199	240.765	388.859	68931.3	2973.79	1.00013	13.0059	1.00013	37337.7	2080.79
1302.07	2459.38	7.0006	3.00018	242451	3283.5	319.961	25.0164	1767	1195.35	12592.1	3.00092	88.1038	217.646	405.035	67401.4	2957.11	1.00013	9.00255	1.00016	36485.5	2062.06
1305	2467.88	10.0012	4.0002	239748	3218.68	330.04	32.0238	1784.63	1138.7	12653.3	4.00144	141.268	207.545	421.22	68975.2	2963.03	0	13.004	0	37162.3	2014.97
1307.92	2404.32	9.00099	5.00043	239906	3336.76	351.432	20.0137	1818.43	1186.32	12946.4	7.00175	102.142	209.571	439.359	68379.8	3008.4	5.00116	8.00222	2.00029	36866.8	2162.47
1310.85	2459.38	14.0024	4.00029	239601	3336.36	294.866	21.0131	1763.21	1067.68	12644.2	5.00177	93.1119	219.652	374.728	68346.2	3045.93	3.00048	10.0027	1.00021	36859.1	2113.71
1313.77	2415.93	8.00078	4.0002	239513	3559.59	292.729	18.0084	1838.57	1130.9	12932.5	4.00107	86.1052	219.657	367.663	69030.5	3030.11	3.00033	9.00204	3.00038	37075.6	2162.26

## Sheet: Fig6e-h_Chip-A_PDMS-coated_PBS
#Sputter Time (s)	H-	C-	NH-	O-	OH-	^18O-	F-	Si-	^30Si-	S-	O_2-	Cl-	SiC-	^29SiN-	SiO_2-	SiO_3-	Si_3-	Si_3N-
1	118922	21534.3	26.018	127571	3583.22	187.757	595.441	11927.9	402.967	134.41	486.021	227.037	8055.35	428.834	4878.14	827.242	177.769	4.00059
5	20552.6	20178.2	144.462	240662	3664.56	1136.05	20908.1	58740.5	1579.98	500.548	4841.03	230.996	8903.53	5210.3	43430.8	11724.3	553.787	42.0322
9	24714.8	696.334	422.192	165625	1638.09	360.26	11671.5	126157	3225.85	60.0647	743.747	24.0111	267.892	8990.79	5359.56	830.223	2067.75	159.446
13	22676.5	298.097	328.33	19961.1	642.054	35.02	1280.53	148376	3756.17	21.0222	117.322	35.0244	137.251	11827.8	322.215	60.0691	3705.13	266.885
17	22792.7	258.816	301.104	8200.68	531.681	16.0043	563.906	150714	3817.6	19.0219	116.317	30.0135	135.251	12734.8	141.555	18.0084	3859.96	263.851
21	22989	200.499	301.106	6356.18	465.378	9.00212	378.765	145541	3773.56	35.0447	120.377	21.0077	121.187	12328.8	128.424	20.0135	3814.84	271.913
25	23384.6	208.542	315.245	6119.16	486.548	15.0043	342.523	148166	3976.91	20.0202	125.337	22.0091	110.178	12504.3	125.456	19.009	3762.28	290.035
29	24763.4	184.42	314.21	6189.47	540.591	15.0037	323.28	160575	3933.44	34.0345	137.428	19.0114	114.173	14049.9	117.405	23.0114	4301.57	291.034
33	23439.2	188.434	324.298	5914.61	486.633	13.0031	308.169	148907	3845.48	20.0153	119.298	12.0032	96.1337	12665	116.396	12.0056	3904.77	289.022
37	23418.8	189.439	331.353	5849.39	510.446	17.0044	272.939	148912	3952.73	22.0148	126.308	24.0119	62.0548	12698.1	92.293	15.0057	3843.93	248.792
41	23091.8	153.29	322.28	5249.75	481.183	12.0021	244.736	148069	3833.33	17.0093	136.335	17.0057	78.0904	12838.7	95.2559	14.0047	3847.96	307.165
45	23886.8	159.311	338.395	5867.5	544.128	7.00105	329.407	151849	3928.81	23.0196	133.375	16.0059	108.16	12522.3	90.2972	17.008	3708.48	280.98
49	22889.6	160.314	284.995	5367.15	478.95	13.0056	275.952	145242	3685.41	16.0156	109.269	14.0026	65.0584	12947.3	105.324	13.0061	3921.8	283.038
53	24687.7	149.29	356.547	5583.72	533.074	7.00144	273.929	157251	4062.75	11.0086	131.338	20.0081	69.0658	13811.8	90.2642	21.0117	4277.53	353.521
57	24246.9	155.304	354.542	5888.8	536.539	15.0043	246.748	154402	3844.3	14.0087	115.247	27.0122	76.0801	12185.5	76.1899	12.0044	3664.86	297.097
61	23057.4	133.221	324.323	5678.5	513.098	10.0016	239.721	147579	3807.05	17.0148	135.355	21.0093	67.0658	12500.6	98.2618	10.0067	3723.28	272.949
65	23662.6	125.191	316.225	5201.57	491.62	9.00169	231.654	150852	3963.78	12.0111	115.279	15.0049	62.0523	13153.2	83.2476	16.008	3901.59	279.982
69	22866.5	124.195	323.286	5359.63	489.504	12.0035	240.722	142588	3740.31	18.0163	123.327	18.0068	66.0562	11306.5	84.2554	14.0105	3228.02	237.694
73	22937.3	127.197	296.083	5242.83	509.67	7.0011	239.707	143890	3815.94	16.0104	102.208	19.0069	64.0584	12030	107.34	14.0071	3693.03	258.816
77	23456.1	106.144	290.052	5181.78	482.911	9.00159	244.73	149735	3877.44	18.013	142.376	9.00227	64.0548	12138.2	91.2959	7.003	3479.32	274.957
81	23384	136.228	325.289	5237.08	496.428	14.0034	231.662	150531	3820.63	8.00557	129.313	23.0113	59.0498	12155.3	89.2795	5.00129	3503.52	250.766
85	24796.4	114.159	327.307	5610.42	550.841	11.0023	274.921	154176	4115.82	14.0128	104.243	18.0076	75.0879	12726.6	90.2709	19.0131	3865.43	292.04
89	23801.5	111.151	320.256	5189.27	489.422	9.00232	216.573	149695	3768.04	7.00457	116.254	22.0094	53.0469	12173.8	88.2466	10.0032	3658.21	272.952
93	23344.4	130.207	304.143	5184.39	487.943	12.0037	219.615	147846	3802.52	16.0144	94.207	16.0055	52.0491	11304	73.2114	11.0035	3405.98	269.89
97	25293.3	115.162	358.574	5645.03	549.733	7.00159	255.804	160579	4071.97	11.0084	157.448	25.0107	75.0815	13082.7	93.2397	7.00252	4038.14	303.14
101	24806	123.186	360.598	5288.44	531.485	7.0011	230.683	152965	3938.69	9.00814	118.287	10.0027	57.0482	12535.4	89.2805	7.00296	3726.29	275.941
105	23842.9	122.185	312.195	5070.06	501.004	9.00286	241.718	152157	3980.67	9.00467	113.219	11.0032	59.0525	12464.3	79.2207	8.00166	3876.64	280.983
109	25678.6	132.213	349.496	5251.54	583.426	8.00161	278.962	166669	4182.52	14.0121	138.364	17.006	50.0404	13585.4	100.339	4.00068	4295.1	327.318
113	24921.2	112.153	340.441	5521.05	542.704	7.00105	236.689	157530	4011.93	15.0158	125.34	15.0043	66.0563	12291.2	87.2782	4.0021	3794.19	288.037
117	24784.2	127.216	337.386	5288.39	532.57	10.0035	253.792	159408	4022.43	16.0129	118.293	28.0166	73.0749	12751.8	93.2651	11.0051	3943.86	308.191
121	25198.1	98.1176	323.274	5048.9	527.737	7.00139	239.704	166208	4164.41	8.00591	134.329	16.0054	59.0476	13441.7	86.2641	6.00088	4099.39	344.461
125	25487	112.156	346.461	5471.1	570.893	8.00225	231.669	165687	4278.43	17.0131	127.32	15.0057	50.0401	12529.9	83.2879	7.0031	3816.28	292.066
129	24919.9	100.122	372.744	5232.42	511.124	9.00198	237.695	162864	4136.94	10.0077	126.306	12.0043	50.0379	12936.9	93.3179	10.0034	4147.46	325.319
133	26396.6	96.1215	372.692	5243.11	574.133	8.00181	245.767	173226	4354.86	8.00865	134.364	12.0037	63.0543	13949.9	103.33	17.0094	4326.77	311.196
137	25664	119.174	387.84	5349.24	550.531	12.0039	279.956	164854	4194.98	13.0107	136.353	17.0063	64.0583	12632.1	71.1962	7.00354	3852.15	286.032
141	24812.7	106.139	354.556	5052.03	556.085	15.0043	276.937	162475	4229.67	10.0093	144.402	16.0039	53.0479	12643.2	76.2123	8.00283	3907.56	259.845
145	25125.6	88.0977	364.654	5012.94	502.491	6.00107	265.865	160292	4102.35	10.0055	113.23	18.0081	49.0433	12553.7	60.174	7.00178	3835.86	300.097
149	24207.3	98.1199	379.758	4950.49	502.565	8.00098	349.487	153982	4009.73	13.011	125.31	11.0029	56.0484	11809.4	64.1683	4.00142	3447.72	236.697
153	25439	119.174	350.51	5281.47	567.254	13.0041	312.205	160810	4175.32	12.0113	120.295	12.0062	63.0576	12836.2	83.276	8.00322	3862.47	299.1
157	25515.6	92.1035	346.473	5095.4	529.854	9.00212	249.772	165774	4246.14	8.00626	130.312	13.0042	58.0514	12529.8	66.1953	18.0086	3890.96	299.098
161	24373.5	85.0886	322.288	4788.7	530.839	8.0021	286.007	163606	4311.21	8.00679	117.272	16.0057	57.0462	12500.9	71.2398	13.0053	3733.91	278.98
165	26619.1	62.047	352.513	5257.54	580.906	7.00061	257.811	177914	4507.6	17.0178	149.462	14.0046	55.0529	13723.5	77.2164	7.00169	4366.27	329.333
169	24939.4	85.0906	338.408	5190.19	539.185	10.0039	293.062	165952	4269.75	13.0112	127.328	10.0022	49.0346	12541.3	62.2005	10.0051	3875.55	294.085
173	24468.8	92.1052	330.36	4708.31	504.128	13.0032	236.693	167336	4210.16	11.0082	114.26	14.0051	51.0335	12154.5	71.1778	8.00264	4009.87	280.971
177	26534.6	106.138	351.506	5337.83	577.887	10.0031	327.308	177352	4346.4	11.0082	133.324	9.00354	48.0355	13058.7	91.2893	7.00227	4038.28	280.978
181	25388.6	79.0806	387.844	5061.49	544.074	11.004	284.996	172871	4257	10.0092	127.338	7.00256	43.0296	12676.2	84.2688	8.00391	4039.34	293.08
185	25558	87.0947	376.741	5002.81	542.246	5.00071	252.791	171643	4358.16	14.0091	123.301	11.0042	51.0358	12728.6	62.1608	8.00332	4145.21	276.962
189	26639.8	96.1127	385.821	4857.75	558.185	11.0034	305.157	185441	4744.21	9.00794	113.25	11.0041	44.0346	13964.7	82.2477	9.00335	4491.87	326.304
193	26418.4	93.1067	383.802	5244.21	564.665	16.0047	284.994	177753	4538.98	7.00736	109.258	15.0049	45.0303	12634.4	79.2401	6.00259	4000.32	264.88
197	25298.7	76.0745	336.412	5035.2	557.046	7.00154	256.816	171193	4474.24	9.00848	106.242	9.00198	55.0456	12536.1	70.2185	4.00176	4050.06	306.182
201	25058.5	84.0864	363.651	4637.52	515.959	8.00112	231.661	174898	4500.82	8.00797	114.261	11.0026	38.0235	12975.6	55.1475	3.0012	4179.71	329.331
205	24880.2	94.1191	353.543	4988.4	535.867	10.0019	273.923	168785	4486.65	7.00525	126.296	10.0033	52.0404	11855.8	59.1515	4.00103	3638.48	253.804
209	24803.9	76.0769	387.843	4914.5	514.2	9.00139	244.731	166713	4250.07	14.0109	133.344	18.0071	65.0677	12495.5	62.2078	3.00071	3800.11	277.977
213	25239.8	79.0769	343.449	4484.92	490.157	8.00156	254.804	171506	4223.78	10.0091	141.371	7.00222	43.0238	12694	63.1684	6.00269	3996.38	314.245
217	25731.4	82.0834	364.631	5103.43	575.237	3.00056	291.061	172531	4482.75	3.00213	116.256	11.0041	44.0289	11823.3	60.1622	8.00254	3819.84	278.961
221	25473.1	77.0767	354.535	4943.02	551.435	11.0041	265.869	171798	4461.39	5.0034	138.347	4.00049	48.0391	12557.9	70.2129	5.00203	4074.44	277.987
225	25108.8	66.0551	355.539	4687.62	513.163	6.00117	248.766	169685	4365.5	8.00586	126.283	16.0051	38.0243	12421.3	74.2318	5.00198	3940.46	299.093
229	24474.9	76.0708	354.539	4642.31	518.006	4.00107	245.75	168828	4385.3	5.00276	137.352	16.0054	45.0318	11494	59.1803	6.00215	3550.15	223.626
233	25723.7	78.0763	380.789	5026.41	573.522	8.00195	268.894	170141	4381.37	10.0101	113.276	14.0066	49.0365	12270.2	65.1875	5.00227	4078.2	303.137
237	25567.2	54.0357	354.534	4970.92	539.922	12.0039	247.769	172224	4465.99	6.00362	142.355	10.003	31.0187	12603.1	75.2267	5.00198	3950.81	286.031
241	24886.2	67.0555	371.721	4676.97	521.293	8.00078	265.863	174728	4598.2	4.00269	111.225	12.003	39.0258	12043.5	76.2088	2.00068	3835.49	245.742
245	26766.4	71.0634	403.021	5136.86	568.315	7.00095	267.884	179361	4716.18	8.00704	131.326	10.0025	40.032	12963.8	72.2489	3.00061	4142.98	271.901
249	26091.6	65.0517	349.501	4809.21	549.874	10.0042	286.018	177563	4634.46	12.0146	125.341	8.00239	41.0262	12780.2	55.1565	4.00063	4079.18	296.086
253	25023	72.0669	344.455	4540.75	533.328	7.00081	258.829	172951	4288.14	2.00059	122.258	14.0038	44.0287	12005.6	46.1104	6.00151	3826.03	276.949
257	25754.9	80.0829	342.436	5120.88	548.494	11.0047	263.866	178644	4429.56	14.0123	106.247	9.00305	44.032	12569.4	58.1809	6.00161	3937.8	280.986
261	25774	63.05	350.517	4560.8	527.443	9.00144	243.736	174722	4365.27	9.00535	134.304	10.0021	39.0247	12162.6	69.2022	1.00037	3945.94	255.813
265	25282.7	60.0508	349.528	4443.06	523.183	9.00261	249.773	175614	4461.08	5.00452	123.294	6.00215	51.0397	12181.9	65.16	3.00125	3977.58	297.089
269	27677.9	78.0746	354.578	5086.95	596.791	9.00149	274.962	186821	4753.32	10.0051	132.298	13.0047	51.0412	13623.1	67.2147	7.00178	4390.99	308.195
273	25738.9	69.0582	396.94	4998.22	574.022	15.0047	257.81	180249	4477.87	4.00337	140.347	8.00205	40.0301	12505.9	65.1806	5.0009	3914.93	305.167
277	26328.5	68.0567	366.661	4790.77	541.694	9.00217	290.056	183711	4584.54	5.00506	148.392	20.01	42.0279	13215.8	76.2352	5.00203	4356.48	309.209
281	27352	54.0375	389.882	4620.66	561.137	7.00154	268.881	191534	4793.19	0.000195742	155.421	12.0032	31.0168	13624.9	70.2374	10.004	4443.67	307.218
285	26409.7	75.0764	368.671	4912.93	581.676	6.00088	256.818	182661	4619.93	8.0064	119.275	19.0096	46.0385	12240.4	75.1927	3.00071	3848.47	281.971
289	25907.5	63.052	359.596	4718.06	553.98	11.0033	291.039	174681	4495.21	14.0152	145.415	9.00286	33.0211	12417.4	58.1616	4.00137	3951.71	275.958
293	26724.4	64.0505	369.673	4491.64	520.507	11.0033	287.033	185528	4675.6	7.00535	149.399	10.0021	32.0221	12922.8	71.227	3.001	4252.24	291.032
297	27073.5	78.0751	427.255	5325.18	553.152	5.00125	330.341	185076	4806.83	15.0178	117.324	6.00161	55.0535	12247.5	56.1444	5.00252	3793.05	310.181
301	26945	55.0379	384.811	4858.99	553.028	5.00071	331.36	183244	4581.52	6.00518	156.45	10.0022	55.0461	13436.7	47.1342	3.00095	4330.62	292.072
305	27375.7	60.0444	375.735	4664.07	585.45	9.00164	338.438	193447	4799.19	1.00051	146.366	17.0086	34.0205	13691.7	70.2367	6.00186	4366.81	326.322
309	26472.6	58.0413	357.574	4858.33	581.824	7.001	265.867	185170	4706.81	11.0129	161.507	17.0075	52.0489	12331.9	64.1696	3.0011	3939.58	291.039
313	26122.8	59.044	382.801	4741.06	550.752	7.0034	253.804	180095	4686.49	10.0095	129.33	19.008	41.0285	12669	70.177	6.00239	3969.3	293.058
317	25640.6	48.0294	366.643	4550.25	514.187	12.0024	244.733	175407	4449.7	13.0087	134.34	12.0038	26.0104	12585	57.156	7.00252	3955.19	290.026
321	24919.1	58.049	373.711	4504.85	524.909	2.0002	228.654	174162	4523.82	4.00293	123.275	7.00193	42.0261	11324	60.1537	4.00127	3515.98	245.738
325	26188.2	49.0337	371.691	4777.26	545.757	4.00078	263.856	180977	4572.71	7.00398	146.351	12.0026	34.0183	12776.7	61.1611	7.00354	3979.31	296.084
329	26053.8	46.0258	359.588	4579.65	528.102	10.0025	258.834	177953	4536.45	10.0091	123.311	7.00208	25.0117	12342.7	65.1923	2.00078	3875.1	306.188
333	25853	39.0192	318.241	4348.57	528.03	5.00076	258.857	180062	4484.44	9.00652	116.261	8.00244	35.0214	12192.5	60.1489	3.00115	3955.01	301.124
337	26774.6	63.0491	372.72	5039.96	590.419	5.00115	258.826	186022	4705.38	4.00327	138.343	9.00227	44.0319	12443.9	58.1599	1.00027	4073.07	326.313
341	24737.1	58.0415	353.522	4284.76	485.709	6.00073	212.562	167175	4306.87	7.00584	117.266	9.00256	26.0131	11661.3	54.1349	3.00105	3716.65	273.914
345	24340.2	49.0321	328.322	4403.68	517.091	11.0022	230.662	171204	4372.76	9.00677	106.233	5.00076	35.0179	10892.4	54.1378	3.00129	3283.7	259.843
349	25692	53.0344	343.441	4594.43	536.578	7.00212	216.581	175604	4537.27	5.00286	120.247	9.00183	35.0201	12111.9	49.1093	4.00117	3779.55	275.951
353	26529.1	35.0164	376.73	4549.84	566.278	8.00137	254.856	182594	4737.46	6.00454	143.367	12.0036	37.0236	12597.4	76.221	3.00095	3983.17	304.141
357	25843.5	55.037	345.453	4408.2	543.9	5.00085	236.697	178202	4520.07	8.00679	113.261	7.00208	35.0219	12338.1	55.1236	2.00049	3856.65	294.094
361	27469.3	50.0323	393.917	4991.18	610.954	10.0031	228.648	192263	4785.97	2.00274	128.324	17.0077	38.0244	13264.3	51.1396	2.00068	4436.4	276.95
365	26432.8	55.0376	361.607	4785.7	548.378	6.00112	218.595	178860	4603.97	7.00486	122.278	14.005	39.0222	12492.8	49.1329	3.0011	3978.33	273.94
369	25849.4	42.0237	363.627	4792.64	553.124	8.00137	242.72	184526	4742.01	11.0091	119.291	9.00325	38.029	12997.5	64.1743	2.00049	4325.54	309.24
373	27313.1	45.0268	328.322	4525.4	560.676	8.00122	221.599	190305	4840.24	8.00733	136.347	15.0064	26.0134	13720.3	71.2159	2.00127	4576.33	317.241
377	26348.1	48.0308	385.818	4720.41	569.322	8.00122	225.644	182146	4590.24	6.00543	123.302	10.0033	31.016	12089.7	50.1396	3.0012	3944.34	284.998
381	25809.6	56.0391	372.69	4480.68	512.269	10.0028	245.759	184442	4640.75	4.00327	117.272	8.00303	28.0149	12848.9	65.1908	2.00078	4088.84	280.982
385	28053.9	48.0281	410.057	4807.7	586.478	17.0066	243.736	191527	4919.86	6.00513	148.389	10.0032	40.0222	13685.5	62.1953	3.00095	4604.88	306.142
389	26078.5	65.0517	391.945	4666.6	546.098	7.0011	262.864	181630	4657.32	8.00669	122.281	12.0035	31.0154	12320.4	58.1653	6.00337	3907.28	273.93
393	26449.3	64.0544	337.386	4672.1	564.846	8.00171	244.754	185576	4678.6	10.0077	139.352	13.0044	49.0395	12656.5	55.1581	3.0012	4207.49	315.27
397	27336.1	38.0186	385.827	4487.05	570.993	10.0023	235.684	196828	4891.92	2.00147	134.335	6.00176	29.0151	13466.7	63.212	3.00125	4508.79	357.556
401	26555.8	72.0686	426.243	4869.75	577.13	15.0051	248.766	187413	4774.24	4.00303	143.362	11.0025	40.0289	12274.5	63.1853	3.00105	3971.86	255.807
405	25986.1	57.0419	349.513	4699.78	552.315	12.0023	230.659	183908	4529.64	6.00479	114.257	10.0024	34.0192	12363.3	71.1899	2.00049	4030.1	272.933
409	26140.1	41.022	329.338	4293.04	528.863	6.00088	234.694	183723	4617.22	11.009	137.358	5.00105	24.0106	12609.1	51.1308	1.00027	4152.58	301.105
413	24980.7	52.0362	360.583	4432.72	533.985	15.0058	231.662	173505	4536.08	5.00379	126.295	6.00137	33.019	11448.2	53.1294	5.00056	3484.44	243.733
417	26017.2	50.0313	371.696	4812.02	570.476	8.00146	247.748	177917	4574.45	8.00625	132.326	7.00266	37.02	12173	57.1418	3.0009	3919.46	267.9
421	24942.6	42.022	314.214	4211.36	475.02	10.0024	202.509	175946	4625.97	7.00486	117.25	8.00186	27.014	11809	63.187	4.00176	3804.16	239.713
425	25212.5	52.0344	346.48	4558.25	534.609	6.00122	203.51	175577	4477.04	3.00247	137.342	13.006	28.0122	11325.8	44.1071	2.00044	3497.64	234.673
429	25524.7	48.0289	345.453	4681.96	537.009	10.0033	225.64	179697	4469.2	2.00181	139.35	13.0056	38.0332	12093.8	64.1625	1.00027	3906.66	279.955
433	26565.3	44.0237	382.825	4530.97	543.931	13.0037	253.803	182234	4636.22	3.00237	127.29	14.0044	39.0259	12054.1	59.1225	3.00076	3837.15	293.102
437	26327.1	51.0362	324.289	4422.16	542.05	12.0029	227.644	180394	4732.4	5.0034	140.354	3.00081	34.0174	12128.5	60.1868	6.0021	3900.68	247.76
441	28511.5	63.0502	409.038	4983.53	606.369	11.0029	234.683	195307	4881.58	10.009	132.322	8.00225	29.0182	13489.1	71.2379	7.003	4463.41	312.196
445	26587.8	62.0472	349.504	4862.36	564.076	10.0022	221.598	184504	4654.83	4.00367	121.297	12.0042	31.0177	12627.7	65.1442	3.0012	4141.9	297.133
449	27085.8	56.0385	357.577	4807.72	525.337	11.0025	233.692	187684	4678.08	8.00601	142.365	4.00098	34.0226	12961.3	52.137	1.00017	4259.81	279.006
453	28325.6	47.034	367.645	4725.14	571.335	9.00183	275.961	197773	4762.65	5.00423	155.436	13.0044	30.0146	13694.2	63.1661	5.00252	4457.08	371.689
457	27075.9	71.0619	372.703	5058.77	586.054	6.00054	241.73	186298	4832.26	8.00645	126.309	18.0091	43.0257	12327.2	62.1832	3.001	3864.25	259.824
461	27108.1	64.0532	382.786	4683.19	553.306	13.0033	265.875	184397	4777.04	4.00279	124.288	15.0052	40.0274	12913.4	80.2505	8.00415	4208.57	311.204
465	28283.7	41.0205	375.749	4613.82	614.939	8.00195	268.887	200879	4829.34	1.00154	124.313	8.00215	28.0141	13773	61.1677	0	4461.49	354.542
469	26883	63.0491	362.608	4949.58	557.474	8.00137	239.712	186320	4686.46	7.00638	110.254	10.002	37.0216	12693.7	61.1532	2.00064	4096.31	283.984
473	26649.2	50.0354	377.781	4823.74	537.226	15.0042	210.555	188134	4711.1	3.00129	142.346	6.00171	35.02	13143.6	66.1739	3.00085	4248.89	313.238
477	27624.5	55.0379	384.818	4668.44	585.702	8.00308	230.662	196155	4936.33	3.00286	136.341	8.00254	34.0234	13710.6	80.2354	2.00068	4611.11	348.488
481	26908.1	56.0417	398.937	5109.6	584.87	13.0036	230.659	191084	4837.71	10.0077	141.374	12.0032	40.0302	12363.2	47.1174	3.00164	4092.84	268.9
485	26383.6	61.0544	375.738	4638.76	551.419	11.0034	234.69	185473	4790.63	7.0074	143.415	15.0049	34.0195	12652	55.144	8.00244	4132.21	343.454
489	26393.2	38.0189	350.5	4434.92	539.356	4.00034	188.443	185923	4672.48	4.00205	119.244	8.00239	37.0255	12785.5	62.1838	2.00049	4146.62	284.005
493	25717.9	62.0518	380.778	4596.66	536.863	11.0042	212.571	179368	4649.81	5.0034	116.243	13.0053	33.0203	11496.5	54.1467	2.00034	3583.45	270.901
497	26182.3	54.0369	353.526	4703.6	548.539	7.00144	208.531	182433	4701.16	4.00303	120.275	13.0039	40.0248	12326.7	42.1028	2.00068	4040.65	295.106
501	25518.7	46.028	365.637	4311.69	517.524	10.0027	220.614	181047	4626.41	2.00166	123.285	9.00203	34.0219	12435.4	49.1278	4.00181	4051.23	290.049
505	25575.5	51.0319	381.777	4538.26	544.619	15.0046	214.575	180730	4555.72	2.00151	136.347	13.0033	33.0168	11608.3	62.1546	2.00034	3762.09	235.679
509	25605.3	44.026	372.725	4673.99	548.348	6.00117	231.676	176664	4378.62	6.00587	135.353	10.0033	36.0183	12142	39.0781	2.00073	3888.61	287.049
513	26598	44.0237	379.765	4449.36	517.506	7.00154	228.656	185990	4893.16	6.00484	116.273	12.0056	34.0168	12730.5	35.0837	7.00281	4106.93	305.143
517	25505.3	63.05	339.415	4699.31	544.117	8.0023	210.547	180086	4576.07	9.00755	130.327	10.0049	37.0232	11559.4	59.1535	2.00068	3536.89	224.62
521	26154.7	45.0263	378.765	4709.37	526.563	9.00203	211.558	180536	4715.53	9.00784	107.239	9.00374	33.0192	12231.3	60.1553	3.001	3988.16	280.979
525	26200.3	40.0205	340.429	4512.84	534.759	7.0012	213.565	184162	4723.55	2.00107	155.391	17.0045	27.0159	12431.7	44.1136	4.00161	3948.99	269.896
529	26052.3	55.0385	375.738	4521.89	524.548	11.0035	220.599	183254	4777.13	7.00594	132.343	6.00107	32.0193	12294	47.115	1.00022	3990.75	292.048
533	28596.5	52.0331	415.123	4889.35	612.737	13.0032	205.535	200058	4963.39	5.00491	155.468	16.0061	37.0205	13840	69.2121	5.00222	4532.46	342.456
537	26808.7	55.0376	377.794	4812.51	553.752	6.00088	233.666	187804	4786.55	11.0106	128.338	7.00154	39.0289	12594.8	63.1646	1.00037	4093.31	278.974
541	26680.2	51.0324	331.353	4584.21	548.261	9.00305	235.689	186694	4866.92	5.00393	138.348	17.0078	30.0154	12958.7	49.1244	0	4349.46	305.181
545	28213.6	36.016	354.533	4888.82	602.187	9.00125	238.7	200886	4958.38	6.00631	125.303	12.0052	32.0206	13766.8	59.1704	5.00183	4620.25	311.198
549	26732.2	39.02	408.046	4711.94	553.561	6.00068	224.645	190105	4838.14	15.0139	117.286	9.003	34.0213	12663	46.1048	6.00215	4056.61	284.007
553	26146.1	48.0282	368.672	4360.36	535.037	12.0021	244.739	188168	4804.6	8.00679	120.281	11.0029	35.0217	12543	50.1575	0	4149.37	278.968
557	28045.7	63.0513	391.869	4836	606.356	8.00293	239.717	197873	5003.42	3.00242	142.363	11.0053	39.024	13581.8	64.1771	2.00063	4552.52	325.298
561	26657.5	50.0318	393.908	4810.21	556.339	10.0019	223.621	190444	4779.98	3.00139	139.325	4.00156	27.0149	12526.2	55.1313	2.00039	4181.44	287.032
565	26686.3	46.0271	383.804	4858.04	577.611	12.0025	241.718	192949	4849.99	6.00479	126.299	11.0041	37.0281	12990.8	59.1874	0	4366.38	300.128
569	27587.8	40.0213	371.684	4534.25	573.681	8.00176	231.656	194451	4931.8	4.00288	112.247	9.0034	29.0209	13506.6	56.1715	5.00154	4528.97	293.061
573	26513.4	61.0501	368.697	4827.42	582.265	9.00183	224.635	192999	4860.48	4.00367	147.41	10.0027	35.0233	12070.5	60.1794	3.001	4037.45	271.916
577	26416	43.0241	377.745	4636.98	536.43	10.0018	199.495	186773	4833.89	5.00315	136.317	14.0062	43.0292	12631.4	62.1825	3.00066	4126.71	304.154
581	26280.2	41.0217	344.446	4321.86	527.211	13.0039	205.527	189497	4738.22	4.00293	134.322	14.0055	30.0158	12994.8	48.1305	1.00032	4178.3	297.092
585	26631.9	69.0647	378.755	4780.18	584.122	9.00173	204.513	193182	4815.97	7.00564	152.406	16.0078	39.0215	11949.4	51.1358	4.00166	3847.58	265.886
589	26484.3	38.0189	354.54	4631.39	549.207	5.00115	238.698	190926	4780.89	1.00071	146.367	17.0061	41.0278	12945.3	57.1656	2.00078	4411.47	293.102
593	28077.9	37.0167	396.917	4568.41	578.639	13.0033	212.563	198366	4988.36	7.00579	182.579	16.0059	31.0214	13735.6	45.1279	5.00188	4638.37	357.56
597	26961.8	70.0648	411.071	5041.03	589.544	7.00129	231.66	194304	4896.5	7.00442	125.281	6.00264	36.0241	12194.2	61.1877	1.00046	3992.68	258.824
601	27069.4	60.0475	401.988	4822.71	554.757	10.0022	226.648	189183	4785.01	3.00301	141.359	9.003	43.0266	12639.1	50.157	5.00203	4381.1	291.059
605	26807.9	35.016	363.629	4384.68	514.978	7.00095	218.583	190314	4831.25	5.00286	128.281	5.00139	30.0139	13112.7	77.2349	5.00208	4346.48	330.335
609	26534.6	51.0324	373.7	4582.28	536.465	14.0039	237.691	187611	4735.54	2.00176	130.303	7.00315	37.0243	11706.4	58.1677	1.00037	3776.69	257.819
613	27543	50.0324	394.898	4813.85	571.735	9.00183	250.773	189286	4676.48	10.0069	141.352	16.007	34.0215	12819.2	43.1034	4.00156	4172.47	273.924
617	27287.4	44.0275	366.659	4799.2	552.72	5.00056	251.799	192497	4828.38	3.00232	155.426	10.0024	23.0099	12805.3	50.147	4.00122	4222.41	329.354
621	26139.7	52.0346	371.706	4465.03	531.257	11.0032	238.712	191239	4783.75	4.00264	146.403	7.00227	34.0184	12229.5	66.1628	3.0011	4194.36	257.818
625	28328.3	59.0468	384.812	5079.95	619.754	10.0028	244.757	201038	4908.41	8.00542	148.378	11.0043	39.0297	13261.6	59.1764	2.00044	4558	325.297
629	27072.8	48.0281	382.788	4728.02	526.73	6.00098	191.453	195915	4935.93	5.00408	127.316	8.00146	41.0235	13063.7	47.1404	3.0012	4276.55	307.157
633	26012.4	68.0596	430.266	4596.89	552.159	8.0021	217.598	187860	4971.09	7.00804	128.332	12.005	32.0203	12221.7	51.1328	1.00037	4058.81	269.899
637	27766.5	38.0177	391.88	4830.33	584.657	3.00085	228.656	200549	5043.04	5.00384	152.403	16.0047	32.0208	13391.3	60.1648	5.00247	4565.82	334.383
641	26693.3	48.0289	371.74	4691.88	574.53	13.0034	227.64	192214	4830.99	4.00401	121.282	10.0027	35.0204	12950.5	65.2093	0	4233.49	321.272
645	26480.9	49.0303	391.87	4755.01	541.763	13.0031	232.666	188690	4960.08	8.00586	131.317	14.0051	25.012	12610.4	60.1557	3.00085	4311.49	309.187
649	27828.9	37.0178	409.08	4715.39	585.533	7.00105	232.677	202604	5047.56	11.0106	143.411	13.0047	30.0194	14038.9	67.2133	5.00164	4735.38	310.18
653	26677.3	48.0283	380.78	5029.1	565.08	9.00164	252.785	194639	4993.08	9.0055	141.33	10.0033	46.038	12200.8	54.1399	7.00232	4109.54	292.048
657	26766	60.0498	380.766	4804.85	575.257	4.00063	254.798	191994	4762.97	3.00242	152.423	8.00176	37.025	13080.4	50.1455	3.0009	4316.02	290.139
661	27423.3	32.0139	354.543	4492.1	549.267	9.00286	204.53	195579	4784.84	7.00594	140.374	8.00195	25.0115	13764.3	68.2083	2.00059	4425.14	372.699
665	26439.4	51.0401	417.133	4707.16	559.002	9.00261	221.599	188363	4926.41	8.00582	132.321	8.00274	36.0258	11784.5	56.1508	0	3926.77	286.019
669	26288.8	50.0354	365.628	4746.04	554.557	7.00144	206.529	189397	4807.04	4.00254	144.351	8.00239	49.0368	12853.4	51.1388	6.00254	4173.18	263.866
673	27432.5	43.0238	412.096	4527.9	558.463	11.0025	197.481	197364	4887.03	7.00501	137.332	7.00222	31.0141	13681.5	52.1507	3.00105	4602.51	339.424
677	26424	57.0412	397.936	4836.91	587.457	6.00107	218.604	190391	4914.85	6.00508	127.308	6.00147	36.0254	12176.5	60.1817	6.00195	3959.37	272.92
681	27003.5	51.0332	350.495	4691.11	564.97	10.0013	226.632	186767	4760.06	2.00137	151.373	9.003	35.0223	12905.7	56.1684	2.00029	4296.57	306.154
685	26992.7	51.0335	362.615	4408.35	531.261	9.00291	232.677	195212	5007.16	6.00425	124.285	12.004	31.014	13380.5	50.1552	5.00169	4438.11	323.297
689	25961.5	62.0529	383.811	4630.25	553.606	4.00098	202.501	185074	4815.76	8.0064	131.34	13.0038	33.0152	11651	37.1048	3.00095	3701.6	265.868
693	26462.6	38.0192	380.773	4844.93	548.437	7.00154	214.57	192633	4947.68	7.00657	116.28	16.006	53.0468	12571.8	58.1468	3.00183	4106.89	298.11
697	26776.3	45.0247	368.662	4571.48	525.756	7.00198	229.651	192140	4916.39	3.00305	136.336	12.006	33.0186	12886.4	67.2	1.00022	4296.56	299.109
701	25764.5	42.0215	367.645	4616.79	543.237	8.00156	220.607	190555	4876.75	8.00679	136.353	9.00227	26.012	12231.2	52.1442	3.00085	3933.62	271.921
705	27862.4	61.049	410.056	5151.69	603.054	9.00168	248.756	200457	5008.76	5.00418	137.341	12.0033	45.0329	13261.2	52.1562	1.00042	4383.81	292.044
709	27463.4	49.0323	355.561	4829.34	581.104	7.00125	224.622	192365	5077.64	7.00491	142.372	4.00078	29.0144	12792.8	79.2495	4.00147	4423.13	311.198
713	26346.8	46.0266	374.722	4683.7	554.502	14.0031	207.541	195099	4719.83	0	138.375	10.0032	22.0106	11937.1	51.1376	4.00166	3981.08	254.806
717	26628.7	52.0331	350.496	4828.44	558.126	9.00286	227.64	191028	4809.56	11.0092	133.339	7.00217	28.0137	12940	64.1678	4.00161	4274.45	306.167
721	26457.8	42.0217	340.412	4435.31	515.715	5.00115	227.65	191591	4935.94	5.0055	132.342	9.0033	31.015	12392.8	64.1892	3.00061	4108.18	298.136
725	25697.2	52.0353	402.987	4619.25	520.37	13.0032	198.49	192638	4905.64	6.00494	136.342	11.0046	33.0189	12104.3	54.1153	3.00066	4070.44	249.771
729	28039.5	55.0383	408.043	5005.55	602.915	7.00139	254.798	196016	4967.32	9.00569	129.287	9.00364	29.016	13255.2	56.1797	4.00156	4256.13	313.198
733	26948.2	40.022	372.731	4748.57	549.474	12.0023	193.479	191324	4981.74	0	129.312	12.0051	31.0179	12893.8	65.1762	4.00122	4102.79	314.212
737	26358.2	47.0273	355.539	4608.43	528.791	7.00208	219.62	191557	4743.76	4.00332	139.354	12.0031	33.0166	12233.6	66.1758	2.00073	4125.19	271.916
741	28330.2	49.031	406.017	4819.5	604.47	6.00103	253.787	203251	5159.99	6.00606	163.47	7.00159	21.011	13730.5	51.156	3.00125	4655.32	326.314
745	27234.8	52.0387	373.733	4987	566.15	13.003	262.849	191754	4990.48	4.00308	133.327	10.0029	28.0127	12784.1	63.2117	2.00059	4183.49	312.197
749	27137.4	45.0258	373.712	4763.46	560.044	8.00205	245.743	194939	5076.66	21.0205	135.398	12.0047	40.0257	13083.8	62.1639	6.00234	4383.43	286.034
753	28812.6	47.027	370.723	4887.99	587.465	5.00115	237.695	207875	5075.68	12.0117	150.418	12.0051	29.0147	13803.8	67.1947	4.00117	4605.81	331.364
757	27513.4	44.0241	373.754	4879.4	576.137	8.00151	240.725	195153	4959.55	7.00697	132.322	11.0032	33.0184	12613.4	64.1971	4.00127	4201.78	332.412
761	26927.8	36.0167	386.822	4704.6	544.685	11.002	240.715	197114	4965.01	5.00413	136.356	10.0034	19.0075	13093.7	77.2336	3.00076	4294.63	285.029
765	28935	30.0114	422.234	4898.07	607.002	12.0037	271.907	202351	5145.88	11.0107	155.457	17.0091	33.0195	13706.9	67.203	1.00027	4553.24	289.019
769	27167.8	55.04	405.006	4879.82	561.187	8.00166	283.991	193435	5040.19	7.0054	144.364	11.0023	31.0158	12604.5	45.1246	4.00132	4265.45	305.139
773	27099.9	39.0196	376.759	4923.39	560.506	9.00295	280.969	194629	4974.73	5.003	127.3	10.0031	37.0253	13164.2	70.1812	1.00012	4369.39	287.073
777	27651.7	40.0215	363.619	4574.86	567.613	9.00256	252.787	202860	5086.67	4.00352	136.346	6.002	38.0245	13885.8	64.21	1.00027	4711.4	331.365
781	26380	58.0429	414.097	4818.82	559.735	9.00256	272.914	192109	4950.43	7.00633	130.296	9.0033	37.0235	12069.5	50.1311	2.00098	3915.91	281.977
785	25687	46.0258	329.321	4668.47	541.219	9.00281	227.648	190577	4772.43	5.00374	130.304	3.00041	35.0206	12698.6	61.1758	3.00085	4116.82	321.326
789	26042.3	36.0166	327.344	4459.74	512.815	13.0043	227.637	193859	4920.09	4.00259	141.343	7.00305	30.0158	12515.4	56.1549	2.00044	4120.24	260.854
793	25598.9	48.0305	374.709	4579.34	549.752	12.0021	200.509	184387	4849.89	6.00371	119.27	8.00137	36.0226	11667	64.1639	6.00254	3750.68	258.817
797	26414.6	48.0294	394.908	4986.21	565.541	8.00161	257.824	190879	4722.17	9.00882	140.376	22.0108	47.0382	12546	65.2081	6.00132	4131.89	304.15
801	26652.1	53.0343	379.774	4375.92	528.819	13.0033	242.723	195651	5002.95	11.0103	135.365	11.0035	28.0167	13310	57.1857	3.00081	4438.82	309.165
805	25622.3	56.0388	368.664	4525.1	516.567	1.00061	223.619	187851	4739.04	12.0105	117.284	12.0033	37.0196	11343.2	52.1405	3.0012	3752.35	253.8
809	26162.5	56.0398	377.758	4880.87	551.252	6.00205	244.736	187490	4870.69	4.00249	107.194	7.00183	36.0231	12623.4	61.1646	3.00105	4000.26	289.02
813	26539.9	56.0391	390.92	4802.42	545.313	8.002	244.73	193960	4925.48	6.00386	114.238	8.00303	29.0148	12758.9	52.1355	0	4200.96	307.158
817	25694.3	43.0236	346.473	4383.63	532.028	11.0021	239.718	187839	4819.76	6.00489	129.321	5.00105	43.0283	12398.4	53.1132	1.00017	3979.45	276.948
821	27695.2	50.0334	399.977	5033.13	605.919	10.0036	236.711	199143	5044.99	3.00222	133.312	10.0035	44.0311	13109.3	62.2036	2.00073	4469.9	322.278
825	26541.5	55.0384	361.617	4747.04	541.806	11.0029	245.748	193925	4891.25	3.00286	119.278	8.00234	33.0194	12860.7	64.1889	6.0022	4230.24	279.992
829	26441.5	49.0308	366.647	4713.68	549.783	3.00042	224.625	192848	4834.29	2.00215	122.306	12.0037	33.0194	12617.2	63.1833	3.00105	4252.23	298.123
833	27390.4	44.0282	408.026	4717.45	588.926	9.00115	241.712	203816	5198.75	5.00447	133.344	9.00359	26.0151	13615.3	63.1603	4.00098	4580.85	328.321
837	26452.1	51.0348	342.443	4770.93	551.43	8.002	243.726	189110	4892.38	11.0095	122.301	12.0043	38.0202	12326.1	61.1546	3.00125	4146.64	264.865
841	26049.3	55.037	348.51	4411.35	515.793	6.00049	234.682	190544	4893.58	7.00618	111.242	10.0037	25.011	12652.4	40.1284	2.00034	4213.48	314.226
845	27507.5	40.0219	356.574	4903.8	600.311	7.0011	265.869	201440	5065.04	6.0042	154.403	12.0042	29.0124	13403.3	62.1679	3.00115	4493.11	305.164
849	25680.8	63.0491	374.723	4841.87	551.776	9.00198	239.712	188798	4831.55	8.0063	128.321	10.0023	28.0153	12354	65.1707	3.00095	4186.55	285.011
853	25704.4	60.0457	372.702	4583.63	538.22	6.00132	228.643	186747	4863.82	16.0111	146.393	8.002	25.009	12535.2	54.1294	4.00195	4025.22	304.141
857	27474.8	32.0143	366.654	4575.26	575.989	6.00137	249.761	200135	4987.31	4.00386	128.314	10.0029	33.02	13546.7	60.1748	1.00066	4512.92	328.358
861	25727.3	56.0391	352.535	4876.64	562.517	10.0028	219.594	193179	4907.47	6.00523	127.304	4.00117	40.0287	12124.1	60.1616	5.00169	4046.96	258.829
865	25541.3	51.046	340.441	4506.46	560.122	10.0021	249.785	189008	4760.01	11.0074	133.321	7.00203	28.0159	12424.6	60.187	6.00195	4231.22	291.092
869	26531.1	40.0197	362.611	4472.45	502.306	12.004	252.796	194277	4981.75	6.00621	124.324	13.0062	26.0106	13217.8	62.1918	1.00037	4299.92	325.326
873	24944.8	44.0237	355.551	4600	548.774	7.00169	202.504	185334	4729.27	9.00687	148.388	7.00115	37.0195	11506.2	60.1607	4.00147	3851.71	254.819
877	25246	56.0415	361.612	4791.53	543.474	6.00088	219.604	183641	4763.96	5.00457	124.28	13.0041	44.0382	12172.8	54.1411	10.0043	3936.28	303.15
881	26608.6	47.027	348.487	4339.55	534.391	8.00191	260.851	199675	5073.28	5.00442	130.314	8.00142	30.0143	13119	57.1452	3.0012	4478.89	312.199
885	25784.6	42.0223	359.577	5022.76	556.259	9.00232	240.718	190884	4901.69	6.00542	142.393	4.00073	38.0254	11954.3	47.1451	7.00281	3914.55	273.945
889	25080.1	45.025	386.831	4537.59	525.289	3.00046	222.627	183450	4667.09	9.00789	125.305	9.00227	27.0138	12046.2	58.193	8.00298	3915.53	263.927
893	26484.5	54.0369	351.515	4512.18	527.796	8.00195	233.684	194815	4989.56	4.00283	140.347	15.0065	38.0242	12504.8	54.1712	8.00357	4203.99	304.129
897	24489.3	39.0207	336.386	4492.06	518.37	14.004	224.615	179897	4769.04	13.0113	140.387	13.0057	36.0232	11263.1	54.1366	4.00088	3642.84	256.818
901	25692.6	59.0444	398.952	4876.77	535.135	7.00125	221.598	182466	4732.81	2.00137	117.254	3.00066	23.0101	11654.6	68.204	4.00156	3791.85	285.007
905	26074.7	55.0401	411.102	5144.09	530.283	9.00125	249.768	186035	4894.19	6.0044	131.313	7.00159	32.0163	11741.9	85.2868	13.0042	3785.06	235.707
909	25092.9	45.0262	345.488	6842.68	511.78	16.0039	234.677	181740	4688.91	7.0054	152.4	9.00266	38.0256	11645.4	134.454	20.0141	3655.77	258.827
913	26009.2	54.0357	397.964	17178.8	663.954	42.0402	324.342	190294	4827.21	5.00335	239.892	5.00105	25.0124	11937	957.281	322.669	3938.58	276.949
917	21531.6	55.0373	348.499	33416.1	779.557	155.434	391.963	156839	4282.33	15.0105	648.211	11.0043	35.0198	9108.97	3001.98	1141.08	2744.25	177.394
921	15823	41.0226	264.869	56328.3	808.337	421.534	420.355	105842	3289.33	9.00613	1562.37	4.00083	17.0065	6270.29	7125.6	3276.55	1811.84	101.135
925	11801.4	28.0096	170.387	81956.1	933.391	681.915	330.476	78373.9	2519.92	6.00327	3001.17	7.0009	19.0107	3935.48	12588.1	6577.37	1069.31	59.0464
929	7757.05	26.0083	129.209	111776	875.709	954.516	249.999	52272.7	1796.38	6.00259	4728.09	2.00024	12.0035	2259.55	19036.4	10605.4	607.569	47.0312
933	5339.34	20.0051	79.0778	144985	889.239	1218.69	203.689	37653.4	1275.22	2.0001	5866.03	8.00176	3.00071	1231.46	24458.3	13964.4	314.293	18.0056
937	4847	14.0032	51.0332	198788	1025.62	1455.43	184.603	36037.7	1139.76	6.00137	7853.28	2.00059	13.0042	858.272	35749.2	21048.7	228.656	10.0029
941	3524.55	9.00139	28.0096	216711	921.9	1423.7	157.477	29170.2	859.687	9.00452	7591.3	3.00027	10.003	429.386	32281.1	18020.5	92.1108	9.0012
945	3156.97	8.00083	15.0031	229965	975.998	1504.33	136.394	26114	806.678	5.00203	8267.23	3.00037	12.0035	254.863	37402.5	21056.4	63.054	7.00139
949	3062.71	18.0047	17.0045	235569	1023.56	1670.72	133.388	26026.6	784.958	7.00188	9263.6	6.00117	9.00374	177.435	44904.1	25628.3	43.0278	2.00039
953	2734.98	19.005	7.00095	235589	939.483	1508.91	133.4	22983.4	712.782	5.00193	8271.9	4.00044	7.00217	118.196	36454.6	19908.7	24.0103	7.00188
957	2861.99	17.0038	7.00061	236704	1080.03	1652.98	145.428	23549.6	700.678	8.00303	9105.45	8.00186	7.00144	100.163	45057	25253	20.0095	2.0001
961	2929.4	6.00064	8.00137	240576	1103.3	1721.32	147.449	24367.4	727.141	5.00154	10095.7	3.00061	10.0043	67.0781	54172.4	30030.3	24.0106	2.00029
965	2883.45	22.0071	9.00125	241474	1014.34	1550.23	158.506	23655.9	694.333	7.0011	8859.46	3.00076	14.0043	76.0837	41491.3	22455.4	26.0125	2.0002
969	2900.77	10.0012	8.00098	238455	1115.29	1826.72	159.509	23451.7	750.288	5.00237	9563.12	2.00029	11.0032	78.0941	49205.7	27296.6	17.0048	2.0002
973	3066.03	14.0024	8.00078	242236	1076.54	1704.35	163.584	23908.6	680.025	5.00154	10344.5	5.00105	9.00237	66.0711	57844.7	32564.1	21.0104	0
977	2953.05	15.0033	4.00029	239008	1063.82	1707.62	128.392	23094.8	690.367	8.00337	9464.25	2.00024	11.0044	53.0474	48658.3	27000.5	19.0057	2.00024
981	3089.77	14.0024	5.00032	238951	1119.8	1831.08	152.488	23428.1	739.135	3.001	10210.1	6.00117	11.0039	50.0414	56335.7	31241.7	23.0091	2.00034
985	3110.82	13.0021	5.00041	237310	1139.97	1768.17	147.495	23808.6	725.781	5.00125	10208	8.00191	11.0035	53.0394	57617.4	32282.4	18.0062	1.00022
989	3104.98	10.0013	3.00037	237762	1137.79	1767.99	139.409	23694.2	724.085	7.00193	10043.5	4.00063	13.0051	41.0315	53811.9	30238.5	5.0011	5.00056
993	3394.99	14.0024	1.00002	239151	1223.49	1795.44	177.656	25213.4	731.938	9.00295	10724.4	3.00095	10.0028	44.0373	63487.5	35572.2	23.0139	1.00007
997	3101.87	8.00098	5.00032	240094	1133.97	1810.58	160.562	24345.3	763.598	6.0022	10436	8.00117	6.00186	48.0374	56331.4	30922.5	5.0009	3.00061
1001	3157.09	11.0025	2.0001	241218	1213.38	1856.06	156.559	23569.7	785.961	6.00283	10669.2	5.00081	13.008	46.0376	61121.6	34307.2	10.0032	4.00078
1005	3386.24	24.0071	4.0002	239141	1207.36	1794.96	166.646	24383.2	756.456	4.00122	10865.4	7.00178	11.0037	56.0473	61922.5	34512.1	16.0079	5.001
1009	3264.02	12.0018	2.00015	241211	1132.79	1722.26	170.597	23522	668.941	2.00039	10765.8	8.00347	11.0038	34.0259	61118	34276.5	13.0073	3.00061
1013	3042.18	8.00107	5.00032	242708	1130.38	1748.86	151.496	23230.2	655.81	3.00076	10463.3	4.00088	5.00178	42.035	57312	31814.2	9.00188	1.00002
1017	3434.25	12.0018	4.00029	240024	1210.13	1832.32	184.684	24619.2	740.225	5.00227	11062.4	4.00078	12.0038	34.0194	64733.5	37111.1	16.0059	2.0001
1021	3135.55	16.0033	0	243789	1142.22	1773.74	154.49	23738.9	780.086	5.00159	10382.1	7.00203	4.00122	33.0207	59832.7	32822.5	9.00237	1.00012
1025	3198.7	16.0039	2.0001	242683	1211.68	1808.61	138.421	23543.7	703.411	2.00054	10695.2	8.00225	14.0038	45.0305	60439.3	33630.6	10.0031	2.00049
1029	3325.45	8.00098	1.00007	239900	1206.27	1780.15	148.496	24342.4	740.245	5.00168	11182	7.00173	7.00183	42.0315	69079.5	39151	8.00225	3.0009
1033	3130.15	18.004	5.00085	239139	1120.34	1624.14	153.441	23464.5	661.773	5.00169	9850	4.00059	7.00188	40.0334	54483.5	30029.8	5.0011	6.00103
1037	3065.47	13.0027	4.00039	239111	1171.31	1794.91	166.569	23079	714.862	5.00095	10451.6	4.00059	8.00195	38.0258	59884.1	32630.1	4.00068	2.00024
1041	3303.83	11.0015	1.00002	240892	1208.91	1846.7	156.521	24003.2	687.095	5.00134	11272.6	4.00054	12.0043	28.0155	69295.9	39099.1	9.00232	3.00095
1045	3119.16	13.0022	5.00041	239895	1150.3	1841.35	169.611	23770.9	714.848	4.00039	10329.4	6.00137	7.00252	24.0134	57757.5	31899.4	7.00305	4.00068
1049	3242.94	14.0024	3.00012	242604	1222.39	1840	168.546	23447	714.789	4.00103	11088.5	8.00117	7.00178	35.0208	65938	37016.5	6.00147	1.00022
1053	3411.48	15.0028	2.0001	240230	1262.24	1838.41	155.504	24532.5	749.348	6.00103	11352.3	3.00085	4.00103	25.0148	71832	41507.6	13.0049	1.00012
1057	3282.72	19.0044	2.00005	240050	1129.79	1777.85	170.564	23309.3	687.32	7.00325	10388.8	4.00088	12.0034	37.0281	58365.6	32146.7	6.00103	3.00095
1061	3183.26	20.0061	5.00061	243843	1211.74	1748.49	135.442	23017.3	685.155	2.00078	10487.1	6.00181	10.0047	30.0147	61153.9	34108.6	4.00117	0
1065	3160.07	7.00154	3.00022	237998	1184.12	1821.09	156.521	22870.2	711.834	5.00134	11063.2	7.00188	4.00122	25.0135	68082.7	39051.1	7.00212	3.00076
1069	2965.99	11.0015	2.00029	242780	1108.15	1578.88	145.454	22960.1	697.257	9.00144	10219.1	8.00107	8.00239	30.0187	57682.3	32089.9	7.00105	1.00027
1073	3167.45	17.0037	1.00002	242158	1182.44	1804.62	159.485	22947.4	692.426	7.00173	10755.2	6.00166	10.0037	26.011	63305.1	36497	9.00398	1.00017
1077	3189.4	9.001	3.00022	240150	1151.32	1774.34	167.576	22915.8	674.909	8.00274	10937.6	5.00095	8.00161	20.0083	67496.3	38367.2	11.004	0
1081	3102.91	12.002	2.00005	244211	1175.64	1878.74	144.443	23225.3	730.16	8.00195	10721.2	6.00098	12.005	26.0114	62200.8	34941.8	4.00054	3.00051
1085	3440.22	14.0028	1.00007	241628	1207.47	1774.67	157.491	23240.7	702.37	7.00227	11144.5	4.00068	14.0067	39.0266	65862.6	38431.9	4.00068	2.00039
1089	3212.86	9.0011	4.00039	242134	1171.67	1764.54	158.535	22819	686.431	1.00032	11247.8	9.00271	4.00107	17.0071	70300.7	40275.3	2.00049	3.00046
1093	3080.03	16.0039	2.0001	238187	1143.27	1796.11	150.487	22898.8	638.531	8.00215	10396.6	8.00274	8.00317	29.0173	59809.6	33621.3	2.00078	3.00042
1097	3241.01	15.0031	3.00012	241977	1221.58	1737.9	135.441	22756.9	682.062	7.00159	10957	4.00093	4.00161	30.0196	66424	37760.3	8.00254	0
1101	3143.82	9.001	3.00027	241142	1191	1725.36	154.537	23365.2	669.011	12.0046	11057	4.00107	7.00222	17.0102	67246.9	39599	5.00076	1.00042
1105	3055.64	14.0028	1.00012	240315	1177.66	1763.27	157.5	23073.9	680.106	4.00064	10802.9	3.00037	12.006	21.0073	62783.3	34367.2	5.00085	1.00017
1109	3465.71	7.00071	5.00061	243214	1224.7	1792.36	145.461	23909.4	695.51	6.00244	11479.3	4.00054	8.00269	18.0077	70992.8	39493.7	9.00188	1.00022
1113	3229.78	20.0049	6.00059	240915	1178.88	1695.22	162.584	23622.4	722.966	9.00276	10622.2	8.00171	18.0091	28.015	62993	35121.9	7.00296	1.00017
1117	3147.55	15.0028	5.00046	239815	1162.58	1714.71	136.42	22874.1	698.422	2.00039	10983.1	4.00083	7.00154	33.0182	64842.2	35843.3	3.00061	1.00012
1121	3376.47	10.0012	5.00041	238717	1232.83	1831.47	150.516	24102.6	690.303	5.00125	11571.2	7.00188	6.00254	24.0182	73476.3	42154.9	5.0012	1.00007
1125	3156.01	17.0041	3.00027	238225	1129.16	1759.9	168.563	23441.3	719.914	5.00129	10535.8	7.00203	12.0038	28.0133	59881	33282.4	9.00286	0
1129	3189.17	9.001	3.00066	240984	1204.76	1783.67	155.52	23581.5	693.448	10.0037	10961.8	9.00281	10.0055	33.022	67849.7	37754.2	2.00044	1.00032
1133	3611.87	11.0018	2.0002	241453	1263.26	1806.34	164.627	24362.3	741.264	4.00151	11841.9	4.00098	7.00344	16.0068	74936.3	42983.2	9.0033	1.00012
1137	3227.39	11.0019	3.00027	239823	1165.58	1776.34	162.52	23273.2	705.74	5.00144	10836.1	6.00137	12.0042	25.0109	62427.6	34717.3	5.00095	0
1141	3262.96	13.0027	8.00112	239856	1204.19	1794.96	168.594	23096.9	692.165	7.00198	10938.6	8.00215	14.0069	22.01	64896.4	36623	3.00061	3.00066
1145	3408.15	9.001	3.00037	242891	1222.23	1854.03	157.553	23747.6	674.042	6.00151	11742.9	3.00061	12.0044	25.0126	76007.8	42879.1	9.00212	0
1149	3075.88	9.0011	3.00012	238720	1129.95	1734.41	159.55	22788.3	719.89	2.00049	10402.8	2.0001	9.0032	35.0282	59209.8	33777	7.00164	2.0002
1153	3181.5	13.0031	3.00046	244524	1210.33	1776.34	157.514	23436.2	728.921	2.00073	10919.9	3.00042	11.0041	32.02	66021.9	37508.9	2.00068	3.00056
1157	3201.2	15.0031	5.00046	243174	1169.97	1862.58	151.469	23066.8	635.336	3.00076	11248.5	4.00059	11.0042	19.0096	70904.7	41425.7	5.001	2.00049
1161	3130.86	11.0016	1.00002	240772	1134.77	1786.74	153.538	22863.8	682.217	4.00142	10577.4	2.00039	7.00286	16.0062	62235.9	35163.8	3.00046	0
1165	3278.97	16.0035	7.00071	241527	1204.52	1741.68	148.516	23406.5	649.468	7.00354	11065	5.00149	11.0044	27.012	68386	38459	3.00071	3.00066
1169	3084.79	11.0016	4.00029	241072	1142.69	1767.35	161.55	22706.2	693.304	3.00046	10998	7.00144	2.00029	19.0088	70923.4	41085	2.00034	1.00017
1173	3133.08	12.0018	1.00007	240521	1143.98	1660.63	190.677	22519.4	679.293	2.00029	10479	5.00066	11.0043	26.0132	61098.8	34209.2	6.00107	0
1177	3220.4	12.0018	5.00061	240188	1230.06	1731.54	155.525	23090.4	716.76	5.00125	10969	10.0042	8.00298	27.0172	66573.7	37663.1	4.00078	0
1181	3343.42	12.0023	6.00059	242001	1214.39	1839.2	173.604	23352.7	740.203	5.00217	11391.2	3.00066	8.00278	23.0101	71246.9	40242.7	8.00244	3.00076
1185	3194.72	11.0015	5.00046	242970	1174.28	1807	160.525	23444.5	712.748	5.0012	11061.7	4.00117	13.0049	23.0092	65651.1	37055.1	4.00127	3.00037
1189	3548.56	9.00139	3.00037	239279	1212.59	1760.45	167.62	23779.2	729.078	3.00095	11958.8	6.00083	13.0037	18.0066	75803.3	43013.4	6.00225	0
1193	3263.66	17.0036	2.0001	240716	1185.97	1821.56	174.637	23410.1	711.631	9.00388	10930	7.00154	13.0048	26.012	64454.3	37062.2	5.00095	3.0011
1197	3237.93	13.0021	3.00012	239244	1236.48	1877.44	144.457	23296.8	701.524	3.00085	11198.2	5.001	13.0046	27.0146	68192.1	38337.4	5.00105	2.00029
1201	3337.53	10.0012	2.00029	239843	1241.28	1903.91	173.689	23875.4	695.448	14.0047	11578.6	7.0011	3.00061	15.0051	75056.3	43299.3	4.00112	3.00051
1205	3309.52	15.0031	5.00056	239814	1191.39	1748.15	154.491	23498.7	659.639	5.00085	10607.5	8.00186	9.003	30.022	62193.6	34482.9	4.00103	2.00039
1209	3230.17	19.0051	3.00012	240111	1205.65	1855.54	143.472	23286.3	662.815	5.00208	11197.9	3.00046	12.004	27.0164	65952.4	36561.4	7.00193	3.00066
1212	3377.85	14.0024	6.00044	239695	1191.5	1768.45	156.489	24281.6	714.674	6.00132	11655.6	14.0038	6.00259	12.0041	73097	40531.7	4.00078	2.00034
