# Supplementary material for: On the longevity and inherent hermeticity of silicon-ICs: evaluation of bare-die and PDMS-coated ICs after accelerated aging and implantation studies
Source: Nat Commun. 2025 Jan 2;16:12. doi: 10.1038/s41467-024-55298-4 (PMC11697292; doi:10.1038/s41467-024-55298-4)
Supplement: Supplementary file 4 — Source Data [file 41467_2024_55298_MOESM4_ESM.zip › Source Data/Main/Fig5_Chip-B.xlsx]

## Sheet: 7-month
#Sputter Time (s)	H+	Na+	Mg+	Al+	Si+	^30Si+	SiO+	SiHO+	Si_2+	Si_2O+	Si_2O_2+	Si_2N+	N+
0.665	1103.27	1.00002	1.00002	13.0021	22247.6	574.673	422.582	1353.86	90.3094	332.272	30.0159	368.345	20.0159
3.325	290.025	1.00002	1.00002	17.0035	85864.2	1962.59	1974.82	1039	518.852	1814.12	163.386	3044.71	66.1795
5.985	290.029	0	1.00002	21.0057	91509.3	2267.97	2411.23	1020.38	523.73	1805.93	160.341	3259.51	57.1531
8.645	262.842	0	2.00005	14.0026	91034.3	2196.16	2273.37	1070.96	528.762	1774.49	195.485	3166.71	53.1252
11.305	270.894	2.0001	1.00002	16.0049	91322.3	2146.8	2244.83	971.583	539.816	1851.71	199.529	3101.59	66.2181
13.965	288.01	2.0001	0	16.0033	88340.5	2167.58	2084.28	1030.71	572.341	1789.33	164.362	3243.35	66.1807
16.625	298.085	1.00002	2.00005	13.0022	90323.9	2190.93	2129.8	1032.78	517.456	1773.33	168.379	3219.87	68.1973
19.285	294.053	2.0001	0	12.002	89091.9	2052.95	2118.57	1006.31	513.403	1835.21	161.362	3276.8	46.125
21.945	275.93	0	0	8.00098	87274.4	2083.3	2125.38	951.706	533.603	1834.9	176.409	3179.71	54.1288
24.605	290.03	2.00005	0	12.0018	84786.8	2081.15	2121.25	1004.37	499.239	1799.65	172.392	3203.87	67.1827
27.265	264.855	2.0001	0	9.001	88310.4	2115.07	2155.02	963.146	488.04	1733.76	188.46	3089.73	62.1634
29.925	269.887	1.00002	0	6.00049	87090.7	2164.27	2013.2	1114.13	476.94	1737.78	183.431	3296.85	59.1389
32.585	246.744	3.00012	1.00002	4.00024	83150.6	2038.08	2037.03	990.7	528.668	1706.83	163.365	3249.15	54.1355
35.245	258.82	1.00002	0	4.00024	81541.6	2058.2	1974.1	1001.05	460.753	1779.1	167.389	3094.58	63.1578
37.905	256.803	10.002	0	1.00002	87069.3	2131.84	2041.31	1086.52	488.075	1800.61	154.316	3318.33	61.1612
40.565	224.622	8.00078	0	3.00012	84056.6	2151.99	1955.07	1049.3	523.551	1822.53	154.324	3271.22	39.0949
43.225	256.804	3.00012	0	3.00012	81325.1	2169.92	2009.9	932.345	452.635	1728.99	166.367	3027.29	51.1203
45.885	219.591	5.00032	0	0	80438.7	2084.45	1813.79	932.104	492.151	1734.17	145.286	3275.37	56.1479
48.545	299.09	8.00098	0	2.00005	86531.6	2154.02	2003.4	1021.51	498.155	1739.72	177.393	3236.23	55.1579
51.205	230.649	6.00088	0	0	83557.4	2121.48	1973.14	1020.6	500.26	1780.61	190.504	3208.38	58.1687
53.865	263.857	7.00071	0	0	78874.1	2054.98	1941.53	956.994	508.353	1738.37	157.325	3109.98	57.1523
56.525	299.094	2.0001	0	2.0001	80966.6	2124.47	1985.5	986.513	503.226	1762.13	166.371	3107.03	51.1271
59.185	272.908	8.00083	0	0	79717.1	2067.51	1884.99	963.165	500.262	1715.16	157.329	3231.63	51.1145
61.845	270.894	4.00024	0	0	76774.8	2002.45	1893.25	994.997	498.271	1655.82	140.281	3060.38	47.1068
64.505	251.779	7.00061	0	0	77544.5	1977.16	1879.05	986.87	484.02	1609.06	144.29	3167.63	55.1424
67.165	243.725	5.00061	0	2.00005	85567.4	2135.11	2020.21	962.01	496.141	1692.01	174.414	3306.78	58.151
69.825	261.835	1.00002	0	0	77400.9	2000.23	1896.62	949.892	488.131	1672.28	148.308	3098.2	57.1481
72.485	237.689	4.0002	0	1.00002	81097.8	2031.91	2038.12	981.801	453.691	1682.57	166.391	3138.32	58.1374
75.145	255.797	4.00039	0	1.00002	74177.2	1971.96	1889.29	1000.1	442.652	1671.41	129.223	3014.98	64.1718
77.805	281.97	5.00032	0	0	84960.4	2079.24	2015.3	1023.57	471.799	1835.98	174.397	3254.61	64.1768
80.465	266.868	1.00002	0	1.00002	76821	2067.65	1905.86	1010.3	483.06	1665.21	161.357	3080.89	52.1482
83.125	257.81	2.00005	0	0	81144.6	2039.1	2045.48	993.753	531.56	1637.01	158.344	3132.27	63.1656
85.785	267.878	1.00002	0	0	77178	2045.66	1929.98	959.325	480.051	1720.59	165.367	2995.5	44.1218
88.445	255.806	0	0	0	77058.2	1954.15	1835.75	969.516	494.149	1663.23	161.351	3058.11	51.1242
91.105	257.81	0	0	0	74932.7	2007.7	1893.53	979.603	458.879	1622.71	167.38	2949.9	57.1352
93.765	276.94	0	0	0	74281.2	2013.95	1882.84	1041.22	442.549	1654.79	162.354	2896.68	59.1725
96.425	280.964	2.00005	0	0	82462.3	2033.83	2035.76	1049.15	499.27	1679.2	172.385	3059.07	46.1275
99.085	272.921	1.00002	0	0	75798.1	2125.56	2058.42	1156.37	470.923	1675.88	165.359	2818.92	56.122
101.745	309.166	0	0	0	82680.2	2398.21	2768.3	1179.45	450.711	1717.09	207.608	2653.77	58.1316
104.405	365.627	0	0	1.00002	81722.2	3020.17	4801.7	1410.53	401.13	1479.39	227.706	1877.27	43.0895
107.065	392.878	0	0	0	101047	4038.48	7802.77	1691.71	324.351	1417.74	367.837	1105.71	30.0568
109.725	445.415	0	0	0	90336.6	4378.47	9445.48	1639.45	289.107	1168.46	398.25	477.114	11.0125
112.385	409.068	0	0	0	86358.6	4639.02	10103.6	1635.78	283.049	1182.51	408.34	260.921	8.00821
115.045	418.127	0	0	0	105500	5052.07	11646.3	1773.22	285.046	1161.51	471.863	160.347	6.0066
117.705	443.391	0	0	0	93986.2	4836.49	11191.9	1834.64	251.819	1102.21	461.938	73.0716	6.00587
120.365	410.077	0	0	0	82554.9	4882.47	11336.8	1588.25	260.905	963.744	405.434	31.0135	2.0022
123.025	429.241	0	0	0	87630.6	4924.41	10984	1901.33	233.712	1056.11	396.27	19.0053	3.00364
125.685	421.158	1.00002	0	0	106377	5211.9	12069.9	1818.99	270.928	1089.52	455.669	24.0082	5.0055
128.345	461.592	0	0	0	92727.5	4866.96	11532.9	1803.67	257.888	1012.14	440.607	25.0083	5.00535
131.005	453.502	0	0	0	84808.8	4901.77	11162.5	1703.58	241.812	977.129	405.276	20.0063	4.00464
133.665	445.415	0	0	0	88641	4978.27	11180.4	1738.35	236.774	1045.79	437.584	19.0049	3.00359
136.325	460.583	0	0	0	83758.2	4870.37	11032.6	1676.44	223.716	953.45	419.385	19.0056	1.00086
138.985	438.343	1.00002	0	0	93495	5037.53	11486.2	1764.02	240.783	1044.51	429.477	21.0059	2.00215
141.645	477.776	0	0	0	93879.7	5035.34	11276.4	1904.76	255.866	1132.96	433.454	18.004	3.0035
144.305	444.422	0	0	0	88544.5	4925.9	11551.9	1737.56	243.81	1020.12	391.186	20.0055	1.00115
146.965	423.199	0	0	0	109304	5185.21	11870.9	1851.26	244.779	1109.12	499.212	26.0084	2.0024
149.625	460.586	0	0	0	80300.2	4865.46	11001.2	1564.23	235.797	932.493	428.685	17.004	2.00176
152.285	430.272	0	0	0	86189.1	4866.38	11284.2	1737.15	237.791	987.705	419.446	18.0059	3.0033
154.945	419.138	0	0	0	107247	5067.05	12280.5	1638.15	246.79	1039.38	445.698	18.0042	2.00205
157.605	419.139	1.00002	0	0	84964.9	4998.18	11258.4	1647.98	243.848	997.806	411.379	15.0028	3.00306
160.265	397.928	1.00002	0	0	95634.5	5194.69	11577.2	1604.6	235.739	1048.76	441.663	8.00098	3.0034
162.925	375.719	1.00002	0	0	92554.7	4953.64	11546.3	1551.94	259.911	987.243	460.87	12.0026	3.00296
165.585	372.698	0	0	0	83264.5	5014.27	11443.1	1544.5	231.737	986.477	452.92	12.0027	1.0011
168.245	385.814	0	0	0	92874.5	5107.02	11840.4	1564.62	265.917	1020.09	405.259	10.0013	0
170.905	340.412	0	0	0	90718.7	5101.58	11645	1533.92	238.745	991.314	447.746	8.00098	4.0043
173.565	335.372	0	0	0	82625.7	4964.09	11848.1	1436.93	216.683	916.668	430.571	10.0021	1.001
176.225	348.513	0	0	0	105989	5239.41	12185.5	1552.65	277.975	1077.34	492.117	10.0013	2.00298
178.885	337.386	0	0	0	79716.2	5035.06	11326.5	1284.86	243.832	920.966	387.07	7.00071	0
181.545	287.007	0	0	0	83761.8	4962.32	11753.5	1373.77	268.946	983.34	421.427	7.00071	2.00166
184.205	318.238	0	0	0	89012.8	5197.34	12275.9	1296.31	235.765	958.549	414.443	11.0015	5.00501
186.865	310.172	0	0	0	87823.1	5129.81	11911.6	1365.42	230.744	1022.22	438.757	5.00081	0
189.525	266.867	0	0	0	85926.7	5082.98	12048.4	1247.9	242.785	1023.54	441.758	5.00046	1.0009
192.185	279.955	1.00002	0	0	88556.7	5186.21	11836.4	1316.67	225.716	1008.04	396.169	6.00063	1.0009
194.845	302.12	1.00002	0	0	84267.9	5040.82	11926.8	1215.34	219.627	1008.36	428.666	9.001	3.00305
197.505	259.822	0	0	0	83737.5	5056.28	12051.6	1222.76	220.697	923.901	382.186	8.00098	0
200.165	277.943	0	0	0	86567.5	5093.62	11857.6	1180.12	234.735	1021.32	455.815	7.00061	1.00095
202.825	231.664	0	0	2.0001	81471.5	5099.87	11828.2	1041.82	231.723	983.401	420.497	8.00078	1.00076
205.485	225.62	0	0	1.00002	101781	5444.85	12769.9	1157.6	271.979	1069.3	472.961	6.00073	1.0012
208.145	204.511	0	0	0	81136.5	5072.1	11944.5	954.924	240.786	962.806	431.545	4.00024	1.0011
210.805	182.41	0	0	2.0001	84086.9	5183.09	12065.6	904.238	238.771	999.902	446.875	5.00032	3.0035
213.465	180.397	0	0	0	82018	5165.65	11825.6	901.344	234.751	990.721	416.491	6.00063	2.00196
216.125	175.376	0	0	2.0001	98815.2	5391.7	12298.1	1000.96	257.896	1046.69	446.726	5.00032	0
218.785	153.287	0	0	1.00002	81641.2	5155.94	11934.4	867.653	217.67	966.167	388.272	3.00012	3.00398
221.445	199.485	1.00002	0	1.00002	80325.7	5114.88	11720.9	875.651	234.731	960.855	428.68	4.00024	1.0011
224.105	175.376	0	0	0	88731.8	5267.7	12203.9	966.259	253.885	993.677	499.53	3.00012	0
226.765	180.405	0	0	0	81676.9	5356.61	12049.5	841.686	237.77	956.528	409.381	1.00002	1.00105
229.425	181.407	0	0	0	85747.6	5273.58	12034.5	935.642	262.9	1034.4	476.141	3.00012	1.00149
232.085	172.363	1.00002	0	3.00017	86478.9	5377.69	12140.1	951.052	225.666	1022.37	415.429	1.00002	0
234.745	189.44	0	0	0	100120	5562.59	12605.1	1046.36	239.772	1031.04	423.42	4.00039	0
237.405	187.428	0	0	2.0001	83278.7	5268.91	11968.4	877.606	234.759	1008.96	454.784	1.00002	0
240.065	186.424	1.00002	0	0	81565.7	5413.9	11943.6	999.334	237.755	981.217	428.643	4.0002	2.0022
242.725	221.641	0	0	1.00002	68000.1	4929.28	10848	1180.2	221.658	871.991	360.842	4.0002	0
245.385	186.424	3.00012	0	1.00002	98914.8	5544.98	12596.9	972.723	258.904	1073.31	456.813	3.00012	3.00374
248.045	203.512	0	0	1.00002	93215.3	5317.84	12294.1	943.181	256.873	1048.1	444.681	3.00012	1.00105
250.705	181.402	0	0	2.00005	83111.9	5240.9	12048.1	892.328	246.833	1033.71	451.824	4.00024	0
253.365	174.378	2.0001	0	1.00002	80591	5221.53	11843.4	859.483	231.725	966.194	447.83	4.00024	3.0033
256.025	156.298	0	0	1.00002	86948.3	5158.38	11975.7	982.306	220.706	1062.25	405.383	2.00005	0
258.685	179.4	1.00002	0	0	82442.3	5250	12008.5	885.485	257.923	945.562	414.45	4.00024	1.00144
261.345	179.4	0	0	2.00005	97233.3	5435.73	12300.4	950.961	275.029	1112.44	457.897	0	0
264.005	168.351	0	0	1.00002	79975.2	5215.79	11976.8	859.11	235.787	1008.12	383.065	5.00032	1.00169
266.665	174.376	0	0	0	82682.6	5293.85	11858.9	967.047	244.85	1089.27	442.873	2.00005	1.0009
269.325	179.393	0	0	2.00005	84710	5359.08	12190.6	960.853	242.77	992.596	421.564	4.0002	0
271.985	184.415	0	0	1.00002	99435.6	5380.95	12584.9	1014.7	249.815	1075.42	465.925	3.00012	0

## Sheet: 12-month
#Sputter Time (s)	H+	Na+	Mg+	Al+	Si+	^30Si+	SiO+	SiHO+	Si_2+	Si_2O+	Si_2O_2+	Si_2N+	N+
0.665	833.958	11.0016	5.00041	395.452	80374.1	611.386	1146.93	485.911	39.2166	111.302	20.0098	9.00242	8.0064
3.325	272.907	4.0002	0	126.225	209328	1970.97	4788.62	506.213	76.1778	175.385	54.0357	1.00002	0
5.985	221.6	1.00002	3.00012	43.0253	218587	1945.48	4962.09	420.196	56.0775	177.391	53.0344	2.0001	1.00042
8.645	208.536	1.00002	3.00022	14.0024	220775	2110.72	5132.91	411.107	61.0702	170.361	66.0534	0	0
11.305	121.184	2.0001	2.0001	4.00039	223007	2062.37	5438.36	323.338	55.056	190.449	66.055	0	1.00056
13.965	110.15	1.00002	0	5.00032	219586	2088.6	5146.58	268.915	67.0779	206.522	70.0601	1.00002	1.00061
16.625	117.168	3.00012	2.0001	1.00002	220809	2130.73	5253.02	263.881	65.0624	195.47	66.0533	0	0
19.285	118.17	2.00005	1.00002	0	223280	2134.81	5375.08	243.774	70.0675	196.476	86.0904	0	0
21.945	120.177	3.00012	0	0	217466	2186.51	5296.12	276.034	65.0517	191.447	66.0572	0	0
24.605	118.171	0	0	2.0001	220739	2212.88	5440.18	264.917	59.0452	197.482	63.052	0	0
27.265	116.168	1.00002	0	3.00012	221700	2142.37	5396.69	274.97	55.0376	178.391	56.0383	0	0
29.925	96.1151	0	0	1.00002	222581	2236.27	5394.66	278.969	55.0383	181.402	55.0376	0	0
32.585	102.129	0	1.00002	0	223327	2209.76	5336.63	247.778	44.0253	170.355	73.0661	0	0
35.245	138.234	0	0	0	218720	2241.27	5367.08	273.964	60.046	176.381	62.047	0	0
37.905	122.182	1.00002	0	4.0002	221686	2144.26	5194.2	260.861	51.0349	170.355	63.0506	0	0
40.565	102.128	1.00002	0	0	225988	2178.16	5559.81	274.986	62.0501	178.388	63.0485	0	0
43.225	131.212	0	0	0	220122	2148.64	5403.73	272.941	56.0412	181.408	63.05	0	0
45.885	100.123	0	0	1.00002	217912	2169.46	5286.1	281.011	60.044	190.442	63.052	0	0
48.545	123.186	0	0	2.0001	221465	2166.01	5438.34	297.167	61.0461	204.511	60.0448	0	0
51.205	110.148	2.00005	0	2.0001	216438	2175.19	5335.77	287.055	63.0491	203.505	85.0898	0	0
53.865	117.168	0	0	1.00002	223007	2109.78	5583.04	304.186	52.0338	203.511	63.05	0	1.00046
56.525	108.143	0	0	1.00002	225432	2172.73	5577.71	315.334	50.0329	219.608	65.0519	0	0
59.185	108.143	0	0	0	223964	2166.73	5622.11	295.1	43.026	207.525	70.0599	0	2.00107
61.845	112.156	0	1.00002	0	219739	2145.27	5558.03	277.982	67.0558	205.52	68.0566	1.00002	0
64.505	108.143	0	0	1.00002	222374	2197.06	5492.64	298.112	53.0358	198.48	76.076	2.0001	0
67.165	127.202	0	0	0	226086	2208.72	5590.02	269.951	55.0371	170.355	55.0376	0	0
69.825	116.165	0	0	2.0001	222629	2223.45	5643.9	310.249	68.0583	178.39	61.0455	0	0
72.485	124.188	0	0	2.00005	224338	2218.27	5638.09	264.919	62.0487	188.433	78.0751	0	0
75.145	120.176	2.0001	0	0	223876	2085.3	5556.72	261.856	73.0652	171.358	58.0411	0	0
77.805	131.211	0	0	0	223185	2047.64	5746.87	293.072	60.0442	179.396	64.0513	0	1.0009
80.465	112.166	0	0	0	215975	2169.72	5549.05	284.033	55.037	181.407	71.0622	0	0
83.125	100.125	0	0	1.00002	222243	2089.55	5594.35	267.933	57.0418	179.393	73.0651	0	0
85.785	140.24	0	1.00002	0	220337	2211.82	5481.42	240.748	47.0271	183.41	73.0651	0	0
88.445	103.132	1.00002	0	1.00002	221141	2168.62	5594.49	262.874	73.0731	197.475	75.0708	0	0
91.105	128.203	0	0	0	221898	2262.71	5658.17	313.24	60.0442	179.392	69.0585	1.00002	0
93.765	124.189	0	0	1.00002	223059	2166.4	5403.5	272.968	65.0516	189.443	74.0671	0	0
96.425	121.179	1.00002	0	0	221908	2183.7	5840.47	267.894	51.0321	177.384	71.0617	0	0
99.085	96.1151	1.00002	0	1.00002	205140	2207.73	5414	277.003	58.0411	209.548	68.0569	1.00002	0
101.745	122.182	0	0	1.00002	221832	2198.18	5683.3	290.082	44.0244	196.471	81.0802	0	0
104.405	129.21	0	0	2.0001	171124	2045.52	5366.19	266.913	43.0232	187.454	69.0599	0	0
107.065	119.173	2.00005	0	1.00002	210847	2196.15	5596.94	268.914	58.0411	195.481	68.0589	0	1.00056
109.725	111.151	0	0	3.00022	220886	2137.13	5579.55	297.157	69.0588	173.374	75.0688	0	0
112.385	134.22	0	0	2.00005	191001	2060.12	5386.56	274.958	49.0293	184.442	73.0657	0	0
115.045	124.188	0	0	0	190587	1985.55	5442.38	267.908	52.0344	178.394	71.0651	0	0
117.705	125.192	1.00002	0	1.00002	197808	2142.43	5679.91	251.803	51.0328	199.489	63.05	2.00005	0
120.365	104.132	0	0	2.00005	192801	2129.69	5412.48	261.861	70.0601	209.541	61.0469	0	0
123.025	103.136	0	0	2.00005	146983	2024.53	5310.08	257.824	57.0418	172.375	78.0814	0	0
125.685	111.151	0	0	1.00002	182546	2024.46	5377.55	293.075	48.0283	177.384	66.0533	0	0
128.345	125.197	0	0	1.00002	213842	2142.21	5684.12	231.695	43.0226	156.298	64.05	0	0
131.005	104.133	0	0	1.00002	177251	2055.92	5363.27	277.985	50.0318	204.511	50.0321	0	0
133.665	119.177	0	0	2.0001	186039	2087.6	5731.64	262.899	55.0373	182.407	63.05	0	0
136.325	112.154	0	0	1.00002	210986	2072.87	5567.93	277.968	51.0319	179.392	78.0744	0	0
138.985	120.178	0	0	5.00061	183344	2037.07	5537.77	288.049	43.0226	180.397	65.0526	1.00002	1.00061
141.645	96.1151	0	0	1.00002	177784	2006.8	5453.29	239.731	56.0385	180.397	51.0331	2.0001	0
144.305	104.133	0	0	7.00061	123325	1864.07	5293.2	229.659	54.0361	207.53	88.0949	0	0
146.965	97.1151	1.00002	0	2.00005	179395	1934.08	5551.55	264.861	54.0364	176.385	70.0607	0	1.00051
149.625	97.1171	0	0	1.00002	135683	1890.39	5161.5	247.785	48.0282	156.305	69.0582	1.00002	0
152.285	98.1192	0	0	2.00005	144559	1937.29	5449.68	248.776	56.0403	170.354	68.0573	1.00002	0
154.945	79.0807	1.00002	0	1.00002	117091	1846.22	5047.18	258.849	56.0384	208.531	70.0599	0	0
157.605	102.127	0	0	2.0001	161502	1934.37	5581.36	253.814	64.0501	180.397	55.0379	1.00002	0
160.265	94.1093	0	0	3.00012	140900	1907.26	5011.17	249.783	52.0338	182.417	73.0652	1.00002	0
162.925	87.0931	0	0	1.00002	76832.2	1660.4	4614.89	208.553	50.0329	153.287	62.047	0	0
165.585	80.0784	0	0	2.00005	60074.4	1363.01	3890.81	211.569	31.0127	138.244	46.0259	0	1.00027
168.245	85.0911	0	0	1.00002	134782	1848.35	5353.1	261.848	51.0319	170.354	59.0431	1.00002	0
170.905	123.186	1.00002	0	6.00063	179219	2098.25	5738.91	309.21	71.0651	204.519	81.0802	0	0
173.565	100.123	2.0001	0	2.0001	184396	2185.51	5826.89	302.15	76.0708	198.48	65.0531	2.00005	0
176.225	111.151	0	0	6.00068	114904	2080.4	5553.11	313.225	65.0522	191.447	73.0652	1.00002	0
178.885	107.14	0	0	4.00024	157134	2134.02	5676.03	291.094	46.026	194.461	86.0916	0	0
181.545	101.125	0	0	4.0002	136730	2066.46	5555.88	292.071	45.025	203.507	79.0766	1.00002	0
184.205	114.164	0	0	5.00032	134963	1980.57	5491.21	245.778	47.0273	169.362	77.0745	0	1.00046
186.865	106.141	0	0	6.00049	102731	1962.59	5414.08	250.81	60.0442	205.515	73.0661	0	1.00056
189.525	121.181	0	0	4.00024	124719	2027.71	5691.81	305.187	60.044	171.359	62.0474	0	0
192.185	132.22	0	0	8.00195	145091	2001.38	5556.44	405.234	46.0259	189.442	61.0455	2.0001	0
194.845	91.1057	0	0	5.00032	106636	1979.33	5518.55	261.861	55.0383	178.388	74.0677	1.00002	0
197.505	113.161	0	0	2.0001	110698	1934.09	5538.51	258.844	55.0397	194.474	81.0823	0	0
200.165	111.151	1.00002	0	4.0002	113867	1999.21	5374.34	263.871	55.0373	213.568	68.0567	1.00002	0
202.825	111.151	0	0	3.00022	128562	1913.16	5682.98	268.914	59.0431	176.379	68.0566	0	0
205.485	87.0961	0	0	4.00039	130648	1943.39	5411.86	295.092	49.0299	187.428	69.0592	1.00002	0
208.145	115.162	0	0	2.0001	171725	2031.79	5717.83	271.937	60.0442	171.364	57.0398	3.00012	0
210.805	109.145	1.00002	0	8.00098	112152	2026.59	5420.5	260.86	59.0425	180.397	72.0634	0	1.00051
213.465	104.135	1.00002	0	10.002	116816	2032.68	5583.27	291.053	50.0306	184.416	78.0744	0	0
216.125	86.0912	0	0	16.0032	102580	1935.19	5449.18	271.916	56.0388	197.476	67.0549	0	1.00051
218.785	100.125	0	0	2.0001	147225	2099.05	5712.06	292.067	68.0585	167.35	77.0739	0	0
221.445	102.127	0	0	11.0018	108021	1921.55	5400.54	259.913	64.0513	188.441	69.0606	0	0
224.105	126.195	0	0	9.00164	131423	1967.77	5725.12	285.04	56.0383	190.453	77.0739	0	0
226.765	102.13	0	0	7.00061	115074	1963.51	5648.44	253.821	55.037	198.483	50.0313	0	0
229.425	86.0928	1.00002	0	15.0033	107347	2020.44	5429.72	259.869	54.0394	210.543	81.0823	0	0
232.085	103.13	1.00002	0	7.0012	123448	1928.14	5512.94	275.96	51.0324	202.5	71.0622	0	0
234.08	98.1174	0	0	10.0017	96355.4	1941.38	5293.82	202.51	78.0744	164.329	86.0904	2.00005	0
