# Supplementary material for: On the longevity and inherent hermeticity of silicon-ICs: evaluation of bare-die and PDMS-coated ICs after accelerated aging and implantation studies
Source: Nat Commun. 2025 Jan 2;16:12. doi: 10.1038/s41467-024-55298-4 (PMC11697292; doi:10.1038/s41467-024-55298-4)
Supplement: Supplementary file 4 — Source Data [file 41467_2024_55298_MOESM4_ESM.zip › Source Data/Main/Fig3/Fig3b_M5-IDC_M6-SH.xlsx]

## Sheet: 0-month
Sample#1_0m				Sample#2_0m				Sample#3_0m				Sample#4_0m
	Frequency (Hz)	| Z | (Ohm)	Phase (Deg)		Frequency (Hz)	| Z | (Ohm)	Phase (Deg)		Frequency (Hz)	| Z | (Ohm)	Phase (Deg)		Frequency (Hz)	| Z | (Ohm)	Phase (Deg)
	100000	43600.4	-88.7497		100000	41775.8	-89.5207		100000	41829.4	-89.4854		100000	45123.8	-88.8571
	63095.7	69481.3	-89.2575		63095.7	66445.6	-89.7065		63095.7	66491.4	-89.7405		63095.7	71723.1	-89.2928
	39810.7	110175	-89.5139		39810.7	105366	-89.8249		39810.7	105348	-89.8474		39810.7	113705	-89.566
	25118.9	174603	-89.693		25118.9	166933	-89.9181		25118.9	166841	-89.9154		25118.9	180156	-89.7007
	15848.9	276961	-89.7952		15848.9	264756	-89.9153		15848.9	264630	-89.9157		15848.9	285685	-89.8014
	10000	438685	-89.849		10000	419740	-89.9423		10000	419228	-89.9324		10000	452428	-89.8762
	6309.58	695030	-89.911		6309.58	664280	-89.9099		6309.58	664100	-89.9253		6309.58	717055	-89.9123
	3981.07	1102542	-89.917		3981.07	1053522	-89.9241		3981.07	1053155	-89.9308		3981.07	1137578	-89.9359
	2511.89	1743899	-89.942		2511.89	1666725	-89.941		2511.89	1665979	-89.939		2511.89	1798557	-89.9557
	1584.89	2763523	-89.9643		1584.89	2641409	-89.9404		1584.89	2639780	-89.9746		1584.89	2849710	-89.9746
	1000	4382363	-89.9647		1000	4187034	-89.9647		1000	4185220	-89.9473		1000	4517740	-89.9713
	630.958	6933426	-89.9913		630.958	6625086	-89.9875		630.958	6623203	-89.9974		630.958	7149601	-89.9959
	398.107	11000000	-89.9952		398.107	10500000	-89.9861		398.107	10500000	-89.9987		398.107	11300000	-90.0078
	251.189	17400000	-89.9903		251.189	16600000	-89.9723		251.189	16600000	-89.986		251.189	18000000	-89.9865
	158.489	27600000	-89.9822		158.489	26400000	-89.969		158.489	26400000	-89.9962		158.489	28400000	-89.9867
	100	43700000	-89.9849		100	41800000	-89.9809		100	41800000	-89.9754		100	45100000	-89.9745
	63.0958	69300000	-90.0139		63.0958	66200000	-89.9883		63.0958	66200000	-89.9989		63.0958	71500000	-90.0037
	39.8107	110000000	-89.9964		39.8107	105000000	-89.9741		39.8107	105000000	-89.9942		39.8107	113000000	-89.9932
	25.1189	174000000	-89.9902		25.1189	166000000	-89.9689		25.1189	166000000	-89.9854		25.1189	180000000	-89.9847
	15.849	275000000	-90.0923		15.849	264000000	-89.9523		15.849	264000000	-89.9588		15.849	286000000	-90.1535
	10	440000000	-89.9484		10	418000000	-89.9383		10	417000000	-89.9169		10	451000000	-89.832
	6.30958	707000000	-89.6574		6.30958	662000000	-89.951		6.30958	662000000	-89.9772		6.30958	716000000	-89.9499
	3.98108	1100000000	-89.7767		3.98108	1050000000	-89.9008		3.98108	1050000000	-89.9405		3.98108	1130000000	-90.0327
	2.51189	1740000000	-90.1688		2.51189	1660000000	-89.9421		2.51189	1660000000	-89.9617		2.51189	1790000000	-89.8011
	1.58489	2760000000	-90.0296		1.58489	2630000000	-89.9584		1.58489	2640000000	-89.9388		1.58489	2840000000	-90.1297
	1	4380000000	-90.0414		1	4190000000	-89.8038		1	4170000000	-89.9519		1	4500000000	-89.7426
	0.630958	6930000000	-90.0365		0.630958	6600000000	-89.8055		0.630958	6600000000	-89.8373		0.630958	7100000000	-89.8885
	0.398108	11000000000	-89.6365		0.398108	10500000000	-89.8607		0.398108	10500000000	-89.9073		0.398108	11200000000	-89.8446
	0.251189	17400000000	-89.9171		0.251189	16600000000	-89.8629		0.251189	16700000000	-90.1428		0.251189	17800000000	-89.8515
	0.158489	27700000000	-90.174		0.158489	26200000000	-89.9809		0.158489	26300000000	-90.2246		0.158489	28300000000	-89.6943
	0.1	43500000000	-90.0419		0.1	41300000000	-89.5937		0.1	41800000000	-90.6855		0.1	44600000000	-89.8248
	0.063096	68700000000	-90.6636		0.063096	65600000000	-89.9289		0.063096	66500000000	-91.0263		0.063096	71000000000	-89.6899
	0.039811	110000000000	-89.8231		0.039811	107000000000	-89.8806		0.039811	105000000000	-90.3505		0.039811	113000000000	-89.8024
	0.025119	168000000000	-89.9621		0.025119	179000000000	-89.9132		0.025119	167000000000	-90.0998		0.025119	180000000000	-89.6334
	0.015849	261000000000	-90.2224		0.015849	281000000000	-89.8654		0.015849	291000000000	-91.0354		0.015849	285000000000	-89.9365
	0.01	421000000000	-90.012		0.01	452000000000	-89.8922		0.01	468000000000	-90.1815		0.01	456000000000	-89.933

## Sheet: 6-month
Sample#1_6m				Sample#2_6m				Sample#3_6m				Sample#4_6m
	Frequency (Hz)	| Z | (Ohm)	Phase (Deg)		Frequency (Hz)	| Z | (Ohm)	Phase (Deg)		Frequency (Hz)	| Z | (Ohm)	Phase (Deg)		Frequency (Hz)	| Z | (Ohm)	Phase (Deg)
	100000	41829.4	-89.4854		100000	41775.8	-89.5207		100000	46750.5	-88.8983		100000	44686.1	-88.8641
	63095.7	66491.4	-89.7405		63095.7	66445.6	-89.7065		63095.7	74365.7	-89.3279		63095.7	70360.7	-89.2182
	39810.7	105348	-89.8474		39810.7	105366	-89.8249		39810.7	117894	-89.5723		39810.7	111825	-89.5211
	25118.9	166841	-89.9154		25118.9	166933	-89.9181		25118.9	186826	-89.719		25118.9	177144	-89.6697
	15848.9	264630	-89.9157		15848.9	264756	-89.9153		15848.9	296325	-89.8142		15848.9	281006	-89.7505
	10000	419228	-89.9324		10000	419740	-89.9423		10000	469396	-89.8749		10000	444904	-89.815
	6309.58	664100	-89.9253		6309.58	664280	-89.9099		6309.58	743669	-89.911		6309.58	704619	-89.8506
	3981.07	1053155	-89.9308		3981.07	1053522	-89.9241		3981.07	1179584	-89.9369		3981.07	1117190	-89.8796
	2511.89	1665979	-89.939		2511.89	1666725	-89.941		2511.89	1866633	-89.9657		2511.89	1767340	-89.9125
	1584.89	2639780	-89.9746		1584.89	2641409	-89.9404		1584.89	2957284	-89.9779		1584.89	2800512	-89.9342
	1000	4185220	-89.9473		1000	4187034	-89.9647		1000	4688315	-89.9635		1000	4439850	-89.9768
	630.958	6623203	-89.9974		630.958	6625086	-89.9875		630.958	7420825	-90.0013		630.958	7023871	-89.9914
	398.107	10500000	-89.9987		398.107	10500000	-89.9861		398.107	11800000	-90.0079		398.107	11100000	-89.996
	251.189	16600000	-89.986		251.189	16600000	-89.9723		251.189	18600000	-89.9963		251.189	17600000	-89.9955
	158.489	26400000	-89.9962		158.489	26400000	-89.969		158.489	29500000	-89.9904		158.489	28000000	-89.9899
	100	41800000	-89.9754		100	41800000	-89.9809		100	46800000	-89.9655		100	44300000	-89.9946
	63.0958	66200000	-89.9989		63.0958	66200000	-89.9883		63.0958	74200000	-90.0209		63.0958	70300000	-89.994
	39.8107	105000000	-89.9942		39.8107	105000000	-89.9741		39.8107	118000000	-89.978		39.8107	111000000	-89.9957
	25.1189	166000000	-89.9854		25.1189	166000000	-89.9689		25.1189	186000000	-89.9969		25.1189	176000000	-89.9844
	15.849	264000000	-89.9588		15.849	264000000	-89.9523		15.849	297000000	-90.0766		15.849	280000000	-90.0812
	10	417000000	-89.9169		10	418000000	-89.9383		10	471000000	-90.1423		10	442000000	-90.0067
	6.30958	662000000	-89.9772		6.30958	662000000	-89.951		6.30958	727000000	-90.34		6.30958	710000000	-90.2796
	3.98108	1050000000	-89.9405		3.98108	1050000000	-89.9008		3.98108	1170000000	-89.6983		3.98108	1110000000	-89.9542
	2.51189	1660000000	-89.9617		2.51189	1660000000	-89.9421		2.51189	1870000000	-89.896		2.51189	1760000000	-89.9685
	1.58489	2640000000	-89.9388		1.58489	2630000000	-89.9584		1.58489	2960000000	-90.1377		1.58489	2800000000	-90.0145
	1	4170000000	-89.9519		1	4190000000	-89.8038		1	4680000000	-90.1149		1	4440000000	-89.9214
	0.630958	6600000000	-89.8373		0.630958	6600000000	-89.8055		0.630958	7370000000	-90.1981		0.630958	7030000000	-89.8758
	0.398108	10500000000	-89.9073		0.398108	10500000000	-89.8607		0.398108	11700000000	-90.0031		0.398108	11100000000	-89.8593
	0.251189	16700000000	-90.1428		0.251189	16600000000	-89.8629		0.251189	18700000000	-89.9144		0.251189	17600000000	-90.1287
	0.158489	26300000000	-90.2246		0.158489	26200000000	-89.9809		0.158489	29300000000	-89.8713		0.158489	27900000000	-89.9545
	0.1	41800000000	-90.6855		0.1	41300000000	-89.5937		0.1	46900000000	-90.1898		0.1	44000000000	-89.5332
	0.063096	66500000000	-91.0263		0.063096	65600000000	-89.9289		0.063096	73800000000	-89.4892		0.063096	70600000000	-89.8775
	0.039811	105000000000	-90.3505		0.039811	107000000000	-89.8806		0.039811	117000000000	-89.6393		0.039811	110000000000	-90.0092
	0.025119	167000000000	-90.0998		0.025119	179000000000	-89.9132		0.025119	187000000000	-89.9052		0.025119	174000000000	-90.3483
	0.015849	291000000000	-91.0354		0.015849	281000000000	-89.8654		0.015849	291000000000	-87.9299		0.015849	278000000000	-89.7661
	0.01	468000000000	-89.9875		0.01	452000000000	-89.8922		0.01	511000000000	-90.5967		0.01	438000000000	-89.5116

## Sheet: 12-month
Sample#1_12m				Sample#2_12m				Sample#3_12m				Sample#4_12m
	Frequency (Hz)	| Z | (Ohm)	Phase (Deg)		Frequency (Hz)	| Z | (Ohm)	Phase (Deg)		Frequency (Hz)	| Z | (Ohm)	Phase (Deg)		Frequency (Hz)	| Z | (Ohm)	Phase (Deg)
	100000	43013.3	-89.0802		100000	46155.2	-88.9019		100000	41775.8	-89.5207		100000	41829.4	-89.4854
	63095.7	68289.7	-89.4543		63095.7	73437.4	-89.3174		63095.7	66445.6	-89.7065		63095.7	66491.4	-89.7405
	39810.7	108107	-89.6298		39810.7	116432	-89.5861		39810.7	105366	-89.8249		39810.7	105348	-89.8474
	25118.9	171209	-89.7606		25118.9	184496	-89.7245		25118.9	166933	-89.9181		25118.9	166841	-89.9154
	15848.9	271519	-89.8403		15848.9	292636	-89.8168		15848.9	264756	-89.9153		15848.9	264630	-89.9157
	10000	429924	-89.8809		10000	463582	-89.8887		10000	419740	-89.9423		10000	419228	-89.9324
	6309.58	681453	-89.9206		6309.58	734480	-89.9242		6309.58	664280	-89.9099		6309.58	664100	-89.9253
	3981.07	1080466	-89.9268		3981.07	1165069	-89.9447		3981.07	1053522	-89.9241		3981.07	1053155	-89.9308
	2511.89	1709118	-89.9394		2511.89	1843288	-89.9674		2511.89	1666725	-89.941		2511.89	1665979	-89.939
	1584.89	2708938	-89.9616		1584.89	2921841	-89.9763		1584.89	2641409	-89.9404		1584.89	2639780	-89.9746
	1000	4294538	-89.9834		1000	4630968	-89.9805		1000	4187034	-89.9647		1000	4185220	-89.9473
	630.958	6796029	-89.9961		630.958	7328937	-90.0032		630.958	6625086	-89.9875		630.958	6623203	-89.9974
	398.107	10800000	-90.0003		398.107	11600000	-90.0135		398.107	10500000	-89.9861		398.107	10500000	-89.9987
	251.189	17100000	-89.9893		251.189	18400000	-89.9927		251.189	16600000	-89.9723		251.189	16600000	-89.986
	158.489	27000000	-89.9732		158.489	29200000	-90.0026		158.489	26400000	-89.969		158.489	26400000	-89.9962
	100	42900000	-89.9947		100	46200000	-89.9971		100	41800000	-89.9809		100	41800000	-89.9754
	63.0958	68000000	-89.9913		63.0958	73300000	-90.0241		63.0958	66200000	-89.9883		63.0958	66200000	-89.9989
	39.8107	108000000	-89.9753		39.8107	116000000	-90.0138		39.8107	105000000	-89.9741		39.8107	105000000	-89.9942
	25.1189	171000000	-89.9267		25.1189	184000000	-90.0045		25.1189	166000000	-89.9689		25.1189	166000000	-89.9854
	15.849	271000000	-89.8557		15.849	292000000	-89.8467		15.849	264000000	-89.9523		15.849	264000000	-89.9588
	10	428000000	-89.8692		10	463000000	-89.8812		10	418000000	-89.9383		10	417000000	-89.9169
	6.30958	677000000	-89.8867		6.30958	714000000	-89.5265		6.30958	662000000	-89.951		6.30958	662000000	-89.9772
	3.98108	1070000000	-89.7924		3.98108	1150000000	-90.5897		3.98108	1050000000	-89.9008		3.98108	1050000000	-89.9405
	2.51189	1700000000	-89.8845		2.51189	1840000000	-89.9749		2.51189	1660000000	-89.9421		2.51189	1660000000	-89.9617
	1.58489	2700000000	-89.7865		1.58489	2910000000	-89.8072		1.58489	2630000000	-89.9584		1.58489	2640000000	-89.9388
	1	4270000000	-89.8814		1	4630000000	-89.7831		1	4190000000	-89.8038		1	4170000000	-89.9519
	0.630958	6740000000	-89.8315		0.630958	7300000000	-89.8866		0.630958	6600000000	-89.8055		0.630958	6600000000	-89.8373
	0.398108	10700000000	-89.8032		0.398108	11600000000	-89.9064		0.398108	10500000000	-89.8607		0.398108	10500000000	-89.9073
	0.251189	16900000000	-89.7446		0.251189	18500000000	-90.0422		0.251189	16600000000	-89.8629		0.251189	16700000000	-90.1428
	0.158489	26800000000	-89.8389		0.158489	29100000000	-90.0631		0.158489	26200000000	-89.9809		0.158489	26300000000	-90.2246
	0.1	42400000000	-89.8503		0.1	46300000000	-89.9073		0.1	41300000000	-89.5937		0.1	41800000000	-90.6855
	0.063096	67200000000	-89.9899		0.063096	73000000000	-89.5477		0.063096	65600000000	-89.9289		0.063096	66500000000	-91.0263
	0.039811	107000000000	-89.832		0.039811	114000000000	-90.0197		0.039811	107000000000	-89.8806		0.039811	105000000000	-90.3505
	0.025119	169000000000	-89.7741		0.025119	183000000000	-89.286		0.025119	179000000000	-89.9132		0.025119	167000000000	-90.0998
	0.015849	269000000000	-90.2583		0.015849	288000000000	-89.3697		0.015849	281000000000	-89.8654		0.015849	291000000000	-91.0354
	0.01	412000000000	-90.2075		0.01	459000000000	-89.4353		0.01	452000000000	-89.8922		0.01	468000000000	-90.1815
