# Supplementary material for: On the longevity and inherent hermeticity of silicon-ICs: evaluation of bare-die and PDMS-coated ICs after accelerated aging and implantation studies
Source: Nat Commun. 2025 Jan 2;16:12. doi: 10.1038/s41467-024-55298-4 (PMC11697292; doi:10.1038/s41467-024-55298-4)
Supplement: Supplementary file 4 — Source Data [file 41467_2024_55298_MOESM4_ESM.zip › Source Data/Main/Fig3/Fig3a_M5-IDC.xlsx]

## Sheet: 0-month
Sample#1_0m				Sample#2_0m				Sample#3_0m				Sample#4_0m
	Frequency (Hz)	| Z | (Ohm)	Phase (Deg)		Frequency (Hz)	| Z | (Ohm)	Phase (Deg)		Frequency (Hz)	| Z | (Ohm)	Phase (Deg)		Frequency (Hz)	| Z | (Ohm)	Phase (Deg)
	100000	46155.2	-88.9019		100000	51206.2	-89.0077		100000	51306.1	-89.2239		100000	41557.6	-89.5453
	63095.7	73437.4	-89.3174		63095.7	81097.8	-89.3291		63095.7	81128.6	-89.3324		63095.7	65928.8	-89.5955
	39810.7	116432	-89.5861		39810.7	128402	-89.5333		39810.7	128378	-89.5115		39810.7	104735	-89.8069
	25118.9	184496	-89.7245		25118.9	203223	-89.6579		25118.9	203161	-89.6518		25118.9	165864	-89.8994
	15848.9	292636	-89.8168		15848.9	322072	-89.7218		15848.9	322043	-89.7333		15848.9	263072	-89.9347
	10000	463582	-89.8887		10000	509866	-89.7661		10000	509796	-89.7766		10000	416914	-89.9273
	6309.58	734480	-89.9242		6309.58	807510	-89.8039		6309.58	807681	-89.7998		6309.58	660417	-89.8979
	3981.07	1165069	-89.9447		3981.07	1280373	-89.7752		3981.07	1280234	-89.7827		3981.07	1047480	-89.9106
	2511.89	1843288	-89.9674		2511.89	2026303	-89.6686		2511.89	2025561	-89.6312		2511.89	1657528	-89.949
	1584.89	2921841	-89.9763		1584.89	3204531	-89.8099		1584.89	3204121	-89.8026		1584.89	2627164	-89.9748
	1000	4630968	-89.9805		1000	5073250	-89.823		1000	5072929	-89.8288		1000	4163617	-89.9788
	630.958	7328937	-90.0032		630.958	8022591	-89.8641		630.958	8021365	-89.875		630.958	6588674	-89.9886
	398.107	11600000	-90.0135		398.107	12700000	-89.8603		398.107	12700000	-89.8729		398.107	10500000	-90.0047
	251.189	18400000	-89.9927		251.189	20100000	-89.8144		251.189	20100000	-89.8422		251.189	16600000	-90.0032
	158.489	29200000	-90.0026		158.489	31900000	-89.8028		158.489	31900000	-89.8314		158.489	26200000	-90.0258
	100	46200000	-89.9971		100	50400000	-89.7704		100	50400000	-89.8031		100	41600000	-90.0106
	63.0958	73300000	-90.0241		63.0958	79900000	-89.776		63.0958	79900000	-89.7977		63.0958	65900000	-90.0644
	39.8107	116000000	-90.0138		39.8107	126000000	-89.7484		39.8107	127000000	-89.7835		39.8107	104000000	-90.1026
	25.1189	184000000	-90.0045		25.1189	200000000	-89.7256		25.1189	200000000	-89.7652		25.1189	166000000	-90.1743
	15.849	292000000	-89.8467		15.849	317000000	-89.6945		15.849	317000000	-89.7268		15.849	262000000	-90.2216
	10	463000000	-89.8812		10	500000000	-89.6418		10	502000000	-89.7446		10	418000000	-90.2695
	6.30958	714000000	-89.5265		6.30958	793000000	-89.8163		6.30958	796000000	-89.5872		6.30958	660000000	-91.0921
	3.98108	1150000000	-90.5897		3.98108	1250000000	-89.4876		3.98108	1260000000	-89.7113		3.98108	1050000000	-90.3988
	2.51189	1840000000	-89.9749		2.51189	1980000000	-89.5087		2.51189	1990000000	-89.6498		2.51189	1670000000	-90.2211
	1.58489	2910000000	-89.8072		1.58489	3140000000	-89.5089		1.58489	3150000000	-89.5736		1.58489	2660000000	-90.488
	1	4630000000	-89.7831		1	4960000000	-89.3946		1	4980000000	-89.5411		1	4200000000	-90.5358
	0.630958	7300000000	-89.8866		0.630958	7830000000	-89.3161		0.630958	7860000000	-89.4705		0.630958	6660000000	-90.2123
	0.398108	11600000000	-89.9064		0.398108	12400000000	-89.2214		0.398108	12400000000	-89.4188		0.398108	10500000000	-90.1866
	0.251189	18500000000	-90.0422		0.251189	19500000000	-89.1513		0.251189	19700000000	-89.2807		0.251189	16800000000	-90.1721
	0.158489	29100000000	-90.0631		0.158489	30800000000	-89.0818		0.158489	31100000000	-89.263		0.158489	26800000000	-90.2674
	0.1	46300000000	-89.9073		0.1	48800000000	-89.021		0.1	49100000000	-89.1597		0.1	42100000000	-89.9257
	0.063096	73000000000	-89.5477		0.063096	77000000000	-88.919		0.063096	77700000000	-89.1831		0.063096	66600000000	-89.8878
	0.039811	114000000000	-90.0197		0.039811	121000000000	-88.8706		0.039811	123000000000	-88.8938		0.039811	106000000000	-90.5486
	0.025119	183000000000	-89.286		0.025119	184000000000	-90.993		0.025119	194000000000	-88.4543		0.025119	167000000000	-89.782
	0.015849	288000000000	-89.3697		0.015849	309000000000	-88.7213		0.015849	306000000000	-87.2099		0.015849	267000000000	-90.5376
	0.01	459000000000	-89.4353		0.01	457000000000	-87.642		0.01	483000000000	-87.9008		0.01	427000000000	-88.8171

## Sheet: 6-month
Sample#1_6m				Sample#2_6m				Sample#3_6m				Sample#4_6m
	Frequency (Hz)	| Z | (Ohm)	Phase (Deg)		Frequency (Hz)	| Z | (Ohm)	Phase (Deg)		Frequency (Hz)	| Z | (Ohm)	Phase (Deg)		Frequency (Hz)	| Z | (Ohm)	Phase (Deg)
	100000	42171.6	-89.4534		100000	46200.4	-88.8664		100000	36962.3	-89.4404		100000	43600.4	-88.7497
	63095.7	66982.1	-89.6707		63095.7	74096.1	-89.1612		63095.7	58716.2	-89.6913		63095.7	69481.3	-89.2575
	39810.7	106274	-89.7637		39810.7	117229	-89.3212		39810.7	93118.5	-89.7816		39810.7	110175	-89.5139
	25118.9	168356	-89.8743		25118.9	185301	-89.3172		25118.9	147639	-89.9341		25118.9	174603	-89.693
	15848.9	266836	-89.9153		15848.9	293229	-89.3222		15848.9	234116	-89.9346		15848.9	276961	-89.7952
	10000	422916	-89.9507		10000	462994	-89.317		10000	370958	-89.9839		10000	438685	-89.849
	6309.58	670477	-89.8929		6309.58	731181	-89.2378		6309.58	587982	-89.928		6309.58	695030	-89.911
	3981.07	1063151	-89.9113		3981.07	1156228	-89.1622		3981.07	932565	-89.9455		3981.07	1102542	-89.917
	2511.89	1682393	-89.9524		2511.89	1823203	-89.0563		2511.89	1475451	-89.9709		2511.89	1743899	-89.942
	1584.89	2666116	-89.9782		1584.89	2877846	-88.923		1584.89	2339053	-89.9975		1584.89	2763523	-89.9643
	1000	4227143	-89.9923		1000	4538090	-88.7715		1000	3707515	-90.0003		1000	4382363	-89.9647
	630.958	6688640	-89.9922		630.958	7140966	-88.587		630.958	5869230	-90.0139		630.958	6933426	-89.9913
	398.107	10600000	-90.0033		398.107	11236000	-88.3788		398.107	9310571	-90.0141		398.107	11000000	-89.9952
	251.189	16800000	-89.9965		251.189	17625190	-88.1987		251.189	14745070	-90.0054		251.189	17400000	-89.9903
	158.489	26600000	-90.0014		158.489	27617520	-88.1103		158.489	23361940	-90.0025		158.489	27600000	-89.9822
	100	42200000	-90.0102		100	43284900	-88.1608		100	37024160	-90.0148		100	43700000	-89.9849
	63.0958	66900000	-90.0164		63.0958	68009280	-88.3076		63.0958	58714660	-90.0055		63.0958	69300000	-90.0139
	39.8107	106000000	-90.0192		39.8107	106879400	-88.4682		39.8107	93032690	-90.0332		39.8107	110000000	-89.9964
	25.1189	168000000	-90.0386		25.1189	168084400	-88.6475		25.1189	147388400	-90.0045		25.1189	174000000	-89.9902
	15.849	266000000	-89.9787		15.849	264975600	-88.8278		15.849	232416200	-89.8015		15.849	275000000	-90.0923
	10	423000000	-89.9706		10	417201900	-88.9483		10	370436400	-90.0585		10	440000000	-89.9484
	6.30958	676000000	-89.9323		6.30958	659125300	-89.0388		6.30958	587064400	-90.1898		6.30958	707000000	-89.6574
	3.98108	1070000000	-90.1524		3.98108	1040220000	-89.0212		3.98108	931072200	-90.0504		3.98108	1100000000	-89.7767
	2.51189	1680000000	-89.9797		2.51189	1642146000	-89.1956		2.51189	1475647000	-90.3915		2.51189	1740000000	-90.1688
	1.58489	2660000000	-89.9343		1.58489	2589577000	-89.2549		1.58489	2352118000	-90.3843		1.58489	2760000000	-90.0296
	1	4230000000	-89.9407		1	4107417000	-89.03		1	3729383000	-90.4081		1	4380000000	-90.0414
	0.630958	6680000000	-90.0596		0.630958	6471570000	-89.2482		0.630958	5878304000	-90.3895		0.630958	6930000000	-90.0365
	0.398108	10600000000	-89.8056		0.398108	10243500000	-89.1656		0.398108	9367235000	-91.0369		0.398108	11000000000	-89.6365
	0.251189	16800000000	-89.5509		0.251189	16230240000	-89.2854		0.251189	14923580000	-90.247		0.251189	17400000000	-89.9171
	0.158489	26400000000	-90.03		0.158489	25569270000	-88.9987		0.158489	23304030000	-90.0303		0.158489	27700000000	-90.174
	0.1	42200000000	-90.2635		0.1	40227990000	-88.9478		0.1	37235170000	-90.6801		0.1	43500000000	-90.0419
	0.063096	65800000000	-90.3721		0.063096	63642280000	-88.958		0.063096	59776070000	-90.0095		0.063096	68700000000	-90.6636
	0.039811	104000000000	-90.2423		0.039811	100261600000	-88.8374		0.039811	94365540000	-90.0164		0.039811	110000000000	-89.8231
	0.025119	164000000000	-91.3385		0.025119	158241000000	-88.6588		0.025119	150777900000	-90.0898		0.025119	168000000000	-89.9621
	0.015849	262000000000	-90.1422		0.015849	247272200000	-89.1198		0.015849	240199300000	-88.588		0.015849	261000000000	-90.2224
	0.01	416000000000	-89.1427		0.01	385750000000	-87.9088		0.01	376084100000	-89.3291		0.01	421000000000	-87.012
					100000	37045.4	-88.9649		100000	38521.3	-89.3057
					63095.7	59008.9	-89.4093		63095.7	61433	-89.6358
					39810.7	93612.9	-89.6864		39810.7	97503.2	-89.8114
					25118.9	148367	-89.8961		25118.9	154562	-89.8745
					15848.9	235449	-90.0682		15848.9	245229	-89.909
					10000	373229	-90.2318		10000	388446	-89.9371
					6309.58	592286	-90.4189		6309.58	615523	-89.9687
					3981.07	941605	-90.6411		3981.07	976414	-89.9613
					2511.89	1495137	-90.879		2511.89	1544210	-89.9849
					1584.89	2383346	-91.1771		1584.89	2447611	-89.9967
					1000	3807192	-91.4651		1000	3880331	-89.9939
					630.958	6085243	-91.628		630.958	6140556	-90.0091
					398.107	9756150	-91.6689		398.107	9740217	-90.0122
					251.189	15610520	-91.5444		251.189	15429570	-90.0055
					158.489	24942610	-91.3586		158.489	24445260	-90.0008
					100	39798270	-91.1501		100	38751340	-90.0098
					63.0958	63429380	-90.9549		63.0958	61439170	-90.0224
					39.8107	100993000	-90.807		39.8107	97320930	-90.0042
					25.1189	160401400	-90.6275		25.1189	154274800	-90.0114
					15.849	254931100	-90.4953		15.849	244732200	-90.0431
					10	406245400	-90.2496		10	387209800	-90.1699
					6.30958	638709700	-90.031		6.30958	612181600	-89.4651
					3.98108	1019721000	-90.554		3.98108	974857300	-89.8154
					2.51189	1615779000	-90.2306		2.51189	1539607000	-90.2621
					1.58489	2570755000	-90.358		1.58489	2439632000	-89.9824
					1	4066210000	-90.2012		1	3880760000	-89.8768
					0.630958	6498816000	-90.4184		0.630958	6149875000	-90.2271
					0.398108	10290760000	-90.5652		0.398108	9713403000	-89.8518
					0.251189	16385870000	-90.5896		0.251189	15420470000	-90.0349
					0.158489	25893620000	-90.4439		0.158489	24486500000	-90.3964
					100000	46155.2	-88.9019		0.1	38696650000	-90.3879
					63095.7	73437.4	-89.3174		0.063096	61204580000	-89.6396
					39810.7	116432	-89.5861		0.039811	96446760000	-89.5816
					25118.9	184496	-89.7245		0.025119	153200000000	-90.1314
					15848.9	292636	-89.8168		0.015849	239743400000	-89.9767
					10000	463582	-89.8887		0.01	374032400000	-90.0306
					6309.58	734480	-89.9242
					3981.07	1165069	-89.9447
					2511.89	1843288	-89.9674
					1584.89	2921841	-89.9763
					1000	4630968	-89.9805
					630.958	7328937	-90.0032
					398.107	11624610	-90.0135
					251.189	18410030	-89.9927
					158.489	29173540	-90.0026
					100	46248020	-89.9971
					63.0958	73322010	-90.0241
					39.8107	116137800	-90.0138
					25.1189	184169100	-90.0045
					15.849	292238100	-89.8467
					10	463098900	-89.8812
					6.30958	713875500	-89.5265
					3.98108	1152217000	-90.5897
					2.51189	1840326000	-89.9749
					1.58489	2914233000	-89.8072
					1	4625409000	-89.7831
					0.630958	7300343000	-89.8866
					0.398108	11584370000	-89.9064
					0.251189	18482720000	-90.0422
					0.158489	29121190000	-90.0631
					0.1	46331040000	-89.9073
					0.063096	72959860000	-89.5477
					0.039811	113860700000	-90.0197
					0.025119	182517300000	-89.286
					0.015849	287707600000	-89.3697
					0.01	458673400000	-89.4353

## Sheet: 12-month
Sample#1_12m				Sample#2_12m				Sample#3_12m				Sample#4_12m
	Frequency (Hz)	| Z | (Ohm)	Phase (Deg)		Frequency (Hz)	| Z | (Ohm)	Phase (Deg)		Frequency (Hz)	| Z | (Ohm)	Phase (Deg)		Frequency (Hz)	| Z | (Ohm)	Phase (Deg)
	100000	34475.8	-89.3829		100000	42639.5	-89.5473		100000	34977.6	-89.5056		100000	35587.1	-89.5751
	63095.7	54680.3	-89.5457		63095.7	67660.4	-89.6398		63095.7	55514.7	-89.6729		63095.7	56496.6	-89.7248
	39810.7	86564.4	-89.6513		39810.7	107189	-89.7507		39810.7	87955.5	-89.7771		39810.7	89524.7	-89.8178
	25118.9	137034	-89.7283		25118.9	169798	-89.8248		25118.9	139337	-89.8422		25118.9	141841	-89.8791
	15848.9	217231	-89.7803		15848.9	269301	-89.8722		15848.9	221011	-89.8858		15848.9	224999	-89.9164
	10000	343831	-89.8133		10000	426448	-89.8958		10000	349961	-89.903		10000	356337	-89.9329
	6309.58	544648	-89.8049		6309.58	675835	-89.8791		6309.58	554644	-89.8849		6309.58	564838	-89.9156
	3981.07	863447	-89.8308		3981.07	1071700	-89.8981		3981.07	879594	-89.9004		3981.07	895792	-89.9345
	2511.89	1366198	-89.8586		2511.89	1696328	-89.9137		2511.89	1392163	-89.9179		2511.89	1418101	-89.9506
	1584.89	2163434	-89.8669		1584.89	2686991	-89.9261		1584.89	2205201	-89.9245		1584.89	2246573	-89.9489
	1000	3428624	-89.8894		1000	4257896	-89.945		1000	3495393	-89.9322		1000	3561429	-89.965
	630.958	5424717	-89.9066		630.958	6739351	-89.9547		630.958	5530496	-89.9532		630.958	5637084	-89.9796
	398.107	8599625	-89.9036		398.107	10700000	-89.9534		398.107	8767856	-89.9554		398.107	8938350	-89.9729
	251.189	13600000	-89.8805		251.189	16900000	-89.9375		251.189	13900000	-89.9471		251.189	14200000	-89.9385
	158.489	21600000	-89.8563		158.489	26800000	-89.9431		158.489	22000000	-89.9468		158.489	22400000	-89.9243
	100	34200000	-89.8419		100	42500000	-89.9518		100	34900000	-89.937		100	35500000	-89.8786
	63.0958	54100000	-89.8274		63.0958	67300000	-89.9509		63.0958	55200000	-89.9694		63.0958	56300000	-89.8848
	39.8107	85700000	-89.7672		39.8107	107000000	-89.9369		39.8107	87500000	-89.9551		39.8107	89200000	-89.9275
	25.1189	136000000	-89.6956		25.1189	169000000	-89.8982		25.1189	139000000	-89.9347		25.1189	141000000	-89.8627
	15.849	215000000	-89.6066		15.849	268000000	-89.9171		15.849	220000000	-89.9293		15.849	223000000	-89.8372
	10	339000000	-89.5272		10	423000000	-89.952		10	348000000	-89.9245		10	355000000	-89.8488
	6.30958	535000000	-89.4011		6.30958	671000000	-89.8784		6.30958	551000000	-89.936		6.30958	571000000	-89.134
	3.98108	847000000	-89.4705		3.98108	1060000000	-89.8714		3.98108	874000000	-89.8913		3.98108	890000000	-89.7741
	2.51189	1340000000	-89.442		2.51189	1680000000	-89.9347		2.51189	1380000000	-89.8914		2.51189	1410000000	-89.7352
	1.58489	2110000000	-89.601		1.58489	2660000000	-89.9207		1.58489	2190000000	-89.8807		1.58489	2210000000	-89.6737
	1	3340000000	-89.6266		1	4220000000	-89.8349		1	3470000000	-89.862		1	3520000000	-89.7936
	0.630958	5280000000	-89.5417		0.630958	6680000000	-89.8718		0.630958	5500000000	-89.8144		0.630958	5550000000	-89.6389
	0.398108	8370000000	-89.5584		0.398108	10600000000	-89.8243		0.398108	8690000000	-89.8355		0.398108	8780000000	-89.499
	0.251189	13200000000	-89.639		0.251189	16800000000	-89.9107		0.251189	13800000000	-89.7553		0.251189	14000000000	-89.2718
	0.158489	20900000000	-89.4368		0.158489	26600000000	-89.8995		0.158489	21800000000	-89.821		0.158489	22000000000	-89.2065
	0.1	33000000000	-89.5131		0.1	42100000000	-89.8181		0.1	34500000000	-89.8311		0.1	34600000000	-88.9886
	0.063096	52500000000	-89.1232		0.063096	66600000000	-89.9011		0.063096	54700000000	-90.3148		0.063096	55300000000	-89.2793
	0.039811	81700000000	-89.5476		0.039811	105000000000	-89.8195		0.039811	86600000000	-89.8078		0.039811	92800000000	-91.6976
	0.025119	131000000000	-89.5303		0.025119	166000000000	-89.4343		0.025119	137000000000	-89.7645		0.025119	136000000000	-89.5454
	0.015849	202000000000	-88.9836		0.015849	267000000000	-89.5513		0.015849	217000000000	-89.6278		0.015849	216000000000	-89.4996
	0.01	321000000000	-89.257		0.01	424000000000	-89.3705		0.01	341000000000	-89.4636		0.01	331000000000	-90.2987
