# Supplementary material for: On the longevity and inherent hermeticity of silicon-ICs: evaluation of bare-die and PDMS-coated ICs after accelerated aging and implantation studies
Source: Nat Commun. 2025 Jan 2;16:12. doi: 10.1038/s41467-024-55298-4 (PMC11697292; doi:10.1038/s41467-024-55298-4)
Supplement: Supplementary file 4 — Source Data [file 41467_2024_55298_MOESM4_ESM.zip › Source Data/Main/Fig3/Fig3c.xlsx]

## Sheet: 0-month
	0	1	2	3	4	5	6	7	8	9	10	11	12	13	14	15	16	17	18	19	20	21	22
0	4.30696e+14	4.0752e+14	5.04365e+14	5.04365e+14	3.96329e+14	5.04365e+14	5.04365e+14	4.46549e+14	5.04365e+14	5.04365e+14	4.39848e+14	5.04365e+14	5.04365e+14	4.13911e+14	5.04365e+14	4.84062e+14	4.23251e+14	5.04365e+14	5.04365e+14	4.17157e+14	5.04365e+14	4.88123e+14	4.01687e+14
1	4.451e+14	4.89232e+14	4.33521e+14	4.40494e+14	5.04365e+14	4.69582e+14	4.77678e+14	4.75847e+14	5.0043e+14	4.06803e+14	4.56071e+14	4.37645e+14	4.63121e+14	5.04365e+14	4.17149e+14	4.78233e+14	5.04365e+14	4.55636e+14	4.42795e+14	5.04365e+14	4.97663e+14	4.46361e+14	4.26002e+14
2	3.93078e+14	4.33566e+14	4.30533e+14	4.57418e+14	4.54519e+14	4.08385e+14	4.65155e+14	4.58173e+14	4.18041e+14	4.36344e+14	4.37729e+14	4.02274e+14	4.58303e+14	4.33804e+14	4.52127e+14	5.03773e+14	4.44297e+14	4.24533e+14	4.62e+14	4.18067e+14	4.26692e+14	2.67756e+14	4.02392e+14
3	4.01845e+14	4.3901e+14	4.69013e+14	4.27697e+14	3.96084e+14	4.75884e+14	4.15013e+14	4.24555e+14	5.04365e+14	3.19444e+14	4.49133e+14	4.94346e+14	433956228956229	4.39526e+14	5.04365e+14	4.74788e+14	411978835978836	5.04365e+14	4.27589e+14	4.27981e+14	4.70682e+14	4.62519e+14	415935545935546
4	4.18483e+14	5.04365e+14	4.92709e+14	4.82644e+14	5.04365e+14	4.76155e+14	4.44188e+14	4.99729e+14	492976430976431	4.70268e+14	5.0062e+14	5.04365e+14	478921596921597	4.8868e+14	5.04365e+14	4.62642e+14	5.04365e+14	4.62412e+14	4.47353e+14	5.04365e+14	4.65063e+14	4.65811e+14	4.5569e+14
5	4.50363e+14	4.49446e+14	4.51756e+14	5.04365e+14	4.75812e+14	4.67647e+14	5.04365e+14	4.96138e+14	4.69507e+14	5.04365e+14	5.04365e+14	4.78424e+14	5.04365e+14	5.04365e+14	5.00236e+14	5.04365e+14	5.04365e+14	4.65349e+14	5.04365e+14	4.81575e+14	4.51288e+14	493966810966811	4.81423e+14
6	4.69178e+14	499974987974988	4.25412e+14	5.04365e+14	5.04365e+14	5.04365e+14	5.04365e+14	4.95007e+14	5.04365e+14	5.04365e+14	449928811928812	5.04365e+14	5.04365e+14	4.76827e+14	5.04365e+14	4.9932e+14	4.62389e+14	5.04365e+14	5.04365e+14	4.50381e+14	5.04365e+14	5.01538e+14	4.4279e+14
7	4.77504e+14	5.04365e+14	4.71502e+14	4.55165e+14	5.04365e+14	4.53188e+14	4.88904e+14	5.04365e+14	438925925925926	4.58649e+14	5.04365e+14	3.29208e+14	4.59857e+14	5.04365e+14	4.65599e+14	4.63522e+14	5.04365e+14	4.79997e+14	4.39172e+14	4.738e+14	5.04365e+14	439908609908610	2.54293e+14
8	4.28239e+14	4.91477e+14	4.63332e+14	5.04365e+14	4.44235e+14	4.46291e+14	4.90255e+14	4.33219e+14	4.46339e+14	4.7204e+14	4.67885e+14	4.67606e+14	4.80479e+14	4.34651e+14	447923520923521	4.74143e+14	4.43464e+14	4.56645e+14	5.04365e+14	4.45156e+14	4.46221e+14	4.35832e+14	4.29512e+14
9	4.27059e+14	4.31819e+14	5.00046e+14	4.55653e+14	4.4161e+14	4.89849e+14	4.80784e+14	4.24968e+14	5.04365e+14	4.86082e+14	4.38931e+14	5.04365e+14	4.79278e+14	4.95852e+14	5.01503e+14	4.75358e+14	447959114959115	5.04365e+14	4.64937e+14	439913900913901	4.74485e+14	4.39594e+14	429959114959115
10	4.01228e+14	4.76882e+14	4.65611e+14	4.83895e+14	5.04365e+14	4.67226e+14	3.98736e+14	5.04365e+14	5.04365e+14	4.91142e+14	5.04365e+14	5.00033e+14	3.52286e+14	5.04365e+14	4.76519e+14	4.4127e+14	3.2566e+14	4.85092e+14	4.77673e+14	5.04365e+14	4.711e+14	4.58282e+14	4.05149e+14
11	4.33041e+14	5.04365e+14	4.43342e+14	5.04365e+14	4.44045e+14	4.34786e+14	5.04365e+14	4.88693e+14	4.45359e+14	4.67444e+14	3.56353e+14	4.46845e+14	5.04365e+14	4.08357e+14	4.45439e+14	5.04365e+14	4.69819e+14	4.43875e+14	4.70721e+14	4.72562e+14	4.52586e+14	4.18777e+14	4.34975e+14
12	4.31379e+14	4.54064e+14	5.04365e+14	4.63223e+14	4.53083e+14	4.99551e+14	4.81823e+14	4.52578e+14	5.04365e+14	480987974987975	4.91557e+14	5.04365e+14	5.00881e+14	4.43343e+14	5.00627e+14	4.82298e+14	468987493987494	4.84e+14	438962481962482	4.40891e+14	5.04365e+14	438969696969697	4.43199e+14
13	4.21498e+14	5.04365e+14	4.60309e+14	4.55668e+14	5.04365e+14	4.76133e+14	4.67176e+14	5.04365e+14	5.0241e+14	461954785954786	5.04365e+14	4.81215e+14	4.69964e+14	5.04365e+14	4.70408e+14	4.162e+14	5.04365e+14	4.16089e+14	4.24331e+14	5.04365e+14	430957671957672	4.47274e+14	4.25374e+14
14	4.60741e+14	4.7817e+14	4.51976e+14	5.03516e+14	4.29234e+14	4.58237e+14	4.99364e+14	5.03032e+14	5.04365e+14	5.04365e+14	4.87616e+14	4.73986e+14	4.25632e+14	4.70335e+14	4.55343e+14	5.04365e+14	4.89241e+14	4.3898e+14	5.04365e+14	4.70802e+14	4.6285e+14	4.48186e+14	4.7425e+14
15	4.25297e+14	4.38013e+14	5.04365e+14	4.24563e+14	4.52547e+14	5.04365e+14	4.87503e+14	439956228956229	5.04365e+14	5.03806e+14	4.73491e+14	5.04365e+14	4.40623e+14	4.81228e+14	5.04365e+14	5.02496e+14	4.75686e+14	5.04365e+14	5.04365e+14	4.76655e+14	4.41483e+14	5.04365e+14	4.56253e+14
16	4.40411e+14	5.04365e+14	5.04365e+14	5.04365e+14	5.04365e+14	5.04365e+14	5.00153e+14	5.04365e+14	4.62476e+14	4.57323e+14	5.04365e+14	5.04365e+14	5.04365e+14	5.04365e+14	5.04365e+14	4.47101e+14	5.04365e+14	5.04365e+14	4.90699e+14	5.04365e+14	5.04365e+14	4.79801e+14	4.24763e+14
17	4.26097e+14	4.60219e+14	4.72504e+14	5.04365e+14	4.5007e+14	4.76108e+14	5.04365e+14	4.64816e+14	4.89004e+14	5.04365e+14	4.85924e+14	4.53359e+14	5.04365e+14	476940355940356	4.61987e+14	5.04365e+14	4.88118e+14	4.71521e+14	5.04365e+14	4.74376e+14	4.79183e+14	4.62073e+14	4.27613e+14
18	4.20666e+14	4.41219e+14	4.46097e+14	4.92135e+14	4.48178e+14	5.04365e+14	5.04365e+14	4.48646e+14	5.04365e+14	4.82586e+14	4.98295e+14	5.04365e+14	491980278980279	4.37289e+14	4.83259e+14	4.99172e+14	4.96405e+14	4.85014e+14	4.67371e+14	4.55617e+14	4.16476e+14	4.13138e+14	416974025974026
19	419922558922559	3.98358e+14	4.74557e+14	4.49443e+14	5.04365e+14	4.7655e+14	4.44445e+14	5.04365e+14	4.75795e+14	4.60977e+14	5.04365e+14	4.36472e+14	4.85772e+14	5.04365e+14	448921115921116	4.63173e+14	5.04365e+14	480892736892737	4.7181e+14	5.04365e+14	4.82105e+14	4.28815e+14	4.32083e+14
20	4.47543e+14	4.86166e+14	4.83283e+14	5.04365e+14	4.62859e+14	4.80379e+14	5.04365e+14	5.04365e+14	449912938912939	5.04365e+14	5.04365e+14	4.79457e+14	5.04365e+14	4.91739e+14	4.58648e+14	5.04365e+14	4.95263e+14	4.8888e+14	5.04365e+14	5.04365e+14	4.38053e+14	4.45569e+14	4.71531e+14
21	4.41726e+14	5.01435e+14	5.04365e+14	4.8496e+14	4.65269e+14	5.04365e+14	5.04365e+14	5.04365e+14	5.04365e+14	4.92692e+14	4.65845e+14	5.04365e+14	4.88826e+14	4.94177e+14	5.04365e+14	4.65104e+14	4.70742e+14	5.04365e+14	4.95566e+14	5.04365e+14	5.04365e+14	4.45569e+14	4.47755e+14
22	4.55113e+14	5.04365e+14	4.75695e+14	5.04365e+14	5.04365e+14	5.04365e+14	4.94143e+14	5.04365e+14	5.04365e+14	5.04365e+14	5.04365e+14	5.04365e+14	5.04365e+14	5.04365e+14	5.04365e+14	5.04365e+14	5.04365e+14	4.31341e+14	4.59328e+14	5.04365e+14	4.25369e+14	4.22424e+14	4.30642e+14
23	4.57663e+14	4.42245e+14	4.57891e+14	5.04365e+14	4.8407e+14	4.3457e+14	4.92459e+14	4.37128e+14	4.01298e+14	5.04365e+14	4.36713e+14	4.64211e+14	5.04365e+14	4.70866e+14	4.39605e+14	4.90402e+14	4.38462e+14	4.70227e+14	5.04365e+14	4.1516e+14	3.8456e+14	4.31289e+14	4.60481e+14
24	4.52063e+14	3.84136e+14	4.7118e+14	4.68424e+14	4.37753e+14	5.04365e+14	4.65149e+14	4.52848e+14	5.04365e+14	4.50394e+14	4.66743e+14	5.04365e+14	4.858e+14	4.73786e+14	5.04365e+14	4.26764e+14	4.73848e+14	2.5707e+14	5.04365e+14	4.1232e+14	4.78136e+14	4.54828e+14	456981240981241
25	4.20635e+14	4.87227e+14	4.68736e+14	4.33454e+14	501907647907648	4.7247e+14	4.28842e+14	4.88278e+14	4.59109e+14	4.45272e+14	5.04365e+14	4.75059e+14	4.73092e+14	5.04365e+14	4.78761e+14	4.29317e+14	5.04365e+14	5.04365e+14	5.02653e+14	4.29861e+14	4.50858e+14	4.16481e+14	4.29655e+14
26	389981721981722	4.10185e+14	4.7032e+14	5.04365e+14	445907166907167	4.87316e+14	4.90365e+14	5.00574e+14	4.73562e+14	5.04365e+14	4.55509e+14	4.39671e+14	5.04365e+14	4.66301e+14	4.44398e+14	5.04365e+14	4.51187e+14	456941798941799	4.81088e+14	4.89803e+14	4.25076e+14	4.07848e+14	4.01162e+14
27	4.11137e+14	4.92125e+14	5.04365e+14	4.64681e+14	4.47905e+14	5.04365e+14	4.471e+14	4.74022e+14	5.04365e+14	4.36808e+14	4.82479e+14	4.93112e+14	4.63672e+14	4.68606e+14	4.4206e+14	4.6159e+14	4.5809e+14	5.04365e+14	4.40506e+14	4.44791e+14	4.55e+14	4.50033e+14	4.14437e+14
28	3.81617e+14	5.04365e+14	4.55371e+14	4.53474e+14	5.04365e+14	4.4621e+14	4.44068e+14	5.04365e+14	4.68588e+14	4.59552e+14	5.04365e+14	4.81013e+14	483933140933141	5.04365e+14	5.04365e+14	4.57453e+14	4.98443e+14	4.60267e+14	4.2425e+14	5.04365e+14	2.89838e+14	4.47121e+14	3.88792e+14
29	4.27584e+14	4.34848e+14	4.77012e+14	5.04365e+14	4.50427e+14	456917267917268	4.73182e+14	4.39166e+14	4.61586e+14	4.85754e+14	4.34164e+14	4.91734e+14	5.04365e+14	4.48111e+14	4.37292e+14	5.04365e+14	467919191919192	4.59654e+14	5.04365e+14	4.50112e+14	4.46392e+14	4.52383e+14	4.37374e+14
30	4.3553e+14	4.68825e+14	4.60286e+14	4.56708e+14	4.21296e+14	5.04365e+14	484938431938432	459951899951900	5.04365e+14	4.52253e+14	4.63651e+14	5.04365e+14	4.40057e+14	4.56026e+14	5.04365e+14	4.22699e+14	4.98826e+14	495008177008177	4.73778e+14	4.65084e+14	453957190957191	4.46289e+14	4.44885e+14
31	4.6248e+14	5.04365e+14	4.81024e+14	4.76342e+14	5.04365e+14	4.51032e+14	466938912938913	4.62636e+14	4.6817e+14	4.81459e+14	4.38077e+14	4.32391e+14	4.21027e+14	4.90067e+14	494893217893218	4.8001e+14	466982202982203	4.43495e+14	4.68041e+14	4.94204e+14	4.57798e+14	4.51305e+14	4.71512e+14
32	4.21633e+14	5.04365e+14	4.5675e+14	5.04365e+14	4.57868e+14	4.28987e+14	5.04365e+14	4.63416e+14	4.73457e+14	5.04365e+14	4.54121e+14	4.83679e+14	5.04365e+14	4.94182e+14	4.38752e+14	5.04365e+14	4.92145e+14	443984126984127	5.04365e+14	466940355940356	4.44666e+14	4.3172e+14	4.25521e+14
33	4.26604e+14	4.48832e+14	5.04365e+14	4.68806e+14	4.06481e+14	5.04365e+14	4.33139e+14	4.98149e+14	4.74814e+14	4.97857e+14	4.84234e+14	5.04365e+14	4.27236e+14	4.54107e+14	5.04365e+14	4.77256e+14	2.22162e+14	5.04365e+14	4.72977e+14	4.54013e+14	4.48734e+14	4.68266e+14	4.26007e+14
34	4.06243e+14	4.74863e+14	446924001924002	4.72478e+14	493967772967773	5.04365e+14	4.7126e+14	5.04365e+14	4.55565e+14	4.67396e+14	4.9237e+14	4.70127e+14	4.81883e+14	4.91911e+14	4.84779e+14	4.5065e+14	5.04365e+14	5.04365e+14	4.6618e+14	5.03182e+14	4.87611e+14	4.80848e+14	4.28442e+14
35	4.75744e+14	4.50327e+14	4.25471e+14	483922558922559	4.74985e+14	475900913900914	5.04365e+14	4.58175e+14	4.51175e+14	5.04365e+14	5.00932e+14	5.04365e+14	5.04365e+14	4.82047e+14	5.04365e+14	5.04365e+14	5.04365e+14	4.61818e+14	5.03482e+14	4.74912e+14	4.46203e+14	4.52537e+14	4.94637e+14
36	4.80461e+14	4.57419e+14	5.04365e+14	5.02416e+14	4.44043e+14	4.77343e+14	429924482924483	4.65263e+14	5.04365e+14	4.58766e+14	4.88772e+14	4.84874e+14	428986050986051	4.77983e+14	5.04365e+14	4.60885e+14	4.38889e+14	5.04365e+14	474947570947571	4.65317e+14	4.65668e+14	4.30037e+14	463968253968254
37	4.21846e+14	5.04365e+14	265959114959115	4.44112e+14	489885521885522	4.35502e+14	4.13684e+14	5.04365e+14	4.70457e+14	4.45858e+14	5.04365e+14	440991822991823	4.62307e+14	5.04365e+14	4.6065e+14	4.81423e+14	4.76606e+14	3.9352e+14	4.36246e+14	4.41753e+14	4.24898e+14	4.83259e+14	4.33663e+14
38	4.11886e+14	3.90207e+14	4.66705e+14	5.04365e+14	4.62519e+14	4.52356e+14	5.04365e+14	4.81125e+14	4.71735e+14	5.04365e+14	4.64834e+14	4.68703e+14	5.04365e+14	4.36008e+14	4.48494e+14	5.04365e+14	4.78262e+14	4.66153e+14	5.04365e+14	489928811928812	4.3136e+14	4.27352e+14	4.18699e+14
39	4.17454e+14	4.34886e+14	5.04365e+14	4.23902e+14	4.87372e+14	5.04365e+14	4.17914e+14	4.43697e+14	5.04365e+14	4.82405e+14	4.98356e+14	4.8557e+14	4.61787e+14	4.4437e+14	4.768e+14	4.88087e+14	4.70871e+14	5.04365e+14	4.73099e+14	4.52838e+14	4.69582e+14	4.60155e+14	4.21587e+14
40	3.96078e+14	4.76316e+14	4.52746e+14	453940355940356	4.98215e+14	4.58339e+14	4.52322e+14	4.99723e+14	4.54853e+14	4.50081e+14	4.87699e+14	4.51765e+14	4.45266e+14	5.04365e+14	4.45463e+14	4.50386e+14	4.85806e+14	4.55583e+14	4.20046e+14	4.65613e+14	4.17859e+14	4.39424e+14	4.07693e+14
41	4.51715e+14	4.3491e+14	4.35839e+14	5.04365e+14	4.09438e+14	4.45475e+14	5.04365e+14	4.9949e+14	4.2441e+14	5.04365e+14	4.51837e+14	4.67741e+14	5.04365e+14	4.90176e+14	4.45551e+14	4.6274e+14	4.58445e+14	4.66339e+14	5.01562e+14	4.65001e+14	4.40481e+14	4.43405e+14	4.56654e+14
42	4.77123e+14	450955266955267	4.99863e+14	4.44219e+14	4.78317e+14	5.04365e+14	4.15547e+14	4.67904e+14	4.69298e+14	4.71539e+14	5.02388e+14	5.04365e+14	4.24379e+14	4.90784e+14	5.04365e+14	4.68183e+14	4.87394e+14	5.04365e+14	4.93679e+14	5.04365e+14	4.95838e+14	4.63509e+14	4.96391e+14
43	4.13165e+14	4.9148e+14	4.38916e+14	4.968e+14	4.55734e+14	4.68141e+14	4.26582e+14	5.04365e+14	5.00533e+14	4.41587e+14	5.04365e+14	4.81431e+14	2.3031e+14	2.44522e+14	4.63326e+14	4.91874e+14	5.04365e+14	4.9172e+14	4.86722e+14	4.97415e+14	4.92207e+14	4.96782e+14	4.23422e+14
44	4.43694e+14	4.73814e+14	4.58058e+14	5.04365e+14	488904280904281	5.04365e+14	5.04365e+14	4.81616e+14	4.61397e+14	5.04365e+14	410985569985570	4.83199e+14	5.04365e+14	4.8478e+14	4.81122e+14	5.04365e+14	4.41261e+14	4.78541e+14	5.04365e+14	4.19783e+14	464913900913901	4.30414e+14	4.48056e+14
45	4.70403e+14	4.4784e+14	5.04365e+14	4.74919e+14	4.80321e+14	5.04365e+14	4.7183e+14	4.83813e+14	5.04365e+14	5.04365e+14	4.74021e+14	5.04365e+14	4.97793e+14	4.43816e+14	5.04365e+14	4.8579e+14	4.60491e+14	4.77841e+14	4.30801e+14	4.56782e+14	4.77838e+14	4.57187e+14	4.68848e+14
46	4.01461e+14	4.98123e+14	4.59312e+14	4.44604e+14	5.04365e+14	4.90114e+14	4.81637e+14	5.04365e+14	4.92295e+14	4.94823e+14	5.04365e+14	5.03806e+14	4.90861e+14	5.04365e+14	4.71449e+14	4.58594e+14	4.50333e+14	4.83053e+14	5.04365e+14	5.0401e+14	4.97605e+14	4.65361e+14	4.13595e+14
47	4.45759e+14	4.72846e+14	4.56568e+14	5.04365e+14	5.04365e+14	4.82371e+14	5.04365e+14	4.23738e+14	4.88088e+14	5.04365e+14	4.58756e+14	4.68853e+14	5.04365e+14	4.9377e+14	4.31607e+14	5.04365e+14	4.78277e+14	4.67814e+14	5.04365e+14	4.78137e+14	4.43172e+14	4.45563e+14	4.52455e+14
48	4.61197e+14	3.57728e+14	5.04365e+14	5.0305e+14	4.77442e+14	5.04365e+14	4.708e+14	4.31771e+14	452812083105607	4.48369e+14	4.80603e+14	5.04365e+14	4.63212e+14	482919191919192	5.04365e+14	4.87215e+14	4.58839e+14	5.04365e+14	4.58865e+14	4.39648e+14	5.04365e+14	4.78497e+14	4.7224e+14
49	3.96676e+14	5.04365e+14	4.90025e+14	4.1367e+14	5.04365e+14	4.75564e+14	4.91619e+14	5.04365e+14	4.7313e+14	4.67563e+14	5.04365e+14	4.84126e+14	476922077922078	5.04365e+14	4.80026e+14	5.0175e+14	5.04365e+14	4.74263e+14	4.77044e+14	5.04365e+14	3.6802e+14	4.63676e+14	4.10135e+14
50	4.63071e+14	5.04365e+14	4.68964e+14	5.04365e+14	4.7086e+14	4.71139e+14	5.04365e+14	5.04365e+14	5.0091e+14	5.04365e+14	4.80402e+14	4.87147e+14	5.04365e+14	4.00495e+14	4.76892e+14	5.04365e+14	4.63388e+14	4.58769e+14	5.04365e+14	4.68157e+14	4.51656e+14	4.50831e+14	4.73092e+14
51	4.45053e+14	4.71653e+14	5.04365e+14	4.22071e+14	4.56857e+14	5.00718e+14	5.04365e+14	5.02381e+14	5.04365e+14	4.94066e+14	4.8711e+14	5.04365e+14	5.04365e+14	4.92873e+14	5.04365e+14	4.73922e+14	5.04365e+14	5.04365e+14	4.93449e+14	4.93902e+14	5.04365e+14	4.66004e+14	4.48906e+14
52	4.14063e+14	5.04365e+14	4.94738e+14	5.03977e+14	5.04365e+14	4.99571e+14	4.9082e+14	5.04365e+14	5.04365e+14	4.89329e+14	5.04365e+14	5.01188e+14	5.02092e+14	5.04365e+14	5.00865e+14	4.66559e+14	5.04365e+14	5.04365e+14	4.8713e+14	5.04365e+14	5.04365e+14	4.87011e+14	4.43798e+14
53	4.74338e+14	4.83095e+14	4.54145e+14	5.04365e+14	5.03088e+14	4.77271e+14	5.04365e+14	5.04365e+14	4.83677e+14	5.04365e+14	5.04365e+14	4.96198e+14	5.04365e+14	5.04365e+14	4.92813e+14	2.65448e+14	5.04365e+14	5.04365e+14	5.04365e+14	5.04365e+14	4.98212e+14	4.64338e+14	4.79121e+14
54	4.78689e+14	4.48113e+14	5.04365e+14	4.75667e+14	4.79629e+14	5.04365e+14	5.04365e+14	4.69365e+14	5.04365e+14	5.04365e+14	5.04365e+14	5.04365e+14	5.04365e+14	5.04365e+14	5.04365e+14	5.04365e+14	5.04365e+14	5.04365e+14	4.86347e+14	4.85443e+14	5.04365e+14	5.04365e+14	4.90194e+14
55	386967772967773	5.04365e+14	4.77888e+14	4.71272e+14	5.04365e+14	4.92634e+14	5.04365e+14	5.04365e+14	5.04365e+14	4.80899e+14	5.04365e+14	5.04365e+14	4.82588e+14	5.04365e+14	5.04365e+14	4.76207e+14	5.04365e+14	4.53871e+14	4.85868e+14	5.04365e+14	4.91255e+14	4.7071e+14	3.94511e+14
56	4.3588e+14	5.03937e+14	4.72765e+14	5.04365e+14	5.04365e+14	4.82577e+14	5.04365e+14	4.98721e+14	4.6706e+14	5.04365e+14	4.99681e+14	4.62258e+14	5.04365e+14	5.04365e+14	4.47897e+14	5.04365e+14	5.04365e+14	4.42683e+14	5.04365e+14	4.65595e+14	4.82547e+14	4.42272e+14	4.58582e+14
57	4.62044e+14	4.8546e+14	5.01408e+14	4.80989e+14	4.99742e+14	5.04365e+14	4.60345e+14	499900432900433	5.04365e+14	5.04365e+14	4.88008e+14	5.04365e+14	4.89924e+14	4.83357e+14	5.04365e+14	5.04365e+14	4.66266e+14	5.04365e+14	4.87406e+14	4.86507e+14	5.04365e+14	4.15899e+14	4.67887e+14
58	4.60482e+14	5.04365e+14	4.50691e+14	5.04227e+14	5.04365e+14	4.83487e+14	4.95148e+14	5.04365e+14	4.85569e+14	502885040885041	5.04365e+14	5.04365e+14	4.84024e+14	5.04365e+14	4.99592e+14	4.88177e+14	5.04365e+14	5.04365e+14	4.39421e+14	489916786916787	4.79162e+14	4.82854e+14	4.82256e+14
59	5.04365e+14	5.04365e+14	4.37555e+14	5.04365e+14	4.9157e+14	3.8521e+14	5.04365e+14	4.77968e+14	4.80161e+14	5.04365e+14	4.90418e+14	4.9029e+14	5.04365e+14	4.7542e+14	4.90826e+14	5.04365e+14	5.00131e+14	4.52518e+14	5.04365e+14	4.58745e+14	4.70093e+14	5.04365e+14	4.25475e+14
60	442947089947090	4.83501e+14	5.04365e+14	4.8199e+14	5.00581e+14	5.04365e+14	5.04365e+14	4.76584e+14	5.04365e+14	4.74264e+14	5.04365e+14	5.04365e+14	5.04365e+14	491987012987013	5.04365e+14	5.0171e+14	4.81265e+14	5.04365e+14	5.04365e+14	4.87623e+14	5.04365e+14	4.49565e+14	4.45579e+14
61	4.46665e+14	5.04365e+14	4.69052e+14	4.81779e+14	5.01562e+14	5.04365e+14	4.81801e+14	5.04365e+14	4.18687e+14	4.72609e+14	5.04365e+14	5.04365e+14	5.04365e+14	5.04365e+14	4.79742e+14	5.04365e+14	5.04365e+14	4.84953e+14	4.70389e+14	5.04365e+14	4.39359e+14	4.98702e+14	4.53984e+14
62	4.65253e+14	4.67332e+14	4.77081e+14	5.04365e+14	4.79406e+14	4.46306e+14	5.04365e+14	4.66745e+14	4.8302e+14	5.04365e+14	4.94342e+14	4.81506e+14	5.04365e+14	4.35777e+14	4.70166e+14	5.04365e+14	485995670995671	4.61243e+14	5.04365e+14	4.68468e+14	4.66302e+14	4.66988e+14	4.54068e+14
63	4.80331e+14	469947089947090	5.04365e+14	4.7519e+14	481967291967292	5.04365e+14	4.7545e+14	4.80726e+14	5.04365e+14	4.65465e+14	4.95796e+14	4.99423e+14	4.78554e+14	4.90365e+14	5.04365e+14	487962481962482	4.53359e+14	5.04365e+14	4.87394e+14	4.87686e+14	5.04365e+14	4.63764e+14	4.79893e+14
64	417928330928331	5.04365e+14	4.87827e+14	5.04365e+14	5.04365e+14	4.84644e+14	4.97123e+14	5.04365e+14	5.03075e+14	5.03389e+14	5.04365e+14	4.65861e+14	4.6318e+14	5.04365e+14	4.78074e+14	4.94091e+14	4.96944e+14	5.04365e+14	4.75779e+14	5.04365e+14	4.58062e+14	4.24017e+14	4.41625e+14
65	4.42519e+14	4.47159e+14	4.22123e+14	5.04365e+14	4.73266e+14	5.04365e+14	5.04365e+14	5.02078e+14	4.9143e+14	5.04365e+14	4.34566e+14	4.67684e+14	5.04365e+14	4.25028e+14	4.44516e+14	5.04365e+14	4.66629e+14	4.69582e+14	4.88283e+14	4.35237e+14	4.65531e+14	4.51967e+14	4.5343e+14
66	4.02757e+14	4.33093e+14	5.00062e+14	4.89435e+14	4.73622e+14	5.04365e+14	4.95914e+14	5.04365e+14	5.04365e+14	4.8998e+14	4.76908e+14	5.04365e+14	5.04365e+14	4.81009e+14	5.04365e+14	4.41387e+14	4.81779e+14	5.04365e+14	5.04365e+14	4.73783e+14	4.86159e+14	4.584e+14	4.11399e+14
67	4.14553e+14	4.86785e+14	4.8248e+14	4.15506e+14	5.04365e+14	4.70687e+14	4.67841e+14	5.04365e+14	5.04365e+14	4.83819e+14	5.04365e+14	5.04365e+14	4.85674e+14	4.81136e+14	4.77328e+14	4.72243e+14	5.04365e+14	4.40799e+14	4.43299e+14	5.04365e+14	4.54233e+14	4.52525e+14	4.3367e+14
68	4.46347e+14	4.68372e+14	4.61992e+14	5.04365e+14	4.57214e+14	4.44283e+14	5.04365e+14	5.03876e+14	5.01017e+14	5.04365e+14	4.8235e+14	4.34561e+14	5.04365e+14	4.48558e+14	4.86039e+14	499946127946128	4.75658e+14	4.62049e+14	5.04365e+14	4.61685e+14	4.1859e+14	2.42056e+14	4.53389e+14
69	4.44437e+14	4.16773e+14	4.88846e+14	4.6181e+14	4.86193e+14	5.04365e+14	4.79722e+14	4.71304e+14	5.04365e+14	5.04365e+14	4.77001e+14	5.04365e+14	4.85633e+14	4.7114e+14	5.04365e+14	4.71874e+14	4.96342e+14	494966329966330	4.54653e+14	4.82588e+14	5.0071e+14	4.22658e+14	4.45043e+14
70	4.49711e+14	5.04365e+14	4.62502e+14	4.88569e+14	5.04365e+14	4.95111e+14	4.30681e+14	5.04365e+14	4.84383e+14	4.63802e+14	5.04365e+14	4.97469e+14	4.86064e+14	5.04365e+14	4.4531e+14	4.46367e+14	5.04365e+14	4.45081e+14	4.77268e+14	4.34309e+14	4.72076e+14	436931697931698	4.79232e+14
71	4.4733e+14	4.51376e+14	4.82267e+14	5.04365e+14	4.87646e+14	496904280904281	5.04365e+14	4.86697e+14	5.04365e+14	5.04365e+14	503891293891294	4.46357e+14	5.04365e+14	4.8145e+14	3.32683e+14	4.7939e+14	4.73661e+14	4.60097e+14	4.27937e+14	4.93567e+14	4.68183e+14	5.04365e+14	4.54509e+14
72	4.53475e+14	4.16736e+14	5.04365e+14	4.31771e+14	4.33707e+14	4.85595e+14	4.72711e+14	4.50057e+14	5.04365e+14	5.04365e+14	475889850889851	5.04365e+14	4.64046e+14	5.04365e+14	5.04365e+14	4.8277e+14	4.96617e+14	5.04365e+14	4.63604e+14	4.50262e+14	5.04365e+14	4.41647e+14	4.54378e+14
73	4.23911e+14	4.99219e+14	4.59364e+14	4.81744e+14	5.04365e+14	4.42051e+14	447957671957672	5.04365e+14	486961519961520	484001443001443	4.99616e+14	5.04365e+14	4.58635e+14	5.04365e+14	4.3809e+14	4.69793e+14	5.04365e+14	4.63096e+14	4.6319e+14	5.04365e+14	4.64103e+14	4.42833e+14	4.43035e+14
74	4.04493e+14	4.35419e+14	4.27772e+14	5.04365e+14	4.93514e+14	4.62399e+14	5.04365e+14	4.55483e+14	4.94486e+14	5.04365e+14	4.95172e+14	4.74756e+14	5.04365e+14	4.93697e+14	4.91099e+14	5.04365e+14	4.65243e+14	5.04365e+14	5.04365e+14	4.80806e+14	4.43715e+14	4.87935e+14	4.10584e+14
75	4.7273e+14	4.25811e+14	5.04365e+14	460964886964887	474934583934584	5.04365e+14	5.04365e+14	5.04365e+14	5.04365e+14	4.53824e+14	5.02767e+14	5.04365e+14	4.92779e+14	2.54764e+14	4.51313e+14	4.51103e+14	5.04365e+14	5.04365e+14	4.8668e+14	4.56667e+14	5.04365e+14	4.65886e+14	4.79589e+14
76	4.78779e+14	5.0209e+14	4.54109e+14	4.5265e+14	5.04365e+14	4.98556e+14	467956228956229	4.95206e+14	5.04365e+14	4.89831e+14	5.04365e+14	4.91198e+14	4.87047e+14	4.8928e+14	4.74181e+14	4.67861e+14	5.04365e+14	5.04365e+14	5.04365e+14	4.87468e+14	4.03019e+14	4.39238e+14	4.92138e+14
77	4.38233e+14	3.85719e+14	4.50335e+14	5.04365e+14	4.35709e+14	486945646945647	4.98232e+14	5.03774e+14	4.50555e+14	5.04365e+14	4.5691e+14	4.94459e+14	4.79078e+14	5.03845e+14	4.47252e+14	5.04365e+14	4.83493e+14	4.62296e+14	5.04365e+14	4.72772e+14	4.77011e+14	5.04365e+14	4.41839e+14
78	4.24487e+14	4.57057e+14	4.43227e+14	4.65276e+14	4.43021e+14	4.97827e+14	5.04365e+14	4.48918e+14	5.04365e+14	5.00453e+14	4.95182e+14	4.2719e+14	4.89202e+14	4.87663e+14	4.56998e+14	4.40066e+14	4.54126e+14	5.04365e+14	4.39046e+14	5.04365e+14	5.01498e+14	473936026936027	4.29635e+14
79	4.92628e+14	4.95731e+14	5.04365e+14	4.54206e+14	4.94703e+14	4.71602e+14	4.3655e+14	4.92084e+14	4.57281e+14	4.66187e+14	5.04365e+14	4.73519e+14	457984607984608	5.04365e+14	4.25206e+14	4.73527e+14	5.04365e+14	471946127946128	4.59527e+14	5.04365e+14	5.0362e+14	4.58181e+14	5.04305e+14
80	4.23311e+14	5.04365e+14	4.74067e+14	4.69078e+14	4.9603e+14	4.72176e+14	5.04365e+14	4.53365e+14	4.69838e+14	4.8117e+14	4.60218e+14	4.4658e+14	5.04365e+14	4.84683e+14	4.61607e+14	5.04365e+14	4.71586e+14	4.75898e+14	5.04365e+14	5.04365e+14	4.56459e+14	4.78527e+14	4.32643e+14
81	4.92519e+14	4.35653e+14	4.99851e+14	4.0643e+14	4.53734e+14	5.04365e+14	4.59078e+14	5.04365e+14	4.65836e+14	4.62567e+14	5.04365e+14	5.04365e+14	4.3423e+14	4.67022e+14	5.04365e+14	4.54722e+14	5.04365e+14	5.04365e+14	4.3713e+14	4.79769e+14	5.04365e+14	4.69687e+14	4.94194e+14
82	433943241943242	4.98891e+14	4.20724e+14	4.83114e+14	4.42547e+14	4.74115e+14	4.68346e+14	5.04365e+14	4.57649e+14	4.91163e+14	5.04365e+14	486984607984608	4.5506e+14	4.98613e+14	4.43763e+14	4.52397e+14	5.04365e+14	4.68281e+14	4.9239e+14	4.90526e+14	484991822991823	4.44498e+14	4.50905e+14
83	4.40685e+14	4.21036e+14	4.34626e+14	5.04365e+14	4.58724e+14	4.59037e+14	5.04365e+14	4.70633e+14	4.9266e+14	5.04365e+14	3.87727e+14	485974506974507	4.91566e+14	4.55339e+14	461918229918230	5.04365e+14	2.28195e+14	4.56725e+14	5.04365e+14	4.476e+14	4.48718e+14	5.04365e+14	4.42734e+14
84	4.44245e+14	4.56276e+14	4.98018e+14	4.95439e+14	4.56703e+14	5.04365e+14	4.60837e+14	4.67404e+14	5.04365e+14	4.68698e+14	4.63819e+14	4.53232e+14	5.00973e+14	4.90275e+14	5.04365e+14	4.69821e+14	4.5965e+14	5.04365e+14	4.57054e+14	4.17993e+14	5.03086e+14	4.54077e+14	4.53297e+14
85	4.25534e+14	4.68163e+14	4.3178e+14	4.4648e+14	5.04365e+14	4.55329e+14	4.6924e+14	4.72463e+14	4.63138e+14	4.65695e+14	265949975949976	4.62595e+14	4.72178e+14	4.87984e+14	4.9369e+14	4.68013e+14	4.78909e+14	4.61198e+14	4.55418e+14	4.96962e+14	4.72313e+14	5.04365e+14	4.44429e+14
86	3.37259e+14	4.25867e+14	4.89132e+14	5.04365e+14	4.67271e+14	4.54736e+14	5.04365e+14	4.53584e+14	3.92759e+14	5.04365e+14	4.84609e+14	4.47815e+14	4.79214e+14	4.87188e+14	4.74764e+14	5.04365e+14	4.62337e+14	4.59405e+14	5.04365e+14	497887926887927	4.85545e+14	4.8376e+14	3.3835e+14
87	4.51445e+14	4.68599e+14	5.04365e+14	4.72555e+14	4.62527e+14	4.97061e+14	4.80594e+14	4.94241e+14	5.04365e+14	4.71507e+14	4.8281e+14	5.04365e+14	4.85764e+14	4.52609e+14	5.04365e+14	4.50124e+14	5.04365e+14	5.04365e+14	4.8722e+14	4.54142e+14	5.04365e+14	4.98259e+14	4.57099e+14
88	4.03537e+14	4.60535e+14	4.6484e+14	4.57636e+14	5.04365e+14	4.77617e+14	4.68326e+14	5.04365e+14	4.55567e+14	442963443963444	5.04365e+14	463946608946609	4.58176e+14	4.95275e+14	4.44673e+14	4.6303e+14	4.80207e+14	4.62793e+14	4.50101e+14	4.79585e+14	4.35176e+14	4.68013e+14	4.28102e+14
89	4.4613e+14	4.42714e+14	5.03707e+14	5.04365e+14	4.68374e+14	4.9189e+14	5.04365e+14	4.4144e+14	5.03257e+14	5.04365e+14	4.97839e+14	4.53501e+14	5.04365e+14	4.77241e+14	4.89815e+14	5.04365e+14	5.04365e+14	5.04365e+14	5.04365e+14	4.46976e+14	4.65512e+14	4.52568e+14	4.53156e+14
90	4.33256e+14	4.58848e+14	4.96071e+14	4.78514e+14	4.53609e+14	5.03454e+14	4.44031e+14	4.74627e+14	4.91118e+14	5.00796e+14	4.88425e+14	5.04365e+14	4.04013e+14	4.38303e+14	5.04365e+14	4.56444e+14	4.78753e+14	5.04365e+14	4.83334e+14	4.93182e+14	4.71425e+14	4.87962e+14	437962962962963
91	4.3409e+14	4.4932e+14	4.63472e+14	4.46004e+14	5.04365e+14	4.42365e+14	4.88585e+14	4.6902e+14	4.78264e+14	4.86635e+14	5.04365e+14	5.04365e+14	4.94634e+14	5.04365e+14	4.64732e+14	3.81515e+14	5.04365e+14	4.56253e+14	4.44626e+14	5.01091e+14	4.66473e+14	4.52533e+14	4.60232e+14
92	4.35553e+14	4.6171e+14	4.66649e+14	4.797e+14	4.88877e+14	4.3157e+14	5.04365e+14	4.60499e+14	5.00445e+14	5.04365e+14	4.67001e+14	4.65555e+14	5.04365e+14	5.04365e+14	4.65192e+14	5.04365e+14	4.86265e+14	4.5041e+14	5.04365e+14	4.93762e+14	4.86351e+14	4.49458e+14	4.40323e+14
93	4.25918e+14	4.21786e+14	5.04365e+14	453982202982203	4.43796e+14	5.04365e+14	4.83282e+14	5.04365e+14	5.04365e+14	4.78328e+14	4.48482e+14	5.04365e+14	471981240981241	4.69058e+14	5.04365e+14	4.71392e+14	4.38182e+14	5.04365e+14	4.71061e+14	4.92969e+14	5.04365e+14	4.61515e+14	4.26763e+14
94	4.20389e+14	4.96743e+14	4.60636e+14	4.65257e+14	5.04365e+14	4.5852e+14	4.91859e+14	5.04365e+14	5.04365e+14	4.48898e+14	5.03831e+14	4.92548e+14	4.57442e+14	5.04365e+14	4.67757e+14	4.66992e+14	5.04365e+14	4.69506e+14	3.05406e+14	5.04365e+14	4.92758e+14	4.2779e+14	4.50015e+14
95	4.41791e+14	5.04365e+14	4.62895e+14	5.04365e+14	4.67369e+14	4.78442e+14	5.04365e+14	4.65647e+14	5.04365e+14	5.04365e+14	4.5391e+14	3.96029e+14	4.95541e+14	4.61889e+14	5.04365e+14	5.04365e+14	4.67245e+14	4.66848e+14	5.04365e+14	4.91354e+14	4.80895e+14	4.85842e+14	4.45165e+14
96	436931697931698	4.23787e+14	4.46762e+14	4.57855e+14	4.12113e+14	5.04365e+14	5.01104e+14	4.64987e+14	5.04365e+14	5.04365e+14	4.43183e+14	5.04365e+14	4.86087e+14	4.65192e+14	5.04365e+14	4.82445e+14	4.91702e+14	5.04365e+14	4.77023e+14	4.78363e+14	4.96691e+14	456904761904762	4.40841e+14
97	4.32875e+14	5.04365e+14	4.5243e+14	4.84315e+14	3.55062e+14	4.82474e+14	4.93552e+14	5.04365e+14	4.9479e+14	4.93748e+14	5.04365e+14	4.66716e+14	4.75177e+14	5.04365e+14	4.93779e+14	4.87501e+14	5.04365e+14	4.61117e+14	5.04365e+14	5.04365e+14	4.55974e+14	4.52357e+14	4.56327e+14
98	4.32651e+14	4.66139e+14	4.42278e+14	5.04365e+14	4.45689e+14	4.69051e+14	4.73835e+14	479994227994228	4.8279e+14	5.04365e+14	4.4045e+14	5.04365e+14	4.98078e+14	4.52003e+14	5.04365e+14	4.87882e+14	4.98967e+14	4.69438e+14	4.65918e+14	4.6547e+14	4.51837e+14	4.9983e+14	4.43758e+14
99	4.42885e+14	4.17385e+14	4.87693e+14	5.04365e+14	4.56857e+14	474971139971140	4.46711e+14	4.57006e+14	4.92535e+14	4.91342e+14	4.68857e+14	5.03085e+14	4.80438e+14	4.96449e+14	441934102934103	4.83711e+14	4.77661e+14	5.04365e+14	4.52016e+14	4.8208e+14	488954304954305	4.73296e+14	4.4752e+14
100	4.69702e+14	5.02604e+14	4.50074e+14	4.34282e+14	5.04365e+14	4.93281e+14	5.04365e+14	5.04365e+14	4.51848e+14	4.6691e+14	5.04365e+14	4.88275e+14	486986050986051	5.04365e+14	4.90376e+14	4.76415e+14	5.04365e+14	5.01689e+14	4.57025e+14	1.97736e+14	4.59515e+14	4.84642e+14	5.01407e+14
101	4.71827e+14	4.61026e+14	4.81228e+14	5.04365e+14	4.7075e+14	4.34211e+14	5.04365e+14	4.92893e+14	4.74075e+14	5.04365e+14	4.82023e+14	4.09152e+14	5.04365e+14	4.7613e+14	4.56074e+14	5.04365e+14	4.94559e+14	4.87097e+14	5.04365e+14	4.69832e+14	4.53255e+14	5.04365e+14	4.77008e+14
102	4.29227e+14	4.41107e+14	4.93417e+14	4.91229e+14	4.57685e+14	5.04365e+14	4.69339e+14	4.91659e+14	5.04365e+14	4.69787e+14	5.03106e+14	5.04365e+14	4.87485e+14	4.83292e+14	4.85979e+14	5.04365e+14	4.86319e+14	5.04365e+14	4.71498e+14	4.77004e+14	5.04365e+14	4.81889e+14	4.39693e+14
103	3.97233e+14	5.04365e+14	4.77148e+14	457936988936989	5.04365e+14	4.85372e+14	4.67701e+14	5.04365e+14	4.861e+14	4.3324e+14	5.04365e+14	4.43546e+14	4.97231e+14	5.04365e+14	4.67169e+14	4.67089e+14	5.04365e+14	4.8504e+14	5.04365e+14	5.04365e+14	4.95586e+14	4.89786e+14	4.24151e+14
104	4.76394e+14	4.72528e+14	4.64801e+14	4.92284e+14	4.53518e+14	4.86787e+14	4.47395e+14	4.96722e+14	3.59041e+14	5.04365e+14	491977873977874	4.89432e+14	503941317941318	4.46878e+14	4.8385e+14	5.02374e+14	4.8932e+14	4.39703e+14	5.0256e+14	4.59109e+14	4.696e+14	4.99743e+14	4.82094e+14
105	4.60254e+14	4.47179e+14	5.04365e+14	2.53149e+14	5.01101e+14	5.04365e+14	4.70966e+14	4.95757e+14	5.04365e+14	4.66999e+14	4.81307e+14	5.04365e+14	479893698893699	2.32765e+14	4.91157e+14	474930735930736	4.76716e+14	5.04365e+14	4.61015e+14	5.02805e+14	5.04365e+14	4.74695e+14	4.62304e+14
106	4.30867e+14	5.04365e+14	4.66029e+14	4.63474e+14	5.04365e+14	4.61674e+14	5.04365e+14	5.04365e+14	4.53378e+14	4.90716e+14	5.04365e+14	5.04365e+14	4.91007e+14	5.04365e+14	4.82178e+14	4.99754e+14	5.04365e+14	4.91884e+14	4.69302e+14	4.82769e+14	4.98808e+14	4.74003e+14	4.66008e+14
107	4.29264e+14	4.71336e+14	5.04365e+14	5.0386e+14	482942760942761	5.04365e+14	5.04365e+14	4.79731e+14	4.81137e+14	5.04365e+14	5.04365e+14	5.04144e+14	5.04365e+14	4.74223e+14	4.42876e+14	5.04365e+14	5.00274e+14	5.04365e+14	5.04365e+14	3.61861e+14	5.04365e+14	5.04365e+14	4.35138e+14
108	4.64456e+14	3.80738e+14	5.04365e+14	4.60048e+14	4.72767e+14	5.04365e+14	4.95445e+14	5.04365e+14	5.04365e+14	4.63653e+14	4.78897e+14	5.04365e+14	4.80594e+14	3.43271e+14	5.04365e+14	4.48826e+14	4.92632e+14	5.04365e+14	4.84097e+14	4.96426e+14	5.04365e+14	4.41021e+14	4.67818e+14
109	3.94175e+14	5.04365e+14	4.39053e+14	4.63831e+14	5.0327e+14	4.53356e+14	5.04365e+14	5.04365e+14	468957190957191	5.04365e+14	5.04365e+14	5.04365e+14	4.59208e+14	5.04365e+14	5.04365e+14	4.39173e+14	5.04365e+14	5.04365e+14	4.83136e+14	5.04365e+14	4.67277e+14	4.56791e+14	481155043225073
110	4.94578e+14	4.43874e+14	5.00781e+14	5.00826e+14	4.92746e+14	4.39337e+14	5.04365e+14	4.79834e+14	4.99949e+14	4.02002e+14	487938431938432	4.97284e+14	5.04365e+14	4.79466e+14	5.03808e+14	4.67399e+14	4.96762e+14	4.86189e+14	4.99064e+14	5.04365e+14	4.68039e+14	5.04365e+14	5.03657e+14
111	4.49204e+14	439927368927369	463955747955748	4.83152e+14	4.4432e+14	5.04365e+14	5.00755e+14	5.03923e+14	5.04365e+14	4.97121e+14	4.09541e+14	5.04365e+14	5.04365e+14	5.04365e+14	5.04365e+14	4.74745e+14	4.96088e+14	5.04365e+14	4.78411e+14	5.04365e+14	4.86371e+14	3.52869e+14	4.55471e+14
112	4.12278e+14	5.04365e+14	4.80463e+14	4.68536e+14	5.04365e+14	483898027898028	4.50141e+14	5.04365e+14	4.84381e+14	5.04365e+14	4.96363e+14	4.71185e+14	4.86213e+14	5.04365e+14	4.85054e+14	5.04365e+14	5.04365e+14	4.67295e+14	5.04365e+14	5.04365e+14	4.55271e+14	4.65091e+14	4.39696e+14
113	4.66048e+14	5.02376e+14	4.67643e+14	5.04365e+14	4.70439e+14	4.88865e+14	5.04365e+14	5.04365e+14	4.8732e+14	5.04365e+14	4.99798e+14	5.04365e+14	5.04365e+14	4.80815e+14	4.66008e+14	4.70659e+14	4.81725e+14	4.98804e+14	5.04365e+14	4.80874e+14	4.3685e+14	4.73888e+14	4.69041e+14
114	4.69692e+14	4.3821e+14	4.20267e+14	5.02111e+14	4.91861e+14	5.04365e+14	5.04365e+14	4.7599e+14	5.04365e+14	4.85914e+14	5.04365e+14	5.04365e+14	5.04365e+14	4.81521e+14	5.04365e+14	4.68569e+14	4.91733e+14	5.04365e+14	4.78894e+14	4.81393e+14	5.04365e+14	4.02262e+14	475932659932660
115	4.22603e+14	5.04365e+14	4.91884e+14	4.78061e+14	5.04365e+14	4.77341e+14	4.75488e+14	5.04365e+14	4.84608e+14	5.04365e+14	5.04365e+14	457960557960558	4.65788e+14	5.04365e+14	4.70587e+14	4.79723e+14	4.93129e+14	5.04365e+14	4.42165e+14	5.04365e+14	4.85304e+14	4.59229e+14	4.41544e+14
116	4.85032e+14	4.6957e+14	4.73633e+14	5.04365e+14	4.54717e+14	4.60217e+14	5.04365e+14	4.79e+14	5.04365e+14	5.04365e+14	4.36557e+14	4.63746e+14	5.04365e+14	5.04365e+14	4.67316e+14	4.73582e+14	486913900913901	4.92351e+14	5.04365e+14	4.96514e+14	4.94308e+14	4.86875e+14	4.92764e+14
117	4.60014e+14	4.12204e+14	5.01305e+14	5.04365e+14	4.45833e+14	5.04365e+14	5.04365e+14	4.84528e+14	5.04365e+14	4.86028e+14	4.8852e+14	5.04365e+14	4.72628e+14	5.04365e+14	5.00139e+14	4.47865e+14	4.74333e+14	4.89362e+14	4.68193e+14	4.78783e+14	5.04365e+14	4.89361e+14	4.66287e+14
118	4.40143e+14	5.04365e+14	4.34279e+14	4.85406e+14	5.04365e+14	4.77263e+14	4.73719e+14	5.04365e+14	4.43261e+14	4.33099e+14	5.04365e+14	4.80715e+14	5.04365e+14	5.04365e+14	5.04365e+14	5.04365e+14	5.04365e+14	4.52602e+14	4.65426e+14	5.04365e+14	4.60198e+14	4.92118e+14	4.65683e+14
119	4.46514e+14	4.61759e+14	4.85258e+14	4.3744e+14	4.84582e+14	4.67808e+14	5.04365e+14	4.47611e+14	5.04365e+14	5.04365e+14	5.04365e+14	4.57373e+14	5.04365e+14	4.87282e+14	4.97878e+14	4.95341e+14	4.93319e+14	4.5179e+14	5.04365e+14	4.74532e+14	4.59745e+14	5.04365e+14	4.51274e+14
120	4.451e+14	4.3781e+14	5.04365e+14	4.67718e+14	4.8461e+14	5.04365e+14	4.82291e+14	4.90639e+14	5.04365e+14	4.79582e+14	3.27276e+14	4.79582e+14	4.57577e+14	5.04365e+14	4.81094e+14	4.87965e+14	476976911976912	5.04365e+14	5.04365e+14	4.73802e+14	4.80269e+14	4.93979e+14	4.4574e+14
121	2.5388e+14	5.04365e+14	4.45442e+14	4.7057e+14	5.04365e+14	4.31473e+14	4.561e+14	5.04365e+14	5.04365e+14	4.78108e+14	5.04365e+14	4.40851e+14	5.04365e+14	5.04365e+14	5.04365e+14	4.9743e+14	4.87727e+14	4.36779e+14	4.41571e+14	5.04365e+14	4.6952e+14	4.63864e+14	4.70437e+14
122	4.6355e+14	4.82481e+14	4.70346e+14	5.04365e+14	4.72841e+14	4.56684e+14	5.04365e+14	4.79487e+14	4.7924e+14	5.04365e+14	4.93578e+14	4.82815e+14	4.81171e+14	4.92103e+14	5.02127e+14	5.04365e+14	4.8705e+14	5.04365e+14	4.9909e+14	4.99717e+14	4.60894e+14	4.22295e+14	4.72788e+14
123	4.81074e+14	4.68752e+14	5.04365e+14	4.7944e+14	4.64149e+14	5.04365e+14	4.62139e+14	4.98043e+14	5.04365e+14	4.84291e+14	5.04365e+14	5.04365e+14	4.75981e+14	4.83508e+14	5.04365e+14	4.73722e+14	4.79497e+14	4.55987e+14	4.60742e+14	4.70799e+14	4.8229e+14	4.54178e+14	4.85617e+14
124	4.74609e+14	4.78583e+14	4.84341e+14	5.02827e+14	4.99051e+14	5.03108e+14	4.91104e+14	5.04365e+14	4.78841e+14	5.04365e+14	5.04365e+14	496943722943723	4.95033e+14	5.04365e+14	465946608946609	5.04365e+14	4.81801e+14	4.79653e+14	4.84065e+14	5.015e+14	4.93313e+14	4.9537e+14	5.02562e+14
125	4.7422e+14	4.82893e+14	5.04365e+14	5.04365e+14	4.52458e+14	4.93669e+14	5.04365e+14	4.99173e+14	4.95259e+14	5.04365e+14	5.04365e+14	4.64473e+14	5.04365e+14	4.79039e+14	4.99297e+14	5.04365e+14	4.95594e+14	4.81118e+14	5.04365e+14	4.91763e+14	4.49638e+14	5.04365e+14	4.75358e+14
126	4.68619e+14	4.36206e+14	5.04365e+14	4.79612e+14	5.01699e+14	5.04365e+14	5.04365e+14	4.9118e+14	5.04365e+14	5.04365e+14	5.04365e+14	5.04365e+14	4.7668e+14	4.40967e+14	5.04365e+14	5.04365e+14	4.81093e+14	5.04365e+14	4.88576e+14	5.04365e+14	5.04365e+14	4.73339e+14	4.74186e+14
127	4.08369e+14	3.98095e+14	4.95375e+14	4.44649e+14	5.04365e+14	4.87352e+14	4.92276e+14	5.04365e+14	4.77734e+14	4.89329e+14	5.04365e+14	4.82184e+14	4.46388e+14	5.04365e+14	5.02828e+14	4.90039e+14	4.84827e+14	4.98447e+14	5.04365e+14	4.96057e+14	4.66366e+14	5.04365e+14	4.33886e+14
128	4.61867e+14	4.59007e+14	4.60495e+14	5.04365e+14	4.9688e+14	4.68684e+14	5.04365e+14	460950937950938	4.58438e+14	5.04365e+14	5.0277e+14	5.02157e+14	5.04365e+14	5.04365e+14	5.04365e+14	5.04365e+14	5.04223e+14	5.04365e+14	5.04365e+14	4.7756e+14	4.84771e+14	4.8084e+14	4.69829e+14
129	4.37028e+14	4.5283e+14	5.04365e+14	4.67871e+14	4.94458e+14	5.04365e+14	4.9146e+14	5.01144e+14	5.04365e+14	4.74375e+14	4.88204e+14	5.04365e+14	5.04365e+14	5.04365e+14	5.04365e+14	5.04365e+14	4.92125e+14	4.84754e+14	4.91324e+14	4.51837e+14	5.04365e+14	4.85737e+14	4.41297e+14
130	4.79386e+14	5.04365e+14	4.68551e+14	4.96846e+14	5.04365e+14	5.04365e+14	4.5963e+14	5.04365e+14	4.75753e+14	4.93289e+14	5.04365e+14	4.8905e+14	4.77863e+14	5.04365e+14	4.8208e+14	4.76759e+14	5.04365e+14	4.96812e+14	5.04365e+14	4.80373e+14	5.04365e+14	4.84083e+14	5.04365e+14
131	4.76262e+14	4.63139e+14	4.93762e+14	5.04365e+14	5.04365e+14	4.93555e+14	5.04365e+14	463984607984608	4.65326e+14	5.04365e+14	4.88698e+14	5.04365e+14	5.04365e+14	4.89275e+14	502900913900914	5.04365e+14	4.77881e+14	4.79913e+14	5.01228e+14	4.21169e+14	4.81607e+14	4.77542e+14	4.81749e+14
132	4.63388e+14	4.55114e+14	5.04365e+14	4.71518e+14	4.60448e+14	5.04365e+14	4.9714e+14	4.68993e+14	5.04365e+14	4.90557e+14	476965367965368	5.04365e+14	5.04365e+14	4.59488e+14	5.04365e+14	4.89679e+14	5.04365e+14	4.92389e+14	4.94515e+14	4.73364e+14	5.04365e+14	5.04365e+14	469923039923040
133	4.54792e+14	5.04365e+14	4.99635e+14	4.04474e+14	5.04365e+14	5.04365e+14	5.04365e+14	5.04365e+14	4.77623e+14	4.50889e+14	5.04365e+14	4.90584e+14	4.95793e+14	4.94719e+14	4.8057e+14	471964405964406	5.04365e+14	4.90456e+14	4.85635e+14	5.04365e+14	4.80601e+14	5.04365e+14	4.78833e+14
134	4.725e+14	4.58291e+14	4.85796e+14	5.04365e+14	5.04365e+14	4.68081e+14	5.04365e+14	5.04365e+14	4.9425e+14	5.04365e+14	485999518999519	5.04365e+14	5.04365e+14	4.08865e+14	4.3722e+14	5.04365e+14	4.87005e+14	4.90329e+14	4.58881e+14	4.76356e+14	4.66279e+14	4.6068e+14	4.81418e+14
135	4.58872e+14	4.62471e+14	4.92981e+14	4.52096e+14	5.04365e+14	5.04365e+14	473937469937470	4.92722e+14	5.04365e+14	4.72116e+14	4.37459e+14	5.04365e+14	5.04365e+14	5.04365e+14	5.04365e+14	5.02416e+14	4.83438e+14	5.03705e+14	4.78604e+14	4.63699e+14	5.04365e+14	4.67531e+14	4.6501e+14
136	4.23764e+14	4.6865e+14	4.55408e+14	492901394901395	5.04365e+14	4.84753e+14	5.04365e+14	5.04365e+14	4.72752e+14	4.95135e+14	4.49372e+14	4.91895e+14	4.60419e+14	5.04365e+14	4.94036e+14	4.92809e+14	5.04365e+14	5.04365e+14	4.85129e+14	5.04365e+14	4.8119e+14	4.8077e+14	4.48527e+14
137	5.04365e+14	4.70868e+14	4.46902e+14	5.04365e+14	4.81906e+14	5.04365e+14	5.04365e+14	4.94744e+14	499945165945166	5.04365e+14	4.93152e+14	4.96459e+14	5.04365e+14	5.04365e+14	5.04365e+14	5.04365e+14	5.04365e+14	4.80714e+14	5.04365e+14	5.03052e+14	4.67216e+14	5.04365e+14	5.04365e+14
138	4.77002e+14	5.04365e+14	4.52679e+14	465991822991823	4.39397e+14	5.04365e+14	474980278980279	4.81138e+14	5.04365e+14	4.84016e+14	5.04176e+14	5.04365e+14	4.72203e+14	5.04365e+14	5.04365e+14	5.04365e+14	5.04365e+14	5.04365e+14	4.59813e+14	4.56303e+14	5.04365e+14	5.04365e+14	481873977873978
139	4.64383e+14	5.04365e+14	494983164983165	4.90104e+14	5.04365e+14	4.82051e+14	4.69023e+14	5.04365e+14	5.04365e+14	4.756e+14	5.04365e+14	4.60001e+14	4.7933e+14	5.04365e+14	4.83433e+14	4.64071e+14	5.04365e+14	4.89195e+14	4.67356e+14	5.04365e+14	5.04365e+14	4.79964e+14	4.84801e+14
140	4.79179e+14	4.5721e+14	4.89174e+14	5.04365e+14	4.97282e+14	5.04365e+14	5.04365e+14	4.88705e+14	4.64172e+14	5.04365e+14	4.94978e+14	4.6903e+14	5.04365e+14	4.9139e+14	4.94592e+14	5.04365e+14	4.74436e+14	4.49899e+14	5.04365e+14	4.94327e+14	4.67606e+14	4.4467e+14	4.87346e+14
141	4.48158e+14	4.67621e+14	5.04365e+14	487987012987013	4.89307e+14	5.04365e+14	4.7613e+14	5.04365e+14	5.04365e+14	4.91131e+14	4.82007e+14	5.04365e+14	5.04365e+14	4.95097e+14	5.04365e+14	4.94822e+14	4.89054e+14	5.04365e+14	4.73756e+14	4.419e+14	5.04365e+14	4.79503e+14	4.48165e+14
142	4.34106e+14	4.94553e+14	4.77663e+14	4.66171e+14	5.04365e+14	4.91313e+14	4.97817e+14	5.04365e+14	5.02391e+14	5.04365e+14	5.04365e+14	4.97188e+14	5.04365e+14	4.99411e+14	4.85093e+14	4.69672e+14	5.04365e+14	5.04365e+14	4.98703e+14	4.74218e+14	4.96857e+14	4.58113e+14	4.48827e+14
143	4.37092e+14	4.60161e+14	4.51646e+14	5.04365e+14	5.04365e+14	4.88823e+14	4.98511e+14	4.91086e+14	4.79687e+14	5.04365e+14	453948051948052	5.04365e+14	5.04365e+14	4.91202e+14	3.45249e+14	5.04365e+14	4.86511e+14	4.85832e+14	5.04365e+14	4.85584e+14	476951418951419	2.53657e+14	4.42709e+14
144	4.69827e+14	434940355940356	5.04125e+14	4.98759e+14	4.9329e+14	5.04365e+14	4.72808e+14	5.04365e+14	4.96774e+14	4.84332e+14	4.90446e+14	5.04365e+14	4.29431e+14	4.61534e+14	5.04365e+14	5.04365e+14	5.01171e+14	5.04365e+14	4.78362e+14	5.04365e+14	315941798941799	4.83004e+14	4.77488e+14
145	3.78888e+14	5.04365e+14	4.93788e+14	4.78993e+14	5.04365e+14	4.93663e+14	458948532948533	5.04365e+14	4.94184e+14	4.98451e+14	5.00224e+14	4.76045e+14	5.04365e+14	5.04365e+14	4.93051e+14	4.80203e+14	5.04365e+14	4.77248e+14	4.58292e+14	5.04365e+14	4.76576e+14	4.77406e+14	3.88302e+14
146	4.31346e+14	4.55836e+14	4.62294e+14	5.04365e+14	4.752e+14	5.04365e+14	5.04365e+14	5.04365e+14	4.82858e+14	5.04365e+14	4.80681e+14	5.04365e+14	5.04365e+14	4.89645e+14	4.69294e+14	5.04365e+14	4.8507e+14	4.72011e+14	5.04365e+14	5.04365e+14	4.60204e+14	4.82425e+14	4.41152e+14
147	4.66039e+14	4.69692e+14	5.04365e+14	4.70169e+14	4.57563e+14	5.04365e+14	4.74532e+14	5.04365e+14	5.04365e+14	5.04365e+14	4.66002e+14	4.76001e+14	4.5187e+14	4.63042e+14	5.04365e+14	446977873977874	4.72579e+14	5.04365e+14	5.04365e+14	4.77924e+14	481959114959115	4.49205e+14	4.66744e+14
148	3.82037e+14	4.94166e+14	4.63579e+14	4.52801e+14	5.04365e+14	4.62124e+14	4.68816e+14	5.04365e+14	4.44312e+14	4.87559e+14	5.04365e+14	4.91774e+14	4.67868e+14	5.04365e+14	4.60479e+14	4.96271e+14	5.04365e+14	4.75608e+14	5.04365e+14	4.77525e+14	4.54421e+14	4.90533e+14	3.93331e+14
149	4.26108e+14	4.43089e+14	4.74238e+14	5.04365e+14	4.56651e+14	4.44128e+14	5.04365e+14	4.97655e+14	4.85812e+14	5.04365e+14	4.66248e+14	4.99628e+14	5.04365e+14	5.03806e+14	4.78671e+14	5.04365e+14	4.74891e+14	493954785954786	5.04365e+14	4.46575e+14	4.49017e+14	4.4837e+14	4.29401e+14
150	4.46617e+14	5.04365e+14	5.04365e+14	4.61234e+14	4.58008e+14	5.04365e+14	471913419913420	4.98683e+14	5.04365e+14	4.74454e+14	4.61741e+14	5.04365e+14	4.73701e+14	4.63281e+14	5.04365e+14	5.04365e+14	4.98772e+14	5.04365e+14	4.02513e+14	4.34722e+14	5.04365e+14	4.31335e+14	4.51725e+14
151	5.04365e+14	4.81075e+14	4.58692e+14	4.61655e+14	5.04365e+14	4.80518e+14	4.76682e+14	5.04365e+14	5.02783e+14	4.74667e+14	5.04365e+14	4.82104e+14	5.04365e+14	5.04365e+14	5.01017e+14	4.77728e+14	5.04365e+14	4.92653e+14	5.03397e+14	5.04365e+14	4.69519e+14	4.68612e+14	454950937950938
152	4.59058e+14	4.53007e+14	4.43051e+14	5.04365e+14	4.84024e+14	4.62277e+14	4.8809e+14	4.80592e+14	4.94676e+14	5.04365e+14	5.00894e+14	4.9813e+14	5.04365e+14	4.99404e+14	4.69848e+14	5.04365e+14	4.67455e+14	5.04365e+14	5.04365e+14	4.92536e+14	4.60726e+14	4.35671e+14	4.69088e+14
153	4.56511e+14	4.6499e+14	5.04365e+14	4.45163e+14	4.53158e+14	5.04365e+14	459901875901876	4.69878e+14	5.04365e+14	5.04365e+14	5.04365e+14	5.04365e+14	4.7912e+14	4.96307e+14	4.89835e+14	4.92676e+14	4.77575e+14	5.04365e+14	4.8335e+14	5.04365e+14	4.69521e+14	4.48085e+14	4.59867e+14
154	4.39248e+14	5.00722e+14	4.83057e+14	4.38074e+14	5.04365e+14	5.04365e+14	4.89966e+14	5.04365e+14	4.81352e+14	4.37311e+14	4.81436e+14	4.80193e+14	4.73582e+14	5.04365e+14	4.9343e+14	4.77874e+14	5.04365e+14	4.82207e+14	4.8002e+14	479930254930255	4.82544e+14	4.36187e+14	4.553e+14
155	4.4424e+14	460965848965849	4.77861e+14	5.04365e+14	4.59617e+14	4.78448e+14	5.04365e+14	5.04365e+14	4.97689e+14	5.04365e+14	4.96546e+14	5.04365e+14	5.04365e+14	4.46772e+14	5.04365e+14	4.99683e+14	4.5888e+14	4.89397e+14	465948532948533	432916305916306	5.04365e+14	2.83159e+14	4.5378e+14
156	4.70211e+14	4.79782e+14	5.04365e+14	4.85145e+14	4.57818e+14	3.10504e+14	5.04365e+14	4.55485e+14	5.04365e+14	4.66773e+14	4.6935e+14	5.04365e+14	465974025974026	4.95754e+14	5.04365e+14	5.04365e+14	4.87652e+14	4.85451e+14	4.6438e+14	4.68667e+14	4.55449e+14	4.76154e+14	4.75898e+14
157	4.59251e+14	5.04365e+14	4.71054e+14	4.62808e+14	5.04365e+14	5.04365e+14	4.61388e+14	5.04365e+14	4.67497e+14	4.74876e+14	5.04365e+14	5.04036e+14	4.99434e+14	5.04365e+14	482989898989899	5.04365e+14	4.9736e+14	4.89608e+14	4.4615e+14	4.74616e+14	4.53005e+14	4.65435e+14	4.70813e+14
158	4.38354e+14	4.53916e+14	5.02614e+14	5.04365e+14	4.84797e+14	4.6777e+14	5.04365e+14	4.96842e+14	4.60488e+14	5.04365e+14	5.04365e+14	4.55832e+14	5.04365e+14	4.72805e+14	4.82251e+14	5.04365e+14	5.04365e+14	4.40125e+14	5.04365e+14	4.88369e+14	4.35637e+14	4.68001e+14	4.43868e+14
159	465991822991823	4.49337e+14	5.04365e+14	5.00849e+14	5.04365e+14	5.04365e+14	4.6675e+14	4.55912e+14	5.04365e+14	4.82832e+14	4.31663e+14	5.04365e+14	5.04365e+14	4.85856e+14	5.04365e+14	4.88713e+14	4.69845e+14	5.04365e+14	4.5358e+14	4.78482e+14	4.52304e+14	4.84337e+14	4.67342e+14
160	4.2685e+14	1.99554e+14	4.42368e+14	4.57662e+14	5.04365e+14	4.6525e+14	4.51712e+14	5.04365e+14	4.74321e+14	4.52033e+14	5.04365e+14	5.00518e+14	4.72336e+14	5.04365e+14	4.55337e+14	4.50979e+14	5.04365e+14	4.71993e+14	5.03684e+14	4.8583e+14	4.76732e+14	5.04365e+14	4.42069e+14
161	4.75191e+14	4.67326e+14	5.04365e+14	5.04365e+14	4.48417e+14	5.0236e+14	4.53075e+14	4.52907e+14	4.59108e+14	5.04365e+14	4.76928e+14	4.72991e+14	4.82295e+14	4.93837e+14	4.93866e+14	4.8088e+14	5.04365e+14	4.93229e+14	5.02446e+14	4.71307e+14	4.68568e+14	4.63727e+14	4.8077e+14
162	4.35696e+14	4.73751e+14	4.92391e+14	4.70151e+14	4.48599e+14	5.04365e+14	5.04365e+14	5.04365e+14	4.82746e+14	4.18656e+14	4.84043e+14	5.04365e+14	4.97097e+14	4.68849e+14	5.04365e+14	4.51502e+14	4.46595e+14	5.04365e+14	4.63627e+14	4.56406e+14	4.34075e+14	4.63676e+14	4.49896e+14
163	4.56847e+14	5.04365e+14	447938912938913	4.89785e+14	4.82937e+14	4.71029e+14	4.98586e+14	4.91436e+14	4.59484e+14	4.90244e+14	5.04365e+14	4.75492e+14	4.91447e+14	5.04365e+14	4.6798e+14	4.82396e+14	4.91604e+14	5.00075e+14	463911014911015	5.04365e+14	5.04365e+14	4.86552e+14	4.66566e+14
164	4.44332e+14	4.73572e+14	4.75297e+14	5.04365e+14	4.79897e+14	5.04365e+14	4.81476e+14	4.81586e+14	4.64883e+14	5.04365e+14	4.41619e+14	4.59324e+14	5.04365e+14	4.80637e+14	4.75441e+14	4.38144e+14	4.75217e+14	4.5958e+14	5.04365e+14	4.66988e+14	4.656e+14	4.47677e+14	4.51538e+14
165	4.55777e+14	4.45333e+14	5.04365e+14	4.5838e+14	4.44747e+14	5.04365e+14	5.00796e+14	5.04365e+14	5.04365e+14	490974025974026	5.04365e+14	5.04365e+14	4.60807e+14	4.89651e+14	4.84249e+14	4.88316e+14	4.8065e+14	4.44259e+14	4.48583e+14	4.27845e+14	4.4986e+14	4.5418e+14	4.60468e+14
166	4.3153e+14	4.97766e+14	4.72671e+14	4.79375e+14	5.04365e+14	4.79404e+14	4.75902e+14	5.04365e+14	4.70712e+14	4.7134e+14	5.04365e+14	4.83476e+14	4.71236e+14	5.04365e+14	4.94193e+14	4.94104e+14	4.84164e+14	3.93336e+14	4.42743e+14	4.58015e+14	4.49213e+14	4.76631e+14	4.44443e+14
167	4.38021e+14	4.4868e+14	4.39304e+14	5.04365e+14	4.91929e+14	2.65107e+14	5.04365e+14	4.8463e+14	4.98829e+14	4.86797e+14	4.59773e+14	4.66237e+14	3.96352e+14	5.04365e+14	4.77338e+14	5.04365e+14	4.28089e+14	4.43891e+14	4.87e+14	4.72889e+14	4.38601e+14	4.8589e+14	4.41225e+14
168	4.36448e+14	4.51206e+14	5.04365e+14	4.67142e+14	4.36792e+14	5.04365e+14	4.80582e+14	469980759980760	5.04365e+14	4.68308e+14	4.7973e+14	5.04365e+14	4.80773e+14	4.7751e+14	5.04365e+14	5.04365e+14	463936507936508	4.4619e+14	4.86176e+14	4.72815e+14	4.44135e+14	458915343915344	4.43506e+14
169	4.10717e+14	5.04365e+14	4.80122e+14	4.57902e+14	5.04365e+14	469932178932179	4.55579e+14	4.82472e+14	4.79581e+14	4.88825e+14	5.04365e+14	4.84366e+14	4.5793e+14	5.04365e+14	4.66099e+14	4.75675e+14	5.04365e+14	4.78139e+14	4.51896e+14	5.04365e+14	4.51101e+14	4.80494e+14	4.20087e+14
170	440939874939875	4.84098e+14	4.62923e+14	5.04365e+14	4.57497e+14	4.59489e+14	5.04365e+14	4.82185e+14	463930735930736	5.04365e+14	4.66567e+14	4.73472e+14	5.04365e+14	4.90365e+14	4.84654e+14	4.77999e+14	4.84776e+14	4.68844e+14	5.04365e+14	4.65984e+14	4.86706e+14	4.28339e+14	5.04365e+14
171	4.54723e+14	4.50201e+14	4.79536e+14	4.75034e+14	4.79102e+14	5.04365e+14	4.6651e+14	4.78699e+14	5.04365e+14	4.87108e+14	481966810966811	5.04365e+14	4.31427e+14	4.78395e+14	4.94502e+14	4.84516e+14	4.36595e+14	481946127946128	4.67449e+14	4.97783e+14	4.53496e+14	4.45751e+14	4.55499e+14
172	4.56777e+14	5.04365e+14	4.78037e+14	4.42541e+14	5.04365e+14	4.63557e+14	4.71527e+14	5.04365e+14	5.04365e+14	5.01785e+14	5.04365e+14	4.32677e+14	4.82217e+14	5.04365e+14	5.04365e+14	4.79015e+14	3.59086e+14	4.57644e+14	4.42661e+14	4.89505e+14	4.33974e+14	4.59471e+14	4.65279e+14
173	4.68176e+14	4.56995e+14	4.88723e+14	5.04365e+14	4.77559e+14	4.85593e+14	5.04365e+14	4.75308e+14	4.68395e+14	5.04365e+14	4.72648e+14	5.04365e+14	5.04365e+14	5.04365e+14	4.86511e+14	5.04365e+14	5.0413e+14	4.98561e+14	4.73714e+14	2.56743e+14	4.57261e+14	4.5758e+14	4.74434e+14
174	4.48831e+14	4.42894e+14	5.04365e+14	4.51663e+14	4.71232e+14	5.04365e+14	5.04365e+14	4.87594e+14	5.04365e+14	4.58004e+14	4.70184e+14	4.98555e+14	4.58901e+14	5.04021e+14	4.71508e+14	5.04365e+14	4.68447e+14	497910533910534	4.6704e+14	5.00656e+14	4.65595e+14	4.76203e+14	4.59368e+14
175	4.27165e+14	5.04365e+14	4.72308e+14	4.5235e+14	5.04365e+14	2.85386e+14	4.58328e+14	5.04365e+14	4.94318e+14	4.78024e+14	5.04365e+14	4.78772e+14	4.61347e+14	5.04365e+14	4.87308e+14	4.91391e+14	5.04365e+14	4.8046e+14	4.80844e+14	5.04365e+14	4.7456e+14	4.67187e+14	4.3841e+14
176	4.82025e+14	4.72406e+14	4.74171e+14	5.04365e+14	4.75127e+14	4.30186e+14	5.04365e+14	4.79445e+14	4.58204e+14	5.04365e+14	4.75635e+14	4.68118e+14	5.04365e+14	5.02632e+14	4.60318e+14	4.83744e+14	4.71028e+14	4.73214e+14	4.70201e+14	4.80815e+14	4.34313e+14	4.42309e+14	4.9507e+14
177	4.76344e+14	4.6319e+14	482935064935065	4.00859e+14	4.59681e+14	4.90827e+14	5.04365e+14	5.00618e+14	5.04365e+14	438980759980760	4.83815e+14	5.02814e+14	4.517e+14	4.44831e+14	5.04365e+14	3.56492e+14	5.03644e+14	4.9939e+14	5.04365e+14	4.80304e+14	4.6766e+14	4.54849e+14	4.84466e+14
178	4.17634e+14	4.70366e+14	4.77361e+14	471914862914863	5.04365e+14	4.5554e+14	4.59185e+14	5.04365e+14	5.04365e+14	4.70457e+14	5.04365e+14	4.47655e+14	4.8509e+14	5.04365e+14	5.04365e+14	4.40748e+14	4.60606e+14	4.89329e+14	5.04365e+14	4.96659e+14	4.4909e+14	4.44633e+14	4.28372e+14
179	4.48222e+14	4.52067e+14	4.44664e+14	4.85332e+14	4.76459e+14	4.38544e+14	5.04365e+14	4.74659e+14	5.04365e+14	5.04365e+14	4.79725e+14	4.61648e+14	5.04365e+14	4.73238e+14	4.33251e+14	5.04365e+14	449939874939875	4.9642e+14	4.80632e+14	5.04365e+14	4.75233e+14	4.28713e+14	4.53809e+14
180	4.6184e+14	4.08297e+14	5.04365e+14	469949975949976	4.66363e+14	5.04365e+14	4.85829e+14	4.82617e+14	5.04365e+14	4.18142e+14	5.04365e+14	5.04365e+14	4.92384e+14	4.06852e+14	5.04365e+14	4.6609e+14	4.74671e+14	4.53448e+14	4.09726e+14	4.4738e+14	4.81214e+14	5.04365e+14	4.66262e+14
181	3.97315e+14	5.04365e+14	4.72968e+14	4.80812e+14	5.04365e+14	4.92564e+14	4.56197e+14	5.04365e+14	4.9187e+14	455933140933141	5.04365e+14	4.71003e+14	503916305916306	4.9776e+14	5.01177e+14	452931697931698	5.04365e+14	4.63626e+14	4.82162e+14	5.04365e+14	4.58885e+14	4.57335e+14	4.03851e+14
182	4.65771e+14	4.6359e+14	4.73826e+14	5.04365e+14	451976430976431	5.04365e+14	5.04365e+14	4.86454e+14	4.38002e+14	5.04365e+14	4.92347e+14	5.04365e+14	5.04365e+14	3.39431e+14	4.79225e+14	4.95051e+14	4.58296e+14	5.00647e+14	5.04365e+14	4.83398e+14	4.81755e+14	4.42209e+14	4.75137e+14
183	451914381914382	4.43392e+14	5.04365e+14	4.3887e+14	4.1037e+14	5.04365e+14	4.79051e+14	4.71994e+14	5.04365e+14	466954304954305	5.04365e+14	5.04365e+14	4.01255e+14	4.25241e+14	5.04365e+14	4.68711e+14	4.75405e+14	5.04365e+14	4.89398e+14	4.30105e+14	4.84821e+14	4.31629e+14	4.53147e+14
184	3.80583e+14	4.94725e+14	4.9034e+14	4.77223e+14	4.62463e+14	4.50785e+14	4.80011e+14	5.04365e+14	4.81829e+14	4.83452e+14	5.04365e+14	4.72674e+14	5.04365e+14	5.04365e+14	4.68209e+14	4.7405e+14	4.39236e+14	5.04365e+14	4.45572e+14	493976911976912	4.65264e+14	4.53307e+14	4.25997e+14
185	4.14251e+14	5.03937e+14	4.90261e+14	5.04365e+14	4.87837e+14	5.00159e+14	5.04365e+14	5.04365e+14	4.5842e+14	4.995e+14	5.04365e+14	4.58432e+14	5.04365e+14	5.04365e+14	4.55834e+14	5.04365e+14	4.71667e+14	4.83757e+14	4.91699e+14	4.45004e+14	4.78287e+14	4.48637e+14	4.20086e+14
186	4.65389e+14	3.64382e+14	4.94059e+14	4.5814e+14	4.74117e+14	5.04365e+14	4.36507e+14	4.79544e+14	5.04365e+14	4.9088e+14	4.41998e+14	5.04365e+14	4.18892e+14	4.86084e+14	5.04365e+14	489002405002405	5.04365e+14	497880230880231	4.60532e+14	4.15604e+14	4.72158e+14	4.28293e+14	4.70402e+14
187	3.99525e+14	4.88693e+14	2.57114e+14	4.52918e+14	5.02862e+14	4.6702e+14	4.8246e+14	5.04365e+14	4.84265e+14	5.04365e+14	5.04365e+14	4.84368e+14	4.72434e+14	4.56441e+14	4.75209e+14	4.90391e+14	5.04365e+14	4.63712e+14	4.96945e+14	4.85556e+14	4.57983e+14	4.60145e+14	4.0719e+14
188	4.36839e+14	4.58166e+14	4.87068e+14	5.04365e+14	4.88163e+14	4.66021e+14	5.04365e+14	4.63043e+14	4.70211e+14	5.04365e+14	5.04365e+14	4.34436e+14	5.04365e+14	4.65762e+14	4.70084e+14	4.92552e+14	5.04365e+14	481936988936989	4.88979e+14	4.4908e+14	4.24863e+14	4.40349e+14	4.43196e+14
189	4.33575e+14	4.54589e+14	5.04365e+14	4.49468e+14	476930735930736	5.04365e+14	5.04365e+14	432949494949495	5.04365e+14	4.90145e+14	4.77443e+14	5.04365e+14	4.72979e+14	5.04365e+14	5.04365e+14	4.82973e+14	4.72764e+14	484888407888408	4.81442e+14	451957190957191	5.04365e+14	4.70717e+14	4.33926e+14
190	4.4538e+14	5.04365e+14	4.60004e+14	4.44016e+14	5.04365e+14	4.99293e+14	4.52412e+14	5.04365e+14	4.86507e+14	5.04365e+14	5.04365e+14	4.74988e+14	487983164983165	5.04365e+14	4.73287e+14	5.03145e+14	4.86118e+14	4.73713e+14	4.77457e+14	5.04365e+14	4.43282e+14	4.92078e+14	4.55764e+14
191	4.19506e+14	4.82485e+14	4.77806e+14	5.04365e+14	4.95582e+14	4.9269e+14	5.04365e+14	4.84407e+14	4.98626e+14	5.04365e+14	5.04365e+14	4.59061e+14	5.04365e+14	4.44038e+14	4.96052e+14	5.04365e+14	4.60124e+14	4.6632e+14	5.04365e+14	4.89033e+14	4.54539e+14	4.46409e+14	4.22255e+14
192	4.77562e+14	4.65403e+14	4.74055e+14	4.52723e+14	4.35807e+14	4.99036e+14	5.04365e+14	4.75663e+14	5.04365e+14	2.37835e+14	4.67886e+14	5.04365e+14	4.6337e+14	4.48109e+14	5.04365e+14	4.66485e+14	4.75607e+14	4.33446e+14	4.52264e+14	4.97235e+14	4.48782e+14	261987493987494	4.82778e+14
193	3.8971e+14	4.69077e+14	4.57565e+14	4.51743e+14	5.04365e+14	4.66269e+14	4.65027e+14	5.04365e+14	4.41203e+14	4.80839e+14	4.91658e+14	4.97709e+14	4.62122e+14	480956228956229	4.89039e+14	4.53108e+14	5.04365e+14	4.15254e+14	4.78329e+14	4.74521e+14	3.1876e+14	4.72604e+14	3.95322e+14
194	4.36123e+14	4.3538e+14	4.47326e+14	5.04365e+14	4.78399e+14	5.04365e+14	5.04365e+14	5.02898e+14	4.87193e+14	5.04365e+14	5.04365e+14	4.80563e+14	5.04365e+14	4.38733e+14	4.70401e+14	4.94502e+14	4.71745e+14	5.04365e+14	5.04365e+14	4.71589e+14	4.65883e+14	4.75448e+14	4.47976e+14
195	4.54099e+14	4.58834e+14	4.99254e+14	5.04365e+14	439930254930255	5.04365e+14	4.51652e+14	4.85184e+14	5.04365e+14	4.66665e+14	4.86366e+14	5.04365e+14	4.63045e+14	4.79819e+14	4.97682e+14	4.8279e+14	4.84046e+14	5.04365e+14	4.51452e+14	4.7558e+14	445911014911015	4.33275e+14	4.58218e+14
196	3.93284e+14	5.04365e+14	4.4459e+14	4.82298e+14	5.04365e+14	4.70106e+14	4.84642e+14	5.04365e+14	4.5269e+14	4.5706e+14	5.04365e+14	4.98638e+14	4.66863e+14	5.02984e+14	4.52849e+14	4.5319e+14	5.04365e+14	5.04365e+14	4.67339e+14	4.84383e+14	4.49708e+14	4.53661e+14	4.0341e+14
197	4.64418e+14	4.69223e+14	4.59754e+14	4.73362e+14	4.07034e+14	4.74008e+14	5.04365e+14	4.88685e+14	4.76466e+14	5.04365e+14	493924482924483	4.83089e+14	5.04365e+14	4.65416e+14	4.84263e+14	5.04365e+14	4.50475e+14	4.54095e+14	4.8166e+14	4.62089e+14	4.48612e+14	4.35408e+14	4.70403e+14
198	4.53839e+14	4.59652e+14	5.04365e+14	4.49114e+14	4.44732e+14	5.04365e+14	4.94476e+14	4.57633e+14	5.04365e+14	5.02475e+14	4.93952e+14	5.04365e+14	4.99587e+14	5.02155e+14	4.98484e+14	4.87369e+14	4.8052e+14	5.04365e+14	4.69106e+14	4.84585e+14	4.41336e+14	4.22439e+14	4.58002e+14
199	4.56432e+14	5.04365e+14	4.43005e+14	4.56899e+14	5.04365e+14	4.77046e+14	5.04365e+14	5.04365e+14	4.98745e+14	4.90208e+14	5.04365e+14	4.88956e+14	4.83347e+14	5.04365e+14	459907647907648	4.65523e+14	4.93237e+14	5.04365e+14	4.64739e+14	4.61545e+14	4.44108e+14	4.59585e+14	439962000962001
200	4.73438e+14	4.31657e+14	4.8065e+14	4.90582e+14	4.52389e+14	4.31343e+14	5.04365e+14	4.82794e+14	4.71411e+14	5.04365e+14	4.75844e+14	5.02104e+14	5.04365e+14	4.48e+14	5.04365e+14	5.04365e+14	4.85482e+14	4.42687e+14	5.04365e+14	5.04365e+14	4.80269e+14	451984126984127	4.81294e+14
201	4.56574e+14	4.7221e+14	4.83233e+14	4.61772e+14	4.75841e+14	4.92645e+14	4.73564e+14	4.9308e+14	5.04365e+14	4.72156e+14	502947570947571	5.04365e+14	4.73979e+14	4.58426e+14	5.04345e+14	4.71713e+14	4.61481e+14	4.62138e+14	4.65661e+14	4.35057e+14	4.51906e+14	4.58671e+14	4.61002e+14
202	4.16151e+14	4.87612e+14	5.04365e+14	5.04365e+14	5.04365e+14	4.65451e+14	4.76847e+14	5.04365e+14	4.9065e+14	4.57645e+14	4.26449e+14	4.84699e+14	4.62525e+14	5.04365e+14	4.89376e+14	4.82389e+14	3.4405e+14	4.50563e+14	4.65145e+14	4.88857e+14	4.60192e+14	4.71257e+14	4.27082e+14
203	4.55836e+14	4.38657e+14	4.84231e+14	4.95902e+14	4.60111e+14	5.04365e+14	5.04365e+14	4.81474e+14	4.52139e+14	5.04365e+14	4.7175e+14	5.04365e+14	5.04365e+14	450951899951900	4.70726e+14	4.8655e+14	4.94672e+14	4.65562e+14	5.04365e+14	4.73122e+14	4.79638e+14	4.33502e+14	4.62671e+14
204	4.49183e+14	4.77393e+14	5.00483e+14	4.43116e+14	4.67845e+14	5.04365e+14	4.48258e+14	4.7981e+14	5.04365e+14	4.73015e+14	4.44992e+14	4.94902e+14	4.78405e+14	4.46717e+14	5.04365e+14	4.66472e+14	4.57014e+14	5.04365e+14	4.71169e+14	4.6913e+14	5.04365e+14	4.51778e+14	4.51029e+14
205	4.84603e+14	4.82192e+14	4.53626e+14	4.59263e+14	5.04365e+14	4.75613e+14	4.52899e+14	5.04365e+14	4.81177e+14	4.82108e+14	4.85868e+14	4.68453e+14	4.8487e+14	4.80521e+14	4.81622e+14	4.87611e+14	5.04365e+14	4.45236e+14	4.53186e+14	4.92632e+14	4.45892e+14	3.48773e+14	4.10423e+14
206	4.3929e+14	419003848003848	3.14386e+14	4.96248e+14	4.77181e+14	4.80137e+14	5.04365e+14	4.55741e+14	5.04365e+14	5.04365e+14	4.72259e+14	4.82168e+14	5.04365e+14	4.63654e+14	4.89318e+14	5.04365e+14	4.87978e+14	4.8339e+14	5.04365e+14	4.78378e+14	4.76592e+14	4.24055e+14	4.46687e+14
207	465964886964887	4.4335e+14	5.04365e+14	463957190957191	4.81649e+14	5.04365e+14	4.42321e+14	4.65544e+14	4.88941e+14	4.57996e+14	4.46e+14	5.04365e+14	4.8351e+14	4.93829e+14	5.04365e+14	4.69728e+14	4.30354e+14	4.83466e+14	3.94927e+14	4.83995e+14	4.15588e+14	4.43924e+14	4.68601e+14
208	3.81453e+14	4.76032e+14	4.6736e+14	4.63757e+14	5.04365e+14	4.54677e+14	4.61229e+14	5.04365e+14	5.04365e+14	4.50976e+14	5.04365e+14	4.91197e+14	4.74739e+14	5.04365e+14	4.40243e+14	4.66784e+14	5.04365e+14	4.67686e+14	4.75744e+14	4.68826e+14	4.56608e+14	4.95772e+14	3.88905e+14
209	3.81027e+14	4.9174e+14	4.69435e+14	4.35837e+14	4.58352e+14	450981240981241	5.04365e+14	4.9289e+14	4.35481e+14	5.04365e+14	500898989898990	4.96685e+14	5.04365e+14	4.44431e+14	4.85913e+14	5.04365e+14	4.95012e+14	4.35715e+14	2.61142e+14	2.59582e+14	4.90643e+14	4.9319e+14	3.86778e+14
210	4.3005e+14	4.50213e+14	489915343915344	4.33411e+14	4.74651e+14	5.04365e+14	4.91055e+14	5.01758e+14	5.04365e+14	4.91625e+14	4.5536e+14	5.04365e+14	5.04365e+14	4.74559e+14	4.82096e+14	4.51797e+14	4.66306e+14	5.04365e+14	4.25113e+14	4.53079e+14	4.5442e+14	4.91339e+14	4.33152e+14
211	4.58754e+14	4.91304e+14	4.25571e+14	4.10027e+14	5.04365e+14	4.97583e+14	4.62482e+14	5.04365e+14	4.70182e+14	4.78544e+14	5.04365e+14	468956709956710	4.57502e+14	5.04365e+14	4.71693e+14	4.93199e+14	5.0238e+14	3.57323e+14	453959114959115	5.04365e+14	4.71153e+14	4.40272e+14	4.60439e+14
212	4.6878e+14	4.60747e+14	483932178932179	5.02471e+14	4.61259e+14	4.20737e+14	5.04365e+14	5.0319e+14	4.92432e+14	2.23674e+14	5.04365e+14	4.68849e+14	5.04365e+14	4.68643e+14	5.04365e+14	5.04365e+14	4.54275e+14	4.68265e+14	5.01189e+14	4.70054e+14	4.58815e+14	4.65588e+14	4.77255e+14
213	4.97708e+14	4.43443e+14	5.04365e+14	4.63401e+14	4.61021e+14	5.04365e+14	4.89394e+14	5.04365e+14	5.04365e+14	4.74061e+14	4.75268e+14	5.04365e+14	4.64076e+14	3.17417e+14	5.04365e+14	4.84776e+14	4.75594e+14	5.04365e+14	4.68899e+14	4.80988e+14	4.22613e+14	4.22041e+14	4.99466e+14
214	4.68714e+14	4.56631e+14	4.41588e+14	4.28619e+14	5.04365e+14	5.04365e+14	4.70404e+14	5.01077e+14	4.78988e+14	483890331890332	5.04365e+14	4.77228e+14	5.04365e+14	5.04365e+14	4.62329e+14	4.66519e+14	5.04365e+14	4.60307e+14	4.34663e+14	4.98918e+14	4.96847e+14	5.04365e+14	4.84775e+14
215	4.53683e+14	5.04365e+14	4.37745e+14	5.04365e+14	2.53162e+14	4.3775e+14	5.04365e+14	4.53609e+14	4.80717e+14	5.04365e+14	2.61528e+14	4.66078e+14	4.82476e+14	4.62632e+14	5.03106e+14	5.04365e+14	4.46991e+14	4.51835e+14	5.04365e+14	4.88964e+14	4.44209e+14	3.45341e+14	4.61065e+14
216	4.19165e+14	4.42285e+14	4.71185e+14	4.69115e+14	4.63212e+14	5.04365e+14	4.61433e+14	5.04365e+14	5.04365e+14	4.77029e+14	4.94755e+14	5.04365e+14	4.62862e+14	473950937950938	5.04365e+14	4.74574e+14	4.64833e+14	4.77358e+14	4.56178e+14	5.04365e+14	4.67045e+14	4.51553e+14	4.29373e+14
217	2.03429e+14	4.80862e+14	4.5053e+14	4.66164e+14	5.04365e+14	4.62011e+14	4.69369e+14	5.04365e+14	4.76653e+14	4.93194e+14	5.04365e+14	4.92107e+14	5.04365e+14	5.04365e+14	3.75209e+14	4.50535e+14	5.04365e+14	4.53848e+14	4.51076e+14	5.04365e+14	4.86345e+14	4.34889e+14	259938431938432
218	4.96601e+14	4.57237e+14	4.69101e+14	4.69785e+14	4.68226e+14	4.78038e+14	5.04365e+14	4.71154e+14	4.75296e+14	5.04365e+14	4.6826e+14	4.75702e+14	5.04365e+14	4.57519e+14	4.44845e+14	4.90433e+14	5.04365e+14	4.89405e+14	4.96422e+14	4.62082e+14	4.71943e+14	4.55011e+14	5.04365e+14
219	481930254930255	4.58476e+14	4.73444e+14	4.43648e+14	4.63489e+14	4.86405e+14	4.73747e+14	4.78691e+14	5.04365e+14	4.80111e+14	5.03799e+14	5.04365e+14	4.66772e+14	4.57796e+14	5.04365e+14	4.29128e+14	4.70406e+14	5.04365e+14	4.77329e+14	4.21611e+14	4.11113e+14	438965848965849	4.83449e+14
220	4.1192e+14	5.04365e+14	4.56265e+14	3.95817e+14	5.04365e+14	4.70784e+14	4.85911e+14	4.82381e+14	4.63003e+14	4.92715e+14	4.89236e+14	5.02291e+14	493910052910053	5.04365e+14	469076613488528	4.5569e+14	5.00156e+14	4.91403e+14	4.74729e+14	4.82997e+14	4.34659e+14	4.7961e+14	4.24799e+14
221	4.2655e+14	4.21672e+14	4.33029e+14	5.04365e+14	4.8003e+14	4.64144e+14	4.93495e+14	4.6203e+14	2.38228e+14	5.04365e+14	4.55015e+14	5.04365e+14	5.04365e+14	4.78378e+14	4.91877e+14	5.04365e+14	4.62007e+14	4.36061e+14	5.04365e+14	4.66882e+14	4.55672e+14	4.37078e+14	4.32062e+14
222	4.63848e+14	3.9946e+14	4.66116e+14	4.67033e+14	4.40812e+14	4.79846e+14	4.76183e+14	433949975949976	5.04365e+14	4.65341e+14	4.88862e+14	5.04365e+14	4.4271e+14	4.52155e+14	5.04365e+14	4.21129e+14	4.31549e+14	5.04365e+14	4.91852e+14	4.56306e+14	4.65599e+14	4.59534e+14	4.70181e+14
223	3.70736e+14	5.02329e+14	4.39887e+14	4.77842e+14	4.60161e+14	4.19883e+14	470909090909091	5.04365e+14	4.57381e+14	4.74717e+14	5.04365e+14	4.6911e+14	4.3688e+14	5.04365e+14	4.67745e+14	4.39176e+14	5.04365e+14	4.72684e+14	4.70827e+14	4.74131e+14	4.64794e+14	4.74149e+14	3.77455e+14
224	4.25457e+14	4.3992e+14	4.31835e+14	2.6115e+14	495888888888889	4.80339e+14	5.04365e+14	4.56706e+14	4.63742e+14	5.04365e+14	4.62772e+14	4.89348e+14	4.91812e+14	4.58027e+14	4.59176e+14	4.96811e+14	4.56736e+14	4.83246e+14	5.04365e+14	4.29251e+14	424940836940837	4.24287e+14	4.27739e+14
225	4.20094e+14	4.4161e+14	5.04365e+14	4.54775e+14	4.61552e+14	5.04365e+14	4.57771e+14	4.73225e+14	5.04365e+14	4.51605e+14	4.54151e+14	5.04365e+14	4.69533e+14	4.85999e+14	4.96032e+14	485883116883117	3.99626e+14	4.86739e+14	4.68423e+14	4.48362e+14	4.75589e+14	4.61564e+14	4.24834e+14
226	4.14394e+14	5.04365e+14	4.74697e+14	4.62252e+14	2.67875e+14	4.92547e+14	4.34608e+14	4.91486e+14	4.73568e+14	455905723905724	5.04365e+14	4.83291e+14	4.71125e+14	4.79529e+14	4.52858e+14	4.7771e+14	4.57152e+14	4.85066e+14	4.62133e+14	4.8754e+14	5.04365e+14	4.38788e+14	4.23551e+14
227	4.73452e+14	4.68029e+14	5.04365e+14	4.98408e+14	4.42172e+14	4.5852e+14	5.04365e+14	4.89367e+14	4.56203e+14	4.85572e+14	4.89105e+14	4.49811e+14	5.04365e+14	4.80344e+14	4.02964e+14	4.98789e+14	4.54172e+14	4.71871e+14	5.04365e+14	4.16219e+14	4.93746e+14	4.19596e+14	4.79414e+14
228	4.39653e+14	4.341e+14	5.04365e+14	4.53732e+14	4.88361e+14	5.04365e+14	4.48492e+14	4.94277e+14	4.81151e+14	4.58993e+14	4.5541e+14	4.86735e+14	4.47441e+14	4.93838e+14	5.04365e+14	435466032202185	1.9919e+14	5.00045e+14	4.63308e+14	4.44046e+14	4.81742e+14	3.93587e+14	449971620971621
229	4.35069e+14	4.89138e+14	4.31344e+14	5.04365e+14	5.04365e+14	4.6441e+14	4.86183e+14	5.04365e+14	4.42624e+14	457934102934103	4.88797e+14	4.63616e+14	4.62091e+14	4.85313e+14	4.74773e+14	4.53711e+14	4.84668e+14	4.69051e+14	4.27854e+14	4.44743e+14	2.58585e+14	2.32037e+14	4.44138e+14
230	4.25004e+14	4.3725e+14	4.55567e+14	4.66319e+14	4.58142e+14	4.58198e+14	4.65202e+14	4.37389e+14	4.72059e+14	5.04365e+14	4.1427e+14	4.62569e+14	4.86299e+14	4.4135e+14	4.01604e+14	4.74116e+14	4.53903e+14	4.69464e+14	4.77458e+14	3.18924e+14	5.04365e+14	4.13466e+14	4.30573e+14
231	4.32026e+14	4.37712e+14	4.928e+14	5.04365e+14	4.40489e+14	4.92674e+14	4.5255e+14	4.57738e+14	5.04365e+14	4.807e+14	447925444925445	4.86165e+14	2.5882e+14	4.66579e+14	4.52985e+14	4.48279e+14	4.2538e+14	5.04365e+14	4.48288e+14	4.69667e+14	4.72167e+14	4.53741e+14	4.40367e+14
232	4.05754e+14	4.69106e+14	445950456950457	4.35691e+14	4.83395e+14	4.49097e+14	3.60365e+14	4.77908e+14	4.57393e+14	4.78651e+14	4.74654e+14	431950937950938	481915824915825	4.90531e+14	4.70506e+14	4.74765e+14	5.04365e+14	4.2882e+14	4.30844e+14	4.48411e+14	4.67969e+14	4.28224e+14	4.12644e+14
233	3.94122e+14	4.24989e+14	3.80206e+14	4.7974e+14	4.19178e+14	4.30582e+14	4.5235e+14	4.63267e+14	4.22892e+14	4.90858e+14	4.14162e+14	4.15714e+14	494916786916787	4.35678e+14	3.86504e+14	4.71519e+14	4.10548e+14	4.36504e+14	4.79388e+14	4.10691e+14	4.00767e+14	3.71053e+14	4.01345e+14

## Sheet: 5-month
	0	1	2	3	4	5	6	7	8	9	10	11	12	13	14	15	16	17	18	19	20	21	22
0	360904761904762	3.45075e+14	4.26054e+14	3.36593e+14	3.62316e+14	4.46551e+14	3.84787e+14	3.82845e+14	4.44888e+14	3.74913e+14	3.83121e+14	4.6371e+14	3.6146e+14	3.77144e+14	4.34223e+14	3.45156e+14	3.8171e+14	4.38995e+14	3.58307e+14	3.62261e+14	355937950937951	3.48504e+14	3.65228e+14
1	3.67189e+14	4.46605e+14	3.8545e+14	3.89079e+14	4.63313e+14	4.10621e+14	4.03894e+14	262996632996633	4.30653e+14	3.74053e+14	4.1865e+14	3.92049e+14	4.11857e+14	4.66336e+14	3.78159e+14	4.36383e+14	4.77795e+14	4.10684e+14	4.07576e+14	4.44398e+14	4.23625e+14	405974506974507	3.69611e+14
2	3.86628e+14	4.02581e+14	4.20055e+14	4.64029e+14	4.45273e+14	4.00581e+14	4.62883e+14	1.95931e+14	4.11762e+14	4.24242e+14	4.16519e+14	3.85666e+14	4.78127e+14	4.15523e+14	4.40447e+14	502955747955748	3.924e+14	417968734968735	442974025974026	3.99784e+14	4.05384e+14	3.76333e+14	4.00823e+14
3	3.92997e+14	4.20562e+14	4.57918e+14	4.148e+14	3.93433e+14	4.56289e+14	395981721981722	4.196e+14	5.04365e+14	3.36132e+14	4.39428e+14	472956228956229	4.15119e+14	4.32018e+14	4.56232e+14	4.38507e+14	4.03887e+14	4.80543e+14	4.17571e+14	4.03893e+14	4.03666e+14	4.28573e+14	4.08816e+14
4	385972101972102	4.79855e+14	4.38923e+14	4.50257e+14	4.87208e+14	4.2726e+14	4.17874e+14	4.7964e+14	4.35846e+14	4.37451e+14	4.69811e+14	4.45618e+14	4.47917e+14	4.58564e+14	4.67063e+14	4.32399e+14	4.79296e+14	4.95664e+14	4.10148e+14	5.04365e+14	4.15587e+14	4.15474e+14	4.00516e+14
5	3.97988e+14	3.78919e+14	4.19444e+14	4.5562e+14	4.164e+14	4.27544e+14	4.89906e+14	4.34068e+14	4.30579e+14	4.91644e+14	4.67253e+14	4.4157e+14	5.00051e+14	4.80798e+14	4.48157e+14	4.90214e+14	4.43821e+14	4.14338e+14	4.89723e+14	4.11127e+14	4.06011e+14	3.78016e+14	4.1741e+14
6	4.04664e+14	4.14769e+14	3.87129e+14	4.48013e+14	4.52995e+14	4.61347e+14	4.50558e+14	3.91873e+14	4.509e+14	4.48811e+14	4.06229e+14	4.9174e+14	5.04365e+14	4.29901e+14	4.96679e+14	4.40894e+14	4.35646e+14	4.75118e+14	4.53384e+14	4.09339e+14	4.40128e+14	4.55068e+14	4.12416e+14
7	4.22341e+14	4.94445e+14	4.34088e+14	4.40849e+14	5.04365e+14	4.20608e+14	4.7478e+14	5.04365e+14	4.03021e+14	4.44137e+14	5.04365e+14	3.47878e+14	4.55092e+14	4.97296e+14	2.67672e+14	4.65737e+14	5.04365e+14	4.62113e+14	4.33295e+14	4.57132e+14	4.7672e+14	4.38237e+14	4.26606e+14
8	4.14167e+14	4.48094e+14	4.58277e+14	5.04365e+14	4.37665e+14	4.44889e+14	4.99042e+14	4.27379e+14	4.45622e+14	4.92584e+14	4.422e+14	464901394901395	4.95046e+14	4.27762e+14	4.50165e+14	5.03193e+14	432921596921597	4.53552e+14	5.04365e+14	4.38126e+14	4.47077e+14	4.30595e+14	2.66269e+14
9	4.26234e+14	4.30542e+14	4.88114e+14	4.4122e+14	4.40764e+14	4.90557e+14	4.85842e+14	4.25754e+14	5.04365e+14	4.77784e+14	4.4956e+14	5.04365e+14	4.77396e+14	4.97648e+14	4.97503e+14	4.77852e+14	4.48324e+14	5.04365e+14	4.58255e+14	4.46391e+14	4.26712e+14	4.31547e+14	4.31133e+14
10	4.01851e+14	4.73389e+14	4.49447e+14	480946127946128	5.04365e+14	4.55805e+14	4.005e+14	5.04365e+14	5.00831e+14	4.84873e+14	5.04365e+14	5.03258e+14	3.72285e+14	5.04365e+14	4.7341e+14	4.3863e+14	3.8124e+14	4.84633e+14	4.81924e+14	5.04365e+14	4.55405e+14	4.55341e+14	4.12316e+14
11	4.33288e+14	5.04365e+14	4.36116e+14	5.04365e+14	4.47212e+14	4.34843e+14	5.04365e+14	4.68331e+14	4.52783e+14	4.7183e+14	3.77829e+14	4.53501e+14	5.04365e+14	4.16253e+14	4.63002e+14	5.04365e+14	5.04365e+14	4.66165e+14	4.81207e+14	4.73276e+14	4.44322e+14	4.08702e+14	4.42779e+14
12	4.29993e+14	448939874939875	5.01421e+14	4.84191e+14	4.47215e+14	5.04365e+14	482955747955748	4.6105e+14	5.04365e+14	4.72271e+14	4.90225e+14	5.04365e+14	4.83727e+14	4.37775e+14	5.04365e+14	4.74695e+14	4.55088e+14	4.89244e+14	4.30248e+14	4.4584e+14	4.83e+14	4.38579e+14	4.37393e+14
13	4.06332e+14	4.96291e+14	4.52141e+14	4.54198e+14	5.04365e+14	4.68387e+14	4.67228e+14	4.91192e+14	4.90491e+14	471973544973545	5.04365e+14	4.57278e+14	4.69869e+14	5.04365e+14	4.67188e+14	4.16217e+14	5.04365e+14	3.84667e+14	4.27152e+14	5.04365e+14	420981721981722	4.54147e+14	4.12684e+14
14	5.04365e+14	4.59335e+14	4.45464e+14	5.04365e+14	4.24678e+14	4.56596e+14	5.04365e+14	470956709956710	5.04365e+14	5.04365e+14	5.04365e+14	5.04365e+14	4.63604e+14	4.62807e+14	4.42368e+14	5.04365e+14	5.04365e+14	4.34897e+14	5.04365e+14	4.61614e+14	4.66485e+14	4.50051e+14	4.62287e+14
15	4.2201e+14	4.21696e+14	5.01611e+14	4.14617e+14	4.32565e+14	5.04365e+14	4.56552e+14	4.28545e+14	5.04365e+14	4.75412e+14	4.45874e+14	5.04365e+14	4.13852e+14	4.57649e+14	5.04365e+14	458932659932660	4.68233e+14	4.83045e+14	5.04179e+14	4.50257e+14	3.64245e+14	4.66577e+14	4.226e+14
16	4.0462e+14	4.77626e+14	4.58296e+14	4.50801e+14	5.04365e+14	441930254930255	4.55218e+14	5.04365e+14	415958633958634	4.36849e+14	5.04365e+14	4.81301e+14	4.90574e+14	5.04365e+14	4.74503e+14	4.28587e+14	5.04365e+14	4.76928e+14	4.71048e+14	4.90583e+14	483942279942280	4.49827e+14	4.07836e+14
17	4.14462e+14	4.21267e+14	4.62844e+14	5.04365e+14	4.24401e+14	4.73418e+14	5.04365e+14	4.39595e+14	4.64018e+14	502997594997595	4.70912e+14	4.48714e+14	5.04365e+14	4.55776e+14	4.50141e+14	5.04365e+14	4.68048e+14	4.54848e+14	5.04365e+14	4.81927e+14	479945165945166	4.25618e+14	4.20697e+14
18	4.08782e+14	4.28259e+14	5.00035e+14	4.54551e+14	4.51621e+14	5.04365e+14	4.98658e+14	4.30392e+14	5.04365e+14	4.77383e+14	2.60357e+14	5.04365e+14	475963443963444	4.26231e+14	4.88759e+14	4.88635e+14	2.64247e+14	4.94837e+14	4.57833e+14	4.56671e+14	3.9087e+14	4.10534e+14	4.25003e+14
19	4.14224e+14	4.47161e+14	5.04365e+14	4.41427e+14	5.04365e+14	4.68005e+14	4.51184e+14	5.04365e+14	4.75724e+14	4.70159e+14	5.04365e+14	4.44336e+14	4.90455e+14	5.04365e+14	4.46426e+14	4.66708e+14	5.04365e+14	4.80399e+14	479966810966811	4.65266e+14	4.66224e+14	4.35395e+14	4.25279e+14
20	4.34587e+14	4.71379e+14	4.67121e+14	5.04365e+14	4.49684e+14	4.67406e+14	5.04365e+14	4.79496e+14	4.30793e+14	5.04365e+14	4.78151e+14	4.6361e+14	5.04365e+14	4.74718e+14	4.5512e+14	5.04365e+14	4.70765e+14	4.55054e+14	5.04365e+14	4.80696e+14	4.32286e+14	4.25747e+14	4.35668e+14
21	4.30317e+14	4.72162e+14	5.04365e+14	4.68138e+14	4.44891e+14	5.04365e+14	5.04365e+14	4.95504e+14	5.04365e+14	4.60964e+14	4.57059e+14	5.04365e+14	4.67218e+14	4.83331e+14	5.04365e+14	4.54178e+14	4.67288e+14	5.04365e+14	4.69476e+14	5.04365e+14	451984126984127	4.27305e+14	4.42068e+14
22	4.26347e+14	4.8416e+14	4.49496e+14	5.04365e+14	5.04365e+14	5.04365e+14	4.63346e+14	5.04365e+14	4.7433e+14	4.59007e+14	4.77819e+14	4.84388e+14	4.70861e+14	5.04365e+14	4.6157e+14	4.60632e+14	3.98012e+14	4.90671e+14	4.76705e+14	4.48083e+14	4.27776e+14	4.14824e+14	4.32037e+14
23	4.54344e+14	4.48625e+14	4.62442e+14	5.04365e+14	4.80242e+14	4.46636e+14	5.04365e+14	4.43355e+14	4.34555e+14	5.04365e+14	5.04365e+14	4.76903e+14	5.04365e+14	4.82542e+14	4.50344e+14	4.97494e+14	4.33756e+14	4.76462e+14	5.04365e+14	4.22547e+14	4.13267e+14	4.45051e+14	4.64332e+14
24	4.49648e+14	3.87652e+14	4.95153e+14	4.82118e+14	4.42623e+14	5.04365e+14	468917748917749	4.63346e+14	5.04365e+14	4.52537e+14	4.72716e+14	5.04365e+14	4.98188e+14	4.81605e+14	5.04365e+14	4.25549e+14	5.04365e+14	5.04365e+14	5.04365e+14	4.23273e+14	4.61068e+14	4.6757e+14	4.61146e+14
25	4.31467e+14	5.04365e+14	4.77547e+14	4.50309e+14	5.04365e+14	4.86224e+14	4.36594e+14	5.04365e+14	4.56017e+14	4.6201e+14	5.04365e+14	4.80766e+14	4.80594e+14	5.04365e+14	4.92728e+14	443947089947090	5.04365e+14	4.64339e+14	5.04365e+14	4.02024e+14	4.55885e+14	4.24305e+14	444938912938913
26	3.95375e+14	4.14144e+14	4.69203e+14	5.04365e+14	4.62343e+14	4.86448e+14	502920634920635	2.52283e+14	4.6526e+14	5.04365e+14	4.54666e+14	4.52743e+14	5.04365e+14	4.74119e+14	4.4468e+14	5.04365e+14	4.55484e+14	4.56303e+14	4.9802e+14	4.92047e+14	4.19727e+14	4.11808e+14	4.06483e+14
27	4.21173e+14	4.7262e+14	5.04365e+14	4.56285e+14	4.56858e+14	5.04365e+14	4.48795e+14	4.72893e+14	5.04365e+14	443960557960558	472931216931217	5.04365e+14	4.76996e+14	4.7025e+14	4.94697e+14	4.62089e+14	4.46055e+14	5.04365e+14	4.45507e+14	4.43766e+14	4.30711e+14	4.60466e+14	4.22059e+14
28	3.97306e+14	5.04365e+14	4.70758e+14	4.57701e+14	5.04365e+14	4.49643e+14	4.57447e+14	5.04365e+14	2.59126e+14	4.65381e+14	5.04365e+14	455947089947090	4.01768e+14	5.04365e+14	5.04365e+14	4.56801e+14	5.04365e+14	4.62017e+14	4.41158e+14	4.79694e+14	3.36619e+14	4.51899e+14	4.05734e+14
29	4.30127e+14	4.46781e+14	4.77195e+14	5.04365e+14	4.4572e+14	4.47217e+14	482874939874940	4.4211e+14	4.62148e+14	5.04365e+14	4.4519e+14	4.90811e+14	5.04365e+14	4.52338e+14	4.79032e+14	5.04365e+14	4.68197e+14	4.51139e+14	5.04365e+14	4.59584e+14	4.49271e+14	4.46903e+14	4.44687e+14
30	4.21785e+14	4.51126e+14	468935545935546	4.48844e+14	4.39667e+14	5.04365e+14	4.67702e+14	4.49502e+14	5.04365e+14	4.62301e+14	4.73519e+14	5.04365e+14	4.34527e+14	4.5827e+14	5.04365e+14	4.27331e+14	5.04365e+14	5.03789e+14	4.7407e+14	467936026936027	4.25345e+14	4.4075e+14	4.33367e+14
31	4.50524e+14	5.04365e+14	486903318903319	4.95801e+14	5.04365e+14	4.29231e+14	4.63765e+14	5.04365e+14	4.6208e+14	488974987974988	4.73533e+14	4.44539e+14	4.38168e+14	4.93354e+14	4.89138e+14	4.79397e+14	4.65349e+14	4.43311e+14	4.79983e+14	4.26402e+14	4.48557e+14	4.53795e+14	4.66344e+14
32	4.14882e+14	4.0981e+14	4.4814e+14	5.04365e+14	4.62866e+14	4.27419e+14	5.04365e+14	4.70555e+14	4.80687e+14	5.04365e+14	4.66621e+14	4.75504e+14	5.04365e+14	2.38896e+14	4.43251e+14	5.04365e+14	4.90826e+14	2.62721e+14	5.04365e+14	4.77089e+14	4.48428e+14	4.22625e+14	4.35063e+14
33	4.4043e+14	4.49201e+14	5.04365e+14	4.72669e+14	4.24484e+14	5.04365e+14	4.42343e+14	5.04365e+14	4.93647e+14	5.04365e+14	4.82448e+14	5.04365e+14	4.40131e+14	4.52909e+14	5.04365e+14	4.83096e+14	2.74783e+14	5.04365e+14	470894179894180	4.61024e+14	4.25658e+14	4.79451e+14	4.38853e+14
34	4.22324e+14	4.83851e+14	4.43266e+14	4.78479e+14	5.04365e+14	5.04365e+14	4.78098e+14	5.04365e+14	4.55609e+14	464948051948052	5.04365e+14	4.77448e+14	4.85118e+14	5.04365e+14	4.78279e+14	456975949975950	5.04365e+14	5.04365e+14	462910052910053	4.64655e+14	4.81709e+14	4.62329e+14	4.22052e+14
35	4.66462e+14	4.45502e+14	4.94098e+14	4.81587e+14	4.63334e+14	4.83305e+14	5.04365e+14	4.51889e+14	4.53423e+14	5.04365e+14	4.91609e+14	4.89258e+14	5.04365e+14	4.63761e+14	5.04365e+14	5.04365e+14	5.04365e+14	4.41579e+14	4.85216e+14	4.55485e+14	4.37532e+14	432943241943242	475962962962963
36	4.58178e+14	4.35733e+14	5.04365e+14	4.79653e+14	4.45314e+14	5.00872e+14	4.49558e+14	4.75171e+14	5.04365e+14	4.74527e+14	5.04365e+14	5.04365e+14	4.40177e+14	4.7873e+14	5.04365e+14	4.67076e+14	4.53721e+14	5.04365e+14	4.83904e+14	4.87684e+14	4.56297e+14	4.38801e+14	4.69211e+14
37	4.18164e+14	4.91345e+14	4.45737e+14	4.53474e+14	5.04365e+14	4.41349e+14	4.21684e+14	5.04365e+14	494961038961039	4.58025e+14	5.04365e+14	4.45721e+14	4.73591e+14	5.04365e+14	474976430976431	4.79553e+14	5.02013e+14	4.14219e+14	4.42925e+14	4.00316e+14	4.37659e+14	4.87882e+14	3.91791e+14
38	4.26631e+14	4.03676e+14	4.81597e+14	5.04365e+14	4.59983e+14	4.564e+14	5.04365e+14	4.83693e+14	4.74708e+14	5.04365e+14	4.73014e+14	4.67037e+14	5.04365e+14	444936026936027	4.50674e+14	5.04365e+14	4.87443e+14	4.74546e+14	5.04365e+14	4.94903e+14	4.36226e+14	5.04365e+14	4.31512e+14
39	4.14776e+14	4.4735e+14	5.04365e+14	4.31868e+14	4.8401e+14	5.04365e+14	4.4665e+14	4.55149e+14	5.04365e+14	4.94709e+14	4.99147e+14	5.04365e+14	4.70685e+14	4.5371e+14	5.04365e+14	4.84149e+14	4.63678e+14	5.04365e+14	4.70105e+14	448908128908129	4.42273e+14	4.55176e+14	4.23405e+14
40	4.0914e+14	4.71262e+14	4.5826e+14	4.61281e+14	5.04365e+14	4.64445e+14	4.51564e+14	5.04365e+14	2.57672e+14	4.55303e+14	5.04365e+14	4.644e+14	4.45407e+14	5.04365e+14	4.61909e+14	4.56455e+14	5.01533e+14	4.66628e+14	4.18015e+14	4.40182e+14	4.28783e+14	4.41116e+14	4.20827e+14
41	449952861952862	4.32485e+14	4.4413e+14	5.04365e+14	408910052910053	4.51928e+14	5.04365e+14	5.01125e+14	4.27877e+14	5.04365e+14	4.60591e+14	4.6872e+14	5.04365e+14	4.9104e+14	4.28055e+14	4.70045e+14	4.62514e+14	4.81789e+14	5.04365e+14	4.61995e+14	4.3225e+14	4.42836e+14	4.62623e+14
42	4.62909e+14	4.48913e+14	5.04365e+14	4.54873e+14	4.75537e+14	5.04365e+14	3.86483e+14	4.61199e+14	5.03142e+14	478975468975469	498025493025493	5.04365e+14	4.35167e+14	4.49507e+14	5.04365e+14	4.67668e+14	4.86386e+14	5.04365e+14	4.70528e+14	4.95007e+14	4.53757e+14	4.62058e+14	4.80866e+14
43	4.0703e+14	4.81132e+14	5.04365e+14	4.93519e+14	4.90821e+14	463967772967773	4.28446e+14	5.04365e+14	4.90359e+14	4.45524e+14	5.04365e+14	4.75323e+14	277014911014911	502885040885041	4.53976e+14	4.74492e+14	5.04365e+14	4.83598e+14	4.86993e+14	438986050986051	4.78634e+14	5.01121e+14	4.15242e+14
44	4.41421e+14	4.38756e+14	4.43632e+14	5.04365e+14	4.8043e+14	5.0174e+14	5.04365e+14	4.77198e+14	4.62251e+14	5.04365e+14	4.24318e+14	483977873977874	5.04365e+14	4.85118e+14	4.75734e+14	5.04365e+14	4.31483e+14	4.87817e+14	5.04365e+14	4.212e+14	4.54785e+14	4.29145e+14	4.57769e+14
45	4.50528e+14	4.28384e+14	5.04365e+14	4.6476e+14	4.71401e+14	5.04365e+14	4.73242e+14	4.81852e+14	5.04365e+14	4.8522e+14	4.51524e+14	5.04365e+14	490922077922078	4.40072e+14	5.04365e+14	4.72006e+14	4.62207e+14	2.57766e+14	4.26103e+14	4.35533e+14	4.30763e+14	4.63334e+14	4.56477e+14
46	4.07201e+14	4.91046e+14	4.57623e+14	4.33632e+14	5.04365e+14	4.88022e+14	4.8821e+14	5.04365e+14	5.03517e+14	4.69253e+14	5.04365e+14	5.04365e+14	4.94165e+14	5.04365e+14	4.77366e+14	4.44308e+14	4.7376e+14	4.85747e+14	5.00732e+14	4.58718e+14	4.94486e+14	4.54236e+14	4.09174e+14
47	4.38641e+14	4.69585e+14	4.47732e+14	5.04365e+14	4.40094e+14	4.88332e+14	5.04365e+14	4.438e+14	482913900913901	5.04365e+14	4.54459e+14	4.5479e+14	5.04365e+14	4.88321e+14	4.29805e+14	5.04365e+14	4.89811e+14	4.65798e+14	5.04365e+14	4.77647e+14	4.34615e+14	4.14974e+14	4.46552e+14
48	4.55985e+14	3.82232e+14	5.04365e+14	4.9499e+14	470973063973064	5.04365e+14	4.71114e+14	4.36448e+14	2.30052e+14	4.36013e+14	4.70845e+14	5.04365e+14	4.62672e+14	4.73326e+14	5.04365e+14	4.68684e+14	5.04365e+14	5.04365e+14	4.55153e+14	4.2939e+14	4.76666e+14	4.68427e+14	4.57843e+14
49	3.90771e+14	4.85475e+14	4.92915e+14	4.23931e+14	5.04365e+14	4.69032e+14	4.76368e+14	5.04365e+14	4.58351e+14	4.67379e+14	5.04365e+14	4.65404e+14	4.69537e+14	5.04365e+14	478975468975469	4.94759e+14	5.04365e+14	4.6665e+14	4.66367e+14	4.7328e+14	4.02099e+14	4.51097e+14	3.88604e+14
50	4.39405e+14	4.75466e+14	474331709669197	5.04365e+14	4.59011e+14	4.68408e+14	5.04365e+14	4.90879e+14	4.82545e+14	5.02039e+14	4.69933e+14	4.79291e+14	5.04365e+14	5.04365e+14	4.72516e+14	5.04365e+14	4.40608e+14	4.50618e+14	5.04365e+14	4.53808e+14	4.35866e+14	4.17337e+14	4.59636e+14
51	4.16386e+14	4.57604e+14	5.04365e+14	4.07881e+14	4.44034e+14	4.98548e+14	5.04365e+14	4.94987e+14	5.04365e+14	4.84394e+14	4.68152e+14	5.04365e+14	4.80741e+14	4.76389e+14	5.04365e+14	4.65558e+14	5.04365e+14	5.04365e+14	2.65116e+14	4.79559e+14	4.31893e+14	4.26704e+14	4.34626e+14
52	4.09608e+14	5.01643e+14	4.70848e+14	4.81608e+14	5.04365e+14	483898027898028	4.73226e+14	5.04365e+14	4.87096e+14	4.71101e+14	5.04365e+14	4.81221e+14	481918229918230	5.04365e+14	4.71304e+14	5.03564e+14	5.04365e+14	4.69649e+14	4.69849e+14	4.70511e+14	4.69518e+14	4.65547e+14	4.20744e+14
53	437983164983165	4.48426e+14	4.31051e+14	5.04365e+14	4.60611e+14	4.64196e+14	5.04365e+14	4.89303e+14	4.53701e+14	5.04365e+14	4.77422e+14	4.7087e+14	4.86395e+14	4.83038e+14	469982683982684	4.42549e+14	4.75108e+14	4.93532e+14	4.78096e+14	4.74596e+14	4.75534e+14	4.06031e+14	4.38644e+14
54	4.4923e+14	4.5224e+14	5.01072e+14	447971620971621	4.53598e+14	5.04365e+14	5.04365e+14	4.39021e+14	5.04365e+14	4.91417e+14	4.85576e+14	5.04365e+14	5.04365e+14	4.76219e+14	502927849927850	4.84412e+14	4.97403e+14	4.9664e+14	4.69772e+14	4.59648e+14	4.67425e+14	5.04156e+14	4.63634e+14
55	3.59345e+14	4.91542e+14	4.43456e+14	4.45364e+14	4.96394e+14	5.04365e+14	5.04365e+14	4.97785e+14	4.6944e+14	4.55285e+14	5.04365e+14	490952380952381	4.52131e+14	5.04365e+14	4.92633e+14	4.66508e+14	5.04365e+14	4.29143e+14	463973544973545	4.83378e+14	4.65248e+14	4.48794e+14	3.66117e+14
56	4.31168e+14	4.37288e+14	4.489e+14	5.04365e+14	4.85184e+14	4.54457e+14	5.04365e+14	4.56236e+14	4.60382e+14	5.04365e+14	4.63492e+14	2.01314e+14	5.04365e+14	5.04365e+14	4.24677e+14	5.04365e+14	4.80847e+14	4.34371e+14	5.04365e+14	439959114959115	4.69562e+14	4.08816e+14	4.47393e+14
57	4.45724e+14	4.56062e+14	4.95021e+14	4.60865e+14	4.82964e+14	5.04365e+14	4.34658e+14	4.87079e+14	4.98843e+14	4.90262e+14	4.66614e+14	5.04365e+14	4.61448e+14	4.65087e+14	5.04365e+14	4.96059e+14	4.57595e+14	5.04365e+14	4.58419e+14	4.57846e+14	4.31333e+14	3.80251e+14	4.40246e+14
58	4.43183e+14	4.91862e+14	4.25125e+14	4.8727e+14	5.04365e+14	4.61419e+14	4.66855e+14	5.04365e+14	266904761904762	4.74332e+14	5.04365e+14	5.02078e+14	4.61141e+14	5.04365e+14	4.69197e+14	4.59594e+14	5.04365e+14	4.81276e+14	4.28985e+14	4.15483e+14	4.51408e+14	4.62057e+14	4.45858e+14
59	4.02056e+14	4.87173e+14	4.26828e+14	5.04365e+14	457958152958153	3.92145e+14	5.04365e+14	4.49203e+14	4.67645e+14	5.04365e+14	4.73671e+14	466980278980279	5.04365e+14	4.54268e+14	4.76241e+14	4.89751e+14	4.79845e+14	4.44849e+14	5.04365e+14	4.43663e+14	4.41541e+14	4.74875e+14	4.02481e+14
60	4.32178e+14	4.51208e+14	5.04365e+14	4.57717e+14	4.78638e+14	5.04365e+14	4.91577e+14	4.63849e+14	5.04365e+14	4.56312e+14	4.84064e+14	5.04365e+14	4.94021e+14	4.73839e+14	5.04365e+14	479955266955267	4.70688e+14	5.04365e+14	4.89986e+14	4.72779e+14	4.62267e+14	4.28151e+14	4.39839e+14
61	2.65312e+14	5.04365e+14	4.47241e+14	4.66321e+14	4.94578e+14	491008177008177	4.75767e+14	4.89407e+14	4.1615e+14	460940836940837	5.04365e+14	5.04365e+14	5.04365e+14	5.04365e+14	4.6708e+14	5.04365e+14	5.04365e+14	4.69388e+14	4.58742e+14	4.70533e+14	4.25609e+14	4.76236e+14	4.31341e+14
62	4.46788e+14	4.43283e+14	4.5516e+14	5.04365e+14	4.68092e+14	4.36291e+14	5.04365e+14	4.54444e+14	4.71774e+14	5.04365e+14	4.88355e+14	4.68802e+14	5.04365e+14	4.36114e+14	4.5821e+14	5.04365e+14	4.72379e+14	4.46989e+14	5.04365e+14	4.61101e+14	4.43844e+14	4.37825e+14	459979316979317
63	4.62354e+14	4.63702e+14	5.04365e+14	4.54673e+14	4.71617e+14	5.04365e+14	4.58644e+14	4.76899e+14	5.04365e+14	4.44694e+14	497936507936508	4.98903e+14	4.6465e+14	4.81366e+14	5.04365e+14	4.826e+14	4.54027e+14	5.04365e+14	4.77644e+14	4.72219e+14	4.61239e+14	4.52595e+14	5.04365e+14
64	4.09828e+14	5.04365e+14	4.80149e+14	4.98405e+14	5.04365e+14	4.74644e+14	4.82786e+14	5.04365e+14	4.98728e+14	4.91805e+14	5.04365e+14	4.65139e+14	5.04365e+14	5.04365e+14	5.04365e+14	4.86955e+14	4.93893e+14	4.9236e+14	4.68518e+14	4.69139e+14	4.38573e+14	4.15731e+14	4.21557e+14
65	4.22441e+14	4.2884e+14	4.16855e+14	5.04365e+14	4.63667e+14	5.00797e+14	5.04365e+14	4.86509e+14	4.89165e+14	5.04365e+14	435966810966811	4.66205e+14	5.04365e+14	4.40038e+14	4.45023e+14	5.04365e+14	482965367965368	4.74041e+14	4.82537e+14	4.28148e+14	4.69798e+14	4.18231e+14	4.38728e+14
66	3.989e+14	4.34993e+14	5.04365e+14	4.91069e+14	4.78861e+14	5.04365e+14	4.87693e+14	5.04365e+14	5.04365e+14	4.80079e+14	476930735930736	5.04365e+14	5.04365e+14	468983645983646	4.85774e+14	4.42459e+14	4.83612e+14	5.04365e+14	5.04365e+14	4.60851e+14	449973544973545	444968253968254	4.17556e+14
67	4.17456e+14	4.91766e+14	4.73708e+14	4.21232e+14	5.04365e+14	4.65011e+14	4.56727e+14	5.04365e+14	5.04365e+14	4.9087e+14	5.04365e+14	5.04365e+14	4.94558e+14	4.89938e+14	4.74856e+14	4.77275e+14	5.02096e+14	4.43896e+14	4.28792e+14	5.04365e+14	4.42366e+14	4.48418e+14	4.24408e+14
68	4.32725e+14	4.5518e+14	4.51537e+14	5.04365e+14	4.44716e+14	4.40742e+14	5.04365e+14	5.04365e+14	4.82028e+14	5.04365e+14	4.86986e+14	4.28616e+14	5.04365e+14	4.40497e+14	4.86576e+14	5.03529e+14	4.67626e+14	4.60745e+14	5.04365e+14	4.54503e+14	4.37131e+14	4.74112e+14	4.40141e+14
69	4.42316e+14	4.08846e+14	4.884e+14	4.68446e+14	4.81001e+14	5.04365e+14	4.72516e+14	4.71375e+14	5.04365e+14	4.54192e+14	4.81833e+14	5.04365e+14	4.826e+14	4.71516e+14	5.04365e+14	4.78772e+14	4.83704e+14	4.9532e+14	4.49777e+14	4.77545e+14	4.75114e+14	4.26152e+14	4.45823e+14
70	4.28393e+14	5.02155e+14	4.486e+14	4.76245e+14	5.04365e+14	5.04365e+14	4.35988e+14	5.04365e+14	4.91218e+14	465959595959596	5.04365e+14	4.87042e+14	4.78582e+14	5.04365e+14	4.50526e+14	4.49309e+14	5.04365e+14	5.04365e+14	4.74981e+14	4.25905e+14	4.76416e+14	4.22853e+14	4.5432e+14
71	4.13662e+14	4.44703e+14	4.77179e+14	5.04365e+14	4.99265e+14	4.86377e+14	5.04365e+14	4.86895e+14	4.99264e+14	5.04365e+14	5.03057e+14	4.61044e+14	5.04365e+14	4.88604e+14	3.56057e+14	4.82655e+14	4.73891e+14	4.60759e+14	4.53029e+14	4.90398e+14	4.65619e+14	4.77764e+14	4.49814e+14
72	4.43114e+14	4.09033e+14	5.04365e+14	4.29212e+14	3.86362e+14	4.95425e+14	4.7364e+14	4.49076e+14	5.04365e+14	5.04365e+14	4.78582e+14	5.04365e+14	4.5908e+14	5.04365e+14	5.04365e+14	4.54633e+14	4.95754e+14	5.04365e+14	4.74457e+14	4.92367e+14	5.04365e+14	4.34939e+14	4.58691e+14
73	4.03561e+14	5.01037e+14	4.62466e+14	4.73532e+14	5.04365e+14	4.52134e+14	4.59213e+14	5.04365e+14	497913900913901	5.04365e+14	5.04365e+14	5.04365e+14	4.68258e+14	5.04365e+14	4.4813e+14	4.6559e+14	5.04365e+14	4.70409e+14	4.73204e+14	5.04365e+14	4.60528e+14	4.49348e+14	4.20871e+14
74	4.0605e+14	4.41458e+14	4.35303e+14	5.04365e+14	5.03874e+14	4.49076e+14	5.04365e+14	4.7185e+14	4.90186e+14	5.04365e+14	4.99279e+14	4.71496e+14	5.04365e+14	4.96173e+14	5.0026e+14	5.04365e+14	4.72522e+14	5.0162e+14	5.04365e+14	4.81093e+14	4.3878e+14	4.81648e+14	407958152958153
75	4.71646e+14	4.16092e+14	5.04365e+14	4.58154e+14	4.73384e+14	5.04365e+14	4.97137e+14	5.04365e+14	5.04365e+14	4.58252e+14	4.91964e+14	5.04365e+14	4.85105e+14	3.15686e+14	4.6247e+14	4.74562e+14	5.04365e+14	5.04365e+14	4.98772e+14	4.60779e+14	5.04365e+14	4.69026e+14	4.86875e+14
76	4.36368e+14	5.04365e+14	4.61528e+14	4.50165e+14	5.04365e+14	5.04365e+14	4.76115e+14	5.04365e+14	5.04365e+14	488876863876864	5.04365e+14	4.91098e+14	2.39305e+14	5.02573e+14	4.83374e+14	4.61634e+14	5.04365e+14	5.04365e+14	5.04365e+14	5.04365e+14	3.99819e+14	4.47583e+14	4.82075e+14
77	4.33902e+14	3.90474e+14	4.5449e+14	5.04365e+14	4.41327e+14	4.91713e+14	5.04365e+14	5.04365e+14	4.69277e+14	5.04365e+14	4.61769e+14	4.99994e+14	4.9638e+14	5.01785e+14	4.6511e+14	5.04365e+14	491935545935546	4.68412e+14	5.04365e+14	4.68541e+14	4.88376e+14	5.04365e+14	4.50022e+14
78	4.20329e+14	4.60034e+14	5.04365e+14	4.61223e+14	453934102934103	5.04365e+14	5.04365e+14	4.6336e+14	5.04365e+14	5.04365e+14	4.98671e+14	4.55233e+14	4.87905e+14	4.92348e+14	4.89936e+14	4.54224e+14	4.70457e+14	5.04365e+14	4.48604e+14	4.76831e+14	5.04034e+14	4.79623e+14	4.28107e+14
79	4.50388e+14	5.04365e+14	5.04365e+14	4.6117e+14	4.99287e+14	481961519961520	4.37118e+14	5.00802e+14	4.65107e+14	4.55672e+14	5.04365e+14	4.73274e+14	4.58022e+14	5.04365e+14	4.21515e+14	4.82832e+14	5.04365e+14	4.74218e+14	4.68041e+14	5.04365e+14	5.04365e+14	4.72277e+14	4.88072e+14
80	4.19372e+14	4.47869e+14	4.8254e+14	5.02286e+14	5.04119e+14	4.90871e+14	5.04365e+14	4.73506e+14	4.82024e+14	4.96213e+14	463933140933141	5.04365e+14	5.04365e+14	4.77987e+14	4.84742e+14	5.04365e+14	4.75009e+14	4.79301e+14	5.04365e+14	5.04365e+14	4.63184e+14	4.66794e+14	4.28094e+14
81	5.03366e+14	4.45786e+14	5.03065e+14	4.19681e+14	4.57046e+14	5.04365e+14	4.67189e+14	4.98285e+14	4.80507e+14	4.73833e+14	4.91819e+14	5.04365e+14	4.61167e+14	4.68598e+14	5.04365e+14	4.74449e+14	5.04365e+14	5.04365e+14	4.47264e+14	4.97038e+14	5.04365e+14	4.73043e+14	5.04365e+14
82	3.91063e+14	5.04365e+14	4.30679e+14	4.85497e+14	4.99063e+14	4.82501e+14	4.80568e+14	5.04365e+14	4.75412e+14	4.98552e+14	5.04365e+14	263984126984127	4.61422e+14	5.04365e+14	4.61411e+14	4.53428e+14	5.04365e+14	4.83007e+14	5.01539e+14	5.04365e+14	2.55766e+14	4.53375e+14	4.26059e+14
83	4.36001e+14	428916786916787	4.34996e+14	5.04365e+14	4.75609e+14	1.9961e+14	5.04365e+14	4.8247e+14	5.04365e+14	4.96817e+14	4.39489e+14	4.93403e+14	5.04365e+14	4.72061e+14	4.67853e+14	5.04365e+14	3.10834e+14	472978354978355	5.04365e+14	4.60238e+14	4.47573e+14	4.87669e+14	4.47734e+14
84	4.38796e+14	4.59565e+14	5.04365e+14	4.92698e+14	4.61365e+14	5.04365e+14	4.65064e+14	4.74031e+14	5.04365e+14	4.82273e+14	4.68272e+14	4.71556e+14	5.04365e+14	4.93254e+14	5.04365e+14	4.63489e+14	4.68424e+14	5.04365e+14	4.47818e+14	4.10608e+14	5.04365e+14	4.56799e+14	4.48717e+14
85	4.06137e+14	4.68395e+14	4.42691e+14	4.5784e+14	5.04365e+14	4.55165e+14	4.63417e+14	4.99547e+14	4.72827e+14	4.68434e+14	5.04365e+14	4.78323e+14	4.76761e+14	5.01586e+14	4.90981e+14	4.69644e+14	4.9609e+14	4.66782e+14	4.62171e+14	5.0341e+14	4.91115e+14	5.04365e+14	4.36297e+14
86	3.5671e+14	4.28149e+14	4.85001e+14	5.04365e+14	4.73841e+14	4.63598e+14	5.04365e+14	4.63035e+14	410950456950457	5.04365e+14	5.04365e+14	4.54382e+14	4.9957e+14	4.87341e+14	4.89151e+14	5.04365e+14	4.72353e+14	4.64882e+14	5.04365e+14	5.04365e+14	4.99721e+14	4.61094e+14	3.77229e+14
87	4.56883e+14	4.63896e+14	5.04365e+14	4.81881e+14	4.73334e+14	5.04365e+14	489894660894661	4.91241e+14	5.04365e+14	4.92875e+14	4.86898e+14	5.04365e+14	4.91299e+14	465945165945166	5.04365e+14	4.6377e+14	5.04365e+14	5.04365e+14	4.84477e+14	4.60683e+14	5.04365e+14	4.97714e+14	4.73198e+14
88	3.99795e+14	4.80672e+14	4.73602e+14	4.55203e+14	5.04365e+14	4.91253e+14	469946127946128	5.04365e+14	4.711e+14	4.52929e+14	5.04365e+14	2.61893e+14	4.7517e+14	5.04365e+14	4.63041e+14	4.70252e+14	486921596921597	4.71715e+14	4.58018e+14	4.7873e+14	4.42492e+14	4.67813e+14	4.16838e+14
89	4.36411e+14	4.41643e+14	5.04365e+14	5.04365e+14	4.87979e+14	4.79869e+14	5.04365e+14	4.50267e+14	5.04365e+14	5.04365e+14	5.00011e+14	4.59039e+14	5.04365e+14	4.75576e+14	4.97263e+14	5.04365e+14	5.04365e+14	5.04365e+14	5.04365e+14	455934583934584	4.66774e+14	4.24994e+14	4.48172e+14
90	4.15197e+14	4.59523e+14	5.04365e+14	4.88201e+14	4.47517e+14	5.04365e+14	4.53304e+14	4.78333e+14	5.04365e+14	5.04365e+14	4.88437e+14	5.04365e+14	4.25871e+14	4.43321e+14	5.04365e+14	4.66722e+14	4.75557e+14	5.04365e+14	4.88656e+14	2.6357e+14	4.64093e+14	4.84511e+14	4.38124e+14
91	4.25523e+14	5.00669e+14	4.66915e+14	4.49709e+14	5.04365e+14	4.59142e+14	4.92633e+14	4.97119e+14	477945165945166	4.96357e+14	5.04365e+14	5.04365e+14	4.94443e+14	5.04365e+14	473944684944685	4.04369e+14	5.04365e+14	472959114959115	2.5892e+14	5.04365e+14	4.64024e+14	4.57183e+14	4.44325e+14
92	4.29085e+14	4.65907e+14	4.58779e+14	5.04365e+14	5.04365e+14	4.31757e+14	5.04365e+14	4.73512e+14	5.04365e+14	5.04365e+14	5.04365e+14	4.77299e+14	5.04365e+14	5.04365e+14	4.65156e+14	5.04365e+14	4.90077e+14	454941798941799	5.04365e+14	5.04365e+14	4.77328e+14	4.33266e+14	4.47535e+14
93	4.10801e+14	4.25732e+14	5.04365e+14	4.39917e+14	4.58478e+14	5.04365e+14	4.84873e+14	5.04365e+14	5.04365e+14	4.76642e+14	4.61026e+14	5.04365e+14	4.77886e+14	4.65423e+14	5.04365e+14	4.91518e+14	4.53342e+14	5.04365e+14	4.89329e+14	4.96149e+14	5.04365e+14	4.55261e+14	4.26479e+14
94	4.11483e+14	5.04365e+14	4.72084e+14	4.61665e+14	5.04365e+14	2.20535e+14	4.89748e+14	5.04365e+14	5.04365e+14	4.51963e+14	5.04365e+14	5.04365e+14	4.68355e+14	5.04365e+14	4.88725e+14	4.60439e+14	5.04365e+14	4.83792e+14	3.47002e+14	5.04365e+14	5.0105e+14	4.31293e+14	4.34243e+14
95	4.43768e+14	5.04365e+14	4.55751e+14	5.04365e+14	4.73277e+14	4.56789e+14	5.04365e+14	4.74546e+14	5.04365e+14	5.04365e+14	453918229918230	4.38346e+14	5.04365e+14	4.72583e+14	5.04365e+14	5.04365e+14	4.75544e+14	4.69117e+14	5.04365e+14	4.84059e+14	4.89227e+14	4.60274e+14	4.44531e+14
96	4.27024e+14	4.2706e+14	4.96752e+14	4.58665e+14	4.24442e+14	5.04365e+14	5.01277e+14	4.6535e+14	5.04365e+14	5.04365e+14	4.53356e+14	5.04365e+14	5.04365e+14	4.69546e+14	5.04365e+14	4.84966e+14	5.04365e+14	5.04365e+14	4.73384e+14	4.68687e+14	4.74063e+14	4.63008e+14	4.50428e+14
97	4.42184e+14	5.04365e+14	4.393e+14	4.78423e+14	4.29142e+14	4.8107e+14	4.90291e+14	5.04365e+14	4.41535e+14	4.96872e+14	5.04365e+14	4.72614e+14	4.89001e+14	5.04365e+14	4.90805e+14	4.79911e+14	5.04365e+14	4.60131e+14	5.04365e+14	5.04365e+14	4.56113e+14	4.51539e+14	4.50753e+14
98	4.2679e+14	4.60689e+14	4.52569e+14	5.04365e+14	4.48405e+14	4.67193e+14	5.04365e+14	5.04365e+14	4.83837e+14	5.04365e+14	4.58009e+14	5.04365e+14	5.04365e+14	4.59637e+14	5.04365e+14	5.04365e+14	4.98699e+14	4.72363e+14	4.79092e+14	2.56175e+14	4.54761e+14	4.68508e+14	4.38322e+14
99	4.36397e+14	2.61159e+14	4.91633e+14	5.04365e+14	4.54853e+14	4.88224e+14	4.40741e+14	4.81284e+14	4.9817e+14	4.78017e+14	470956228956229	5.04365e+14	4.7845e+14	4.96327e+14	4.79699e+14	4.87746e+14	4.79796e+14	5.04365e+14	4.46476e+14	4.84425e+14	4.8125e+14	4.61876e+14	4.44779e+14
100	4.54705e+14	5.04365e+14	4.5483e+14	4.35309e+14	5.04365e+14	5.03446e+14	5.04365e+14	5.04365e+14	4.57725e+14	4.70272e+14	5.04365e+14	5.04365e+14	4.99519e+14	5.04365e+14	4.97754e+14	4.73266e+14	5.04365e+14	5.01229e+14	443969696969697	5.04365e+14	4.67013e+14	4.78387e+14	4.738e+14
101	4.70671e+14	4.61689e+14	4.84885e+14	5.04365e+14	4.84239e+14	440973063973064	5.04365e+14	4.85339e+14	4.73521e+14	5.04365e+14	488949013949014	4.33705e+14	5.04365e+14	4.80993e+14	4.65291e+14	5.03182e+14	5.01036e+14	4.95818e+14	5.04365e+14	4.74996e+14	4.61796e+14	4.97184e+14	462962962962963
102	4.31975e+14	4.44361e+14	4.99547e+14	4.88625e+14	4.62725e+14	5.04365e+14	4.75261e+14	4.85321e+14	5.04365e+14	4.81459e+14	5.02714e+14	5.04365e+14	4.95799e+14	4.83729e+14	5.04365e+14	5.04365e+14	4.79533e+14	5.04365e+14	4.70887e+14	4.72044e+14	4.93813e+14	4.70549e+14	4.42442e+14
103	3.91233e+14	5.04365e+14	4.81454e+14	466905242905243	5.04365e+14	4.92806e+14	4.52784e+14	5.04365e+14	4.9567e+14	429906204906205	5.04365e+14	4.40467e+14	4.84848e+14	5.04365e+14	4.73716e+14	4.62644e+14	5.04365e+14	4.89147e+14	5.04365e+14	4.97309e+14	5.00532e+14	495985569985570	4.12747e+14
104	4.75067e+14	4.63971e+14	4.66515e+14	5.04365e+14	4.45615e+14	4.93795e+14	4.81799e+14	4.35078e+14	401958152958153	5.04365e+14	4.90013e+14	4.8447e+14	5.04365e+14	4.62458e+14	4.91794e+14	5.04365e+14	4.92038e+14	444922077922078	5.04365e+14	4.58224e+14	4.70573e+14	4.73034e+14	4.88471e+14
105	4.46648e+14	4.45985e+14	5.04365e+14	4.65199e+14	4.96396e+14	5.04365e+14	461948532948533	5.04365e+14	5.04365e+14	4.60117e+14	4.7685e+14	5.04365e+14	4.79442e+14	2.93321e+14	5.04365e+14	479960076960077	5.04365e+14	5.04365e+14	4.68157e+14	4.9195e+14	5.04365e+14	4.79051e+14	4.6254e+14
106	4.21595e+14	5.04365e+14	4.65916e+14	4.53684e+14	5.04365e+14	4.73387e+14	4.49846e+14	5.04365e+14	4.56282e+14	4.93682e+14	5.04365e+14	5.04365e+14	5.04365e+14	5.04365e+14	4.83924e+14	5.04365e+14	5.04365e+14	4.96793e+14	4.55039e+14	4.82791e+14	5.02543e+14	4.6821e+14	4.51092e+14
107	4.21472e+14	4.6057e+14	5.04365e+14	5.04365e+14	4.41697e+14	5.04365e+14	5.04365e+14	5.04365e+14	4.81688e+14	5.04365e+14	5.04365e+14	4.86133e+14	5.04365e+14	4.7763e+14	4.5142e+14	5.04365e+14	4.96065e+14	5.04365e+14	5.04365e+14	3.87808e+14	5.04365e+14	4.85485e+14	4.39473e+14
108	2.55463e+14	433959114959115	5.04365e+14	4.59313e+14	4.55239e+14	5.04365e+14	4.30225e+14	5.04291e+14	5.04365e+14	4.6155e+14	4.70051e+14	5.04365e+14	4.94561e+14	3.80361e+14	5.04365e+14	2.58648e+14	4.97582e+14	5.04365e+14	4.75164e+14	4.97278e+14	5.04365e+14	4.42322e+14	4.56831e+14
109	4.0419e+14	5.04365e+14	4.49444e+14	4.65618e+14	5.04365e+14	455978835978836	5.00509e+14	5.04365e+14	4.63808e+14	5.04365e+14	5.04365e+14	5.04365e+14	4.56229e+14	5.04365e+14	5.04365e+14	4.37725e+14	5.04365e+14	5.00683e+14	4.83768e+14	5.04365e+14	4.73579e+14	4.59804e+14	4.26699e+14
110	4.81436e+14	4.45616e+14	4.93086e+14	5.04365e+14	5.04365e+14	442932178932179	5.04365e+14	4.82795e+14	4.89127e+14	4.41371e+14	4.91823e+14	4.96352e+14	5.04365e+14	4.89668e+14	5.01829e+14	5.00608e+14	4.97885e+14	4.86376e+14	5.00143e+14	4.95097e+14	4.70722e+14	5.04365e+14	4.95592e+14
111	4.42106e+14	4.39273e+14	5.04365e+14	4.79661e+14	4.72567e+14	5.04365e+14	5.04365e+14	5.04365e+14	5.04365e+14	4.98786e+14	4.51039e+14	5.04365e+14	5.04365e+14	5.04365e+14	5.04365e+14	4.6687e+14	4.96767e+14	5.04365e+14	4.80994e+14	5.04365e+14	4.66649e+14	3.75258e+14	4.5173e+14
112	4.0644e+14	5.04365e+14	4.80854e+14	4.70731e+14	5.04365e+14	4.78839e+14	457940355940356	5.04365e+14	2.6679e+14	5.00896e+14	5.04365e+14	4.58228e+14	4.77059e+14	5.04365e+14	4.89883e+14	5.00611e+14	5.04365e+14	4.65762e+14	5.00181e+14	5.04365e+14	4.5675e+14	4.69752e+14	4.188e+14
113	4.48498e+14	4.48699e+14	4.66546e+14	5.04365e+14	4.71041e+14	4.96601e+14	5.04365e+14	5.04365e+14	4.80206e+14	5.04365e+14	234960076960077	5.04365e+14	5.04365e+14	4.86674e+14	4.70539e+14	5.00886e+14	4.83021e+14	4.92097e+14	5.04365e+14	4.88488e+14	3.81302e+14	4.45434e+14	4.7132e+14
114	4.46634e+14	4.2584e+14	4.47759e+14	5.04365e+14	4.97235e+14	5.04365e+14	5.04365e+14	4.73719e+14	5.04365e+14	5.04365e+14	5.04365e+14	5.04365e+14	5.04365e+14	4.76071e+14	5.04365e+14	4.76639e+14	5.03113e+14	5.04365e+14	4.70051e+14	4.83202e+14	5.00322e+14	4.18787e+14	4.53695e+14
115	4.13386e+14	5.04365e+14	4.8021e+14	4.82127e+14	5.04365e+14	4.66407e+14	4.73766e+14	5.04365e+14	4.80658e+14	5.04365e+14	5.04365e+14	4.22806e+14	4.78014e+14	5.04365e+14	4.81609e+14	4.80478e+14	5.04365e+14	5.04365e+14	4.3463e+14	5.04365e+14	4.60526e+14	4.53821e+14	4.26187e+14
116	459931216931217	467949494949495	4.66164e+14	5.04365e+14	4.49206e+14	4.65013e+14	5.04365e+14	4.90774e+14	5.04365e+14	5.04365e+14	4.60076e+14	4.60001e+14	5.04365e+14	5.04365e+14	4.578e+14	5.04365e+14	4.87255e+14	4.72819e+14	5.02303e+14	4.9631e+14	4.89173e+14	4.76289e+14	4.71172e+14
117	4.50471e+14	4.20156e+14	5.04365e+14	5.00854e+14	4.53391e+14	5.04365e+14	5.04365e+14	4.69439e+14	5.04365e+14	4.70148e+14	5.04365e+14	5.04365e+14	4.78755e+14	5.04365e+14	5.04365e+14	4.57095e+14	4.9069e+14	5.03294e+14	4.55504e+14	4.69029e+14	4.89294e+14	478971620971621	4.51687e+14
118	4.07991e+14	5.04365e+14	2.54212e+14	477941798941799	5.04365e+14	4.72111e+14	4.70517e+14	5.04365e+14	450924482924483	4.30758e+14	5.04365e+14	488905723905724	5.04365e+14	5.04365e+14	5.04365e+14	4.98371e+14	5.04365e+14	4.55013e+14	4.70974e+14	5.04365e+14	4.69105e+14	4.85037e+14	4.34273e+14
119	4.28199e+14	4.40233e+14	4.74577e+14	4.81703e+14	4.84178e+14	4.69295e+14	5.04365e+14	4.52757e+14	5.04365e+14	5.04365e+14	4.82514e+14	4.60508e+14	5.04365e+14	4.90971e+14	5.00181e+14	5.04365e+14	4.98901e+14	462901394901395	4.96197e+14	4.82729e+14	4.47414e+14	4.86891e+14	4.40877e+14
120	4.34851e+14	4.38321e+14	5.04365e+14	4.65236e+14	4.86557e+14	5.04365e+14	4.7919e+14	4.87613e+14	5.04365e+14	4.54642e+14	3.84012e+14	4.985e+14	4.87011e+14	5.04365e+14	4.98456e+14	4.96923e+14	4.71465e+14	5.04365e+14	5.04365e+14	4.63741e+14	4.74475e+14	4.8364e+14	4.41775e+14
121	4.47839e+14	5.04365e+14	4.39021e+14	4.67257e+14	5.04365e+14	4.38456e+14	4.4884e+14	5.04365e+14	4.96064e+14	4.8076e+14	5.04365e+14	4.35396e+14	4.9875e+14	5.04365e+14	5.04365e+14	4.8081e+14	5.04365e+14	4.32706e+14	4.4057e+14	4.87251e+14	4.60612e+14	4.46476e+14	4.56426e+14
122	4.46645e+14	480912457912458	4.61124e+14	5.04365e+14	4.75157e+14	4.50883e+14	5.04365e+14	480960076960077	4.71749e+14	5.04365e+14	4.97231e+14	4.81525e+14	5.04365e+14	5.04365e+14	4.9503e+14	5.04365e+14	4.80276e+14	4.92506e+14	4.46563e+14	4.87234e+14	456948532948533	3.97652e+14	4.63853e+14
123	4.63146e+14	4.54134e+14	5.04365e+14	4.86431e+14	454925925925926	5.04365e+14	5.04365e+14	4.83488e+14	5.04365e+14	490989898989899	5.04365e+14	5.04365e+14	4.68829e+14	4.92769e+14	5.04365e+14	4.78331e+14	4.73365e+14	4.74889e+14	4.59097e+14	4.69234e+14	4.48684e+14	4.5462e+14	4.62815e+14
124	4.60719e+14	4.81646e+14	4.83328e+14	4.92089e+14	5.04307e+14	4.98691e+14	4.79839e+14	5.04365e+14	4.74141e+14	5.00652e+14	5.04365e+14	4.92109e+14	4.78554e+14	5.04365e+14	4.61633e+14	5.04365e+14	5.04365e+14	5.04365e+14	4.65308e+14	4.69047e+14	4.89599e+14	4.84559e+14	4.88571e+14
125	4.64492e+14	4.78443e+14	5.04365e+14	5.04365e+14	4.56586e+14	4.79699e+14	5.04365e+14	5.04316e+14	4.89671e+14	5.04365e+14	5.00717e+14	4.56587e+14	5.04365e+14	458956228956229	4.93351e+14	5.04365e+14	4.9885e+14	4.8395e+14	4.82267e+14	4.64892e+14	4.36404e+14	4.76058e+14	4.79105e+14
126	4.52708e+14	4.30881e+14	5.04365e+14	4.6141e+14	4.97604e+14	5.04365e+14	5.04365e+14	4.84084e+14	5.04365e+14	4.98632e+14	4.96259e+14	5.04365e+14	4.90266e+14	4.40073e+14	5.04365e+14	5.00898e+14	4.77355e+14	5.04365e+14	4.92734e+14	5.04365e+14	5.04365e+14	4.72259e+14	4.62182e+14
127	4.04389e+14	4.15559e+14	4.8682e+14	4.45486e+14	5.04365e+14	5.0021e+14	4.87566e+14	5.04365e+14	4.64455e+14	4.89501e+14	5.04365e+14	4.7903e+14	4.49179e+14	5.04365e+14	5.04365e+14	4.85933e+14	5.04365e+14	4.94569e+14	4.94286e+14	435241069742620	4.66214e+14	5.04365e+14	4.20254e+14
128	4.57687e+14	4.61987e+14	4.53477e+14	5.04365e+14	4.7263e+14	4.61354e+14	5.04365e+14	4.45343e+14	4.30102e+14	5.04365e+14	477900913900914	4.76432e+14	5.04365e+14	4.91489e+14	5.04365e+14	5.04365e+14	4.94871e+14	4.99753e+14	4.88205e+14	4.62194e+14	4.79929e+14	440932178932179	4.68608e+14
129	4.05415e+14	4.37305e+14	5.04365e+14	4.66018e+14	4.72077e+14	5.04365e+14	4.83717e+14	4.77655e+14	5.04365e+14	4.65046e+14	4.76826e+14	5.04365e+14	5.04365e+14	4.90652e+14	5.04365e+14	4.81188e+14	4.77517e+14	4.79438e+14	4.90666e+14	4.59069e+14	4.86535e+14	4.72197e+14	3.94191e+14
130	4.63236e+14	5.04365e+14	4.56598e+14	4.94087e+14	5.04365e+14	5.02812e+14	4.52739e+14	5.04365e+14	5.04365e+14	488015873015873	5.04365e+14	4.75671e+14	4.68735e+14	5.04365e+14	468976430976431	5.04365e+14	5.04365e+14	4.88435e+14	5.02942e+14	3.84826e+14	5.04365e+14	4.62379e+14	4.83724e+14
131	4.51591e+14	5.04365e+14	4.68093e+14	5.04365e+14	4.8751e+14	4.93646e+14	5.04365e+14	4.64278e+14	4.66563e+14	5.04365e+14	4.92058e+14	5.03033e+14	5.04365e+14	4.94102e+14	4.95057e+14	5.04365e+14	4.76996e+14	4.78401e+14	4.632e+14	4.08318e+14	4.82328e+14	4.59817e+14	4.80416e+14
132	4.44362e+14	4.98299e+14	5.04365e+14	4.6074e+14	4.43994e+14	5.04365e+14	2.5748e+14	4.60476e+14	5.04365e+14	4.85478e+14	4.67614e+14	5.04365e+14	5.04365e+14	4.51217e+14	5.04365e+14	4.68643e+14	4.92389e+14	4.96192e+14	4.78987e+14	4.51835e+14	4.7616e+14	4.93961e+14	4.56306e+14
133	4.47562e+14	5.04365e+14	4.78229e+14	4.03243e+14	5.04365e+14	4.94257e+14	4.95458e+14	5.04365e+14	4.21668e+14	4.42084e+14	5.04365e+14	4.81747e+14	4.99332e+14	5.04365e+14	4.79107e+14	4.64862e+14	5.04365e+14	4.95751e+14	4.9544e+14	5.04365e+14	4.67001e+14	5.04365e+14	4.63893e+14
134	456917748917749	4.45669e+14	4.66036e+14	5.04365e+14	4.89936e+14	4.50627e+14	5.04365e+14	5.04365e+14	5.04365e+14	5.04365e+14	4.68206e+14	5.00328e+14	5.03854e+14	5.04365e+14	3.98826e+14	5.04365e+14	4.8123e+14	4.83121e+14	4.19406e+14	4.73391e+14	459936988936989	4.25341e+14	4.63332e+14
135	4.451e+14	4.34546e+14	4.85593e+14	4.56808e+14	4.1909e+14	5.04365e+14	4.49349e+14	4.95778e+14	5.04365e+14	4.7702e+14	4.45388e+14	5.04365e+14	5.04365e+14	5.04365e+14	5.04365e+14	4.94486e+14	4.64533e+14	4.98093e+14	4.63191e+14	4.67482e+14	4.77865e+14	4.46384e+14	4.46725e+14
136	4.21371e+14	4.70728e+14	448952861952862	4.79911e+14	5.04365e+14	482967772967773	5.04365e+14	5.04365e+14	4.67673e+14	4.8235e+14	5.04365e+14	4.96558e+14	4.62382e+14	5.04365e+14	4.78683e+14	4.70919e+14	5.04365e+14	5.04365e+14	4.56715e+14	4.94134e+14	4.74928e+14	4.78047e+14	4.33266e+14
137	4.85777e+14	454908609908610	4.39559e+14	5.04365e+14	4.76031e+14	5.02541e+14	502897065897066	4.87676e+14	490897065897066	5.04365e+14	4.83362e+14	4.84853e+14	5.04365e+14	4.91435e+14	4.96169e+14	5.04365e+14	5.04365e+14	3.99725e+14	4.64385e+14	4.91163e+14	4.90157e+14	4.53846e+14	5.00486e+14
138	4.53777e+14	4.82441e+14	4.44241e+14	4.62701e+14	4.2572e+14	5.04365e+14	4.60408e+14	4.57306e+14	5.04365e+14	4.77013e+14	4.95359e+14	5.04365e+14	4.75031e+14	5.02361e+14	5.04365e+14	4.77241e+14	4.98863e+14	5.04365e+14	4.52023e+14	436922077922078	4.5743e+14	4.96796e+14	4.59456e+14
139	4.57242e+14	5.04365e+14	4.727e+14	4.6681e+14	5.04365e+14	4.66833e+14	4.48652e+14	5.04365e+14	4.88199e+14	4.74088e+14	5.04365e+14	4.43216e+14	4.70188e+14	5.04365e+14	4.88606e+14	4.73467e+14	5.04365e+14	4.82254e+14	469926406926407	4.62476e+14	4.86884e+14	4.69754e+14	4.56839e+14
140	4.57377e+14	4.53173e+14	4.69304e+14	5.04365e+14	4.7123e+14	5.04365e+14	5.04365e+14	4.82978e+14	4.48572e+14	5.04365e+14	488915824915825	4.4879e+14	5.04365e+14	4.84705e+14	5.04365e+14	5.04365e+14	4.68608e+14	4.42666e+14	5.04365e+14	4.81294e+14	4.47222e+14	4.21443e+14	4.71746e+14
141	4.25113e+14	4.50637e+14	5.04365e+14	4.84717e+14	4.76633e+14	5.04365e+14	4.77178e+14	4.94007e+14	5.04365e+14	4.77848e+14	4.72777e+14	5.04365e+14	5.00314e+14	4.94677e+14	5.04365e+14	4.66884e+14	4.73838e+14	5.04365e+14	4.36436e+14	4.22426e+14	5.04365e+14	4.50704e+14	4.43245e+14
142	4.37549e+14	4.86928e+14	4.65012e+14	4.34195e+14	5.04365e+14	4.71e+14	4.78613e+14	5.01953e+14	4.86624e+14	4.77379e+14	4.9227e+14	4.80976e+14	4.83424e+14	4.81171e+14	4.78329e+14	4.54373e+14	5.04365e+14	4.95295e+14	4.85504e+14	4.18327e+14	4.83553e+14	4.40735e+14	4.35367e+14
143	4.02775e+14	4.4316e+14	4.26083e+14	5.04365e+14	478892736892737	4.55172e+14	4.93315e+14	4.87027e+14	457927849927850	5.04365e+14	4.29873e+14	4.68545e+14	4.99132e+14	473971620971621	3.56231e+14	5.04365e+14	4.70639e+14	4.73895e+14	4.93846e+14	4.51666e+14	4.50242e+14	4.2435e+14	415955747955748
144	4.40522e+14	4.1781e+14	5.01056e+14	4.75804e+14	4.57534e+14	5.04365e+14	4.60321e+14	4.86599e+14	5.01791e+14	4.74617e+14	4.70231e+14	5.04365e+14	4.19482e+14	4.53615e+14	5.04365e+14	4.86559e+14	4.96688e+14	5.04365e+14	4.61932e+14	4.89276e+14	437967772967773	4.70887e+14	4.70147e+14
145	3.92121e+14	5.04365e+14	4.70295e+14	4.58092e+14	4.98177e+14	4.6716e+14	4.52836e+14	5.04365e+14	4.79724e+14	4.79293e+14	4.99779e+14	4.72319e+14	5.03847e+14	5.04365e+14	4.78607e+14	4.93827e+14	4.96609e+14	4.62135e+14	4.37241e+14	4.40214e+14	4.59435e+14	4.66014e+14	3.84241e+14
146	4.08606e+14	4.31224e+14	4.48118e+14	5.04365e+14	4.64134e+14	4.86177e+14	5.04365e+14	4.78805e+14	4.58494e+14	5.0266e+14	4.65706e+14	5.04365e+14	5.04365e+14	4.90855e+14	4.68705e+14	5.04365e+14	4.77633e+14	4.6268e+14	5.04365e+14	488969696969697	4.45787e+14	4.64572e+14	4.35705e+14
147	4.44461e+14	4.54104e+14	4.98747e+14	4.60789e+14	4.34649e+14	5.04365e+14	4.54713e+14	5.04365e+14	5.04365e+14	5.04365e+14	4.54566e+14	4.94624e+14	459942279942280	2.67895e+14	5.04365e+14	4.48218e+14	4.66088e+14	5.04365e+14	5.04365e+14	4.65216e+14	4.41957e+14	4.37555e+14	4.51644e+14
148	3.93704e+14	477987012987013	4.56817e+14	4.34775e+14	5.04365e+14	4.4558e+14	4.63573e+14	5.04365e+14	4.60273e+14	4.75639e+14	5.04365e+14	4.83349e+14	4.70829e+14	4.87416e+14	4.56427e+14	5.04365e+14	5.04365e+14	4.73152e+14	4.97635e+14	4.37257e+14	4.41196e+14	4.73234e+14	4.0147e+14
149	408958152958153	4.23241e+14	4.59429e+14	5.04365e+14	4.38873e+14	4.38643e+14	5.04284e+14	4.89391e+14	4.66693e+14	5.04365e+14	4.58732e+14	4.97768e+14	5.04365e+14	4.83874e+14	4.62388e+14	5.02375e+14	4.67e+14	4.69771e+14	4.76294e+14	4.26809e+14	4.38506e+14	4.29714e+14	418947089947090
150	4.22382e+14	4.81614e+14	5.04365e+14	439943722943723	4.35178e+14	5.04365e+14	4.64311e+14	4.84018e+14	5.04365e+14	464985569985570	4.61344e+14	5.04365e+14	4.69024e+14	4.71597e+14	5.04365e+14	4.95566e+14	4.94836e+14	5.04365e+14	4.15007e+14	4.18378e+14	4.94189e+14	4.27646e+14	4.38472e+14
151	4.4533e+14	4.75492e+14	4.46762e+14	4.44266e+14	5.04365e+14	4.71123e+14	4.71396e+14	5.04365e+14	4.9724e+14	4.65171e+14	5.04365e+14	4.79712e+14	4.77173e+14	5.04365e+14	4.87338e+14	4.69395e+14	5.04365e+14	4.7745e+14	5.01591e+14	4.74645e+14	4.57834e+14	4.51036e+14	4.51997e+14
152	4.44964e+14	4.31526e+14	4.41601e+14	5.04365e+14	4.61237e+14	4.52135e+14	4.84804e+14	4.64435e+14	4.78647e+14	5.04365e+14	4.77648e+14	4.93215e+14	5.04365e+14	4.91155e+14	4.66831e+14	5.04365e+14	4.68552e+14	5.04365e+14	4.78794e+14	4.77774e+14	4.47362e+14	4.28697e+14	4.53771e+14
153	4.48333e+14	4.6097e+14	5.04365e+14	4.4961e+14	4.45013e+14	5.04365e+14	4.58598e+14	4.63693e+14	5.04365e+14	4.95828e+14	5.04365e+14	5.04365e+14	4.87764e+14	4.88562e+14	4.9251e+14	4.92116e+14	468921115921116	5.04365e+14	4.74152e+14	4.9481e+14	4.43245e+14	4.36354e+14	4.49545e+14
154	4.32683e+14	4.96625e+14	470946608946609	4.27561e+14	5.04365e+14	5.04365e+14	489905242905243	5.04365e+14	4.90136e+14	4.31386e+14	4.95684e+14	4.74886e+14	4.68562e+14	5.04365e+14	4.85392e+14	2.66624e+14	5.04365e+14	4.73113e+14	4.70625e+14	4.43835e+14	4.78819e+14	2.54535e+14	447950937950938
155	4.47841e+14	444961038961039	4.67137e+14	5.04365e+14	4.42614e+14	4.68392e+14	5.04365e+14	4.98246e+14	4.96978e+14	5.04365e+14	4.92117e+14	5.04365e+14	5.04365e+14	4.40304e+14	5.04365e+14	4.99832e+14	4.58534e+14	4.83398e+14	4.28794e+14	4.4305e+14	5.04365e+14	3.50588e+14	4.53299e+14
156	4.61284e+14	4.69581e+14	5.04365e+14	4.89193e+14	4.60249e+14	3.57831e+14	5.04365e+14	4.54257e+14	5.04365e+14	4.64851e+14	4.75397e+14	5.04365e+14	4.74981e+14	4.91411e+14	5.04365e+14	4.98951e+14	4.75543e+14	5.02751e+14	4.44984e+14	4.63623e+14	4.38283e+14	473947570947571	4.67401e+14
157	466931216931217	5.04365e+14	4.6549e+14	4.53218e+14	5.04365e+14	5.04365e+14	4.71113e+14	5.04365e+14	474952861952862	4.78676e+14	5.04365e+14	5.04365e+14	4.92116e+14	5.04365e+14	4.7666e+14	4.93417e+14	5.04365e+14	4.89118e+14	4.37726e+14	426912938912939	4.57052e+14	4.55303e+14	4.71181e+14
158	4.45262e+14	4.42698e+14	4.78559e+14	5.04365e+14	4.67812e+14	4.65544e+14	5.04365e+14	4.85656e+14	4.61686e+14	5.04365e+14	5.04365e+14	4.62981e+14	5.04365e+14	4.77641e+14	4.67184e+14	5.04365e+14	5.04365e+14	4.36152e+14	4.76272e+14	4.88089e+14	4.38858e+14	4.69216e+14	4.59476e+14
159	4.57431e+14	4.44726e+14	475937469937470	484896584896585	5.00653e+14	5.04365e+14	4.70389e+14	4.46519e+14	5.04365e+14	4.86563e+14	4.42339e+14	5.04365e+14	5.04365e+14	4.94154e+14	5.04365e+14	4.9585e+14	4.66632e+14	5.04365e+14	4.54465e+14	4.80798e+14	4.2555e+14	4.7843e+14	4.60168e+14
160	4.36788e+14	4.59702e+14	4.42673e+14	4.60243e+14	5.04365e+14	4.74936e+14	4.59688e+14	5.04365e+14	4.73579e+14	4.65074e+14	5.04365e+14	4.91187e+14	4.70045e+14	5.04365e+14	4.75029e+14	4.53303e+14	5.04365e+14	2.61606e+14	5.00278e+14	4.54204e+14	4.6246e+14	5.04365e+14	4.5016e+14
161	4.63011e+14	4.55483e+14	5.04365e+14	5.04365e+14	4.65633e+14	5.04365e+14	4.82846e+14	4.54925e+14	4.60276e+14	5.04365e+14	4.89061e+14	4.70203e+14	5.04365e+14	4.95835e+14	4.81791e+14	5.04365e+14	5.04365e+14	4.96295e+14	482911495911496	5.04365e+14	4.75829e+14	4.60767e+14	4.87358e+14
162	4.33504e+14	4.7309e+14	5.03261e+14	4.83003e+14	4.50244e+14	5.04365e+14	5.04365e+14	5.04365e+14	5.04365e+14	4.24175e+14	4.80808e+14	5.04365e+14	503936026936027	4.72572e+14	5.04365e+14	4.54441e+14	4.42686e+14	5.04365e+14	4.64133e+14	4.59542e+14	4.3101e+14	4.69126e+14	4.45803e+14
163	469966810966811	5.04365e+14	4.50417e+14	4.92975e+14	4.94583e+14	4.85428e+14	5.02044e+14	5.04365e+14	4.57342e+14	5.04365e+14	5.04365e+14	4.78767e+14	4.8885e+14	5.04365e+14	4.79108e+14	4.85599e+14	5.04365e+14	4.99059e+14	4.77396e+14	4.77788e+14	5.04365e+14	4.79079e+14	4.69134e+14
164	4.49821e+14	4.78783e+14	4.68353e+14	5.04365e+14	4.83111e+14	5.04365e+14	4.96341e+14	4.79317e+14	4.60101e+14	5.04365e+14	4.44775e+14	4.45229e+14	5.04365e+14	4.80566e+14	4.80794e+14	4.86088e+14	4.91338e+14	452934102934103	4.90837e+14	467948051948052	4.67279e+14	4.58812e+14	4.61595e+14
165	4.42291e+14	4.38631e+14	5.04365e+14	4.6582e+14	4.46366e+14	5.04365e+14	5.04365e+14	4.94389e+14	5.04365e+14	5.03311e+14	5.04365e+14	5.04365e+14	4.68762e+14	4.90988e+14	5.04365e+14	4.92367e+14	4.83317e+14	4.71338e+14	4.47407e+14	4.33488e+14	4.36646e+14	4.52556e+14	4.54864e+14
166	4.32199e+14	5.01572e+14	4.89633e+14	4.78632e+14	5.04365e+14	4.89607e+14	4.92355e+14	5.04365e+14	479908609908610	4.70438e+14	5.04365e+14	4.94711e+14	4.74508e+14	5.04365e+14	5.00594e+14	4.99206e+14	5.04365e+14	4.2974e+14	4.37897e+14	4.28016e+14	4.50664e+14	4.81172e+14	4.51615e+14
167	4.45597e+14	4.50646e+14	4.36106e+14	5.04365e+14	492960557960558	4.84486e+14	5.04365e+14	4.85385e+14	4.92101e+14	5.04365e+14	4.85013e+14	4.79174e+14	4.64891e+14	5.04365e+14	4.8628e+14	5.04365e+14	4.32773e+14	4.4474e+14	4.66455e+14	4.76868e+14	4.56883e+14	486923520923521	4.56544e+14
168	432927849927850	4.57011e+14	5.04365e+14	4.50407e+14	4.37926e+14	5.04365e+14	499887445887446	4.79088e+14	5.04365e+14	4.81716e+14	4.84999e+14	5.04365e+14	4.92908e+14	4.90701e+14	5.04365e+14	5.04365e+14	4.60278e+14	4.9168e+14	5.04365e+14	4.78704e+14	4.41706e+14	4.63478e+14	4.44843e+14
169	4.21456e+14	5.04365e+14	4.80865e+14	4.69909e+14	5.04365e+14	4.79435e+14	4.65696e+14	5.04365e+14	4.88289e+14	5.01579e+14	5.04365e+14	476967291967292	4.61216e+14	5.04365e+14	4.84483e+14	4.7309e+14	5.04365e+14	5.02597e+14	4.5391e+14	4.77998e+14	4.61683e+14	4.93004e+14	4.3134e+14
170	4.37033e+14	486976911976912	4.81026e+14	5.04365e+14	4.6743e+14	4.68851e+14	5.04365e+14	5.04365e+14	4.77146e+14	5.04365e+14	4.67557e+14	4.80213e+14	5.04365e+14	4.90248e+14	5.04365e+14	5.04365e+14	4.90556e+14	4.88384e+14	4.88793e+14	4.74195e+14	4.96875e+14	4.37063e+14	4.5614e+14
171	4.55742e+14	4.51219e+14	4.90061e+14	4.7514e+14	4.82129e+14	5.04365e+14	4.66708e+14	4.84495e+14	5.04365e+14	4.98595e+14	4.98826e+14	5.04365e+14	4.45337e+14	4.90271e+14	5.04365e+14	4.9483e+14	4.54768e+14	5.04365e+14	474958152958153	5.04365e+14	4.42104e+14	4.55514e+14	4.72696e+14
172	4.64388e+14	5.04365e+14	5.01122e+14	4.57678e+14	5.04365e+14	4.75191e+14	4.76825e+14	5.04365e+14	5.04365e+14	4.96443e+14	5.04365e+14	4.42275e+14	4.91711e+14	5.04365e+14	5.04365e+14	4.92722e+14	4.49721e+14	4.70038e+14	4.53589e+14	4.7143e+14	4.40212e+14	4.65393e+14	4.81364e+14
173	4.75112e+14	4.62189e+14	4.92369e+14	5.04365e+14	5.04365e+14	4.93644e+14	5.04365e+14	4.82688e+14	4.78037e+14	5.04365e+14	4.85358e+14	5.04365e+14	5.04365e+14	5.04365e+14	4.97788e+14	5.04365e+14	5.04365e+14	4.96911e+14	4.59511e+14	4.73146e+14	4.66683e+14	4.63813e+14	4.88228e+14
174	4.55058e+14	448937950937951	5.04365e+14	4.63618e+14	4.83511e+14	5.04365e+14	5.04365e+14	4.88372e+14	5.04365e+14	4.754e+14	4.56683e+14	5.04365e+14	4.87556e+14	5.04365e+14	5.04309e+14	5.04365e+14	4.76086e+14	5.04365e+14	4.7733e+14	4.94373e+14	4.50879e+14	4.79159e+14	4.69517e+14
175	4.39991e+14	5.04365e+14	4.85438e+14	4.6152e+14	5.04365e+14	3.76651e+14	4.96265e+14	5.04365e+14	4.93724e+14	4.92734e+14	5.04365e+14	4.84004e+14	4.76583e+14	5.04365e+14	5.01202e+14	5.04365e+14	5.04365e+14	4.98382e+14	4.90578e+14	4.92549e+14	4.91442e+14	4.77736e+14	4.54857e+14
176	4.83051e+14	4.89759e+14	4.74027e+14	5.04365e+14	4.90038e+14	4.45445e+14	5.04365e+14	4.97836e+14	4.67542e+14	5.04365e+14	5.00497e+14	4.79339e+14	5.04365e+14	5.04365e+14	4.83533e+14	5.04365e+14	4.87078e+14	4.8259e+14	4.52407e+14	4.89622e+14	4.30923e+14	4.48785e+14	4.95787e+14
177	4.66168e+14	4.65109e+14	5.04365e+14	4.2709e+14	4.68588e+14	5.04365e+14	5.04365e+14	501981240981241	5.04365e+14	4.61448e+14	4.79564e+14	5.04365e+14	4.62042e+14	4.62395e+14	5.04365e+14	3.98118e+14	4.98415e+14	5.04365e+14	5.04365e+14	4.87116e+14	4.64767e+14	4.55873e+14	4.72097e+14
178	4.29251e+14	4.89986e+14	4.79448e+14	4.93667e+14	5.04365e+14	4.78014e+14	4.70362e+14	5.04365e+14	5.04365e+14	4.87133e+14	5.04365e+14	4.78827e+14	4.96821e+14	5.04365e+14	5.04365e+14	4.51366e+14	5.04365e+14	4.88055e+14	5.04365e+14	4.77362e+14	4.82849e+14	4.54319e+14	4.39196e+14
179	4.6414e+14	4.70384e+14	4.69277e+14	5.04365e+14	4.80387e+14	4.50224e+14	5.04365e+14	4.74068e+14	5.04365e+14	5.04365e+14	4.85823e+14	4.70533e+14	5.04365e+14	4.82294e+14	4.71605e+14	5.04365e+14	4.65708e+14	5.04365e+14	4.55602e+14	5.04365e+14	4.92838e+14	4.47209e+14	4.72132e+14
180	4.66093e+14	4.44341e+14	5.04365e+14	4.77836e+14	4.81261e+14	5.04365e+14	492905242905243	4.84415e+14	5.04365e+14	4.52979e+14	5.04365e+14	5.04365e+14	5.04365e+14	4.25135e+14	5.04365e+14	4.6905e+14	4.91136e+14	5.04365e+14	4.57893e+14	4.65156e+14	4.5445e+14	224020683020683	4.82235e+14
181	4.04387e+14	5.04365e+14	4.89699e+14	4.9061e+14	5.04365e+14	4.9874e+14	4.67378e+14	5.04365e+14	5.04365e+14	4.75583e+14	5.04365e+14	490991341991342	5.02186e+14	5.04365e+14	5.04365e+14	458928330928331	5.04365e+14	4.89932e+14	5.04365e+14	5.04365e+14	4.85619e+14	4.53766e+14	4.22286e+14
182	4.89843e+14	475934102934103	4.91141e+14	5.04365e+14	4.74587e+14	5.04365e+14	5.04365e+14	5.00506e+14	4.57398e+14	5.04365e+14	5.04365e+14	5.04365e+14	5.04365e+14	3.96453e+14	4.99389e+14	5.04365e+14	4.87545e+14	5.04365e+14	4.95221e+14	4.91768e+14	4.94941e+14	4.58556e+14	4.88767e+14
183	4.5431e+14	4.59441e+14	5.04365e+14	4.49989e+14	4.31489e+14	5.04365e+14	4.96314e+14	2.57319e+14	5.04365e+14	4.65918e+14	5.04365e+14	5.04365e+14	4.49835e+14	4.53418e+14	5.04365e+14	4.84514e+14	4.87737e+14	5.04365e+14	5.04365e+14	4.41042e+14	4.81906e+14	448930254930255	4.59168e+14
184	4.20093e+14	5.04365e+14	4.99068e+14	4.87704e+14	4.85976e+14	4.62668e+14	4.91578e+14	5.04365e+14	4.94367e+14	4.97822e+14	5.04365e+14	4.96315e+14	5.04365e+14	5.04365e+14	4.98245e+14	4.91934e+14	4.93716e+14	5.04365e+14	473948051948052	4.7709e+14	4.87737e+14	4.70348e+14	4.48122e+14
185	4.34611e+14	5.04365e+14	5.04365e+14	5.04365e+14	5.04365e+14	5.04365e+14	5.04365e+14	5.04365e+14	4.79914e+14	5.04365e+14	5.04365e+14	4.73852e+14	5.04365e+14	5.04365e+14	4.71493e+14	5.04365e+14	5.01656e+14	5.02404e+14	4.80081e+14	4.44878e+14	4.97657e+14	4.6703e+14	4.3081e+14
186	4.68824e+14	4.05755e+14	5.04365e+14	4.64539e+14	4.82431e+14	5.04365e+14	474927849927850	2.13535e+14	5.04365e+14	5.02388e+14	4.69002e+14	5.04365e+14	4.50213e+14	5.02055e+14	5.04365e+14	5.04365e+14	5.04365e+14	5.04365e+14	4.84823e+14	4.46872e+14	4.73192e+14	4.35258e+14	4.85086e+14
187	4.13528e+14	4.94013e+14	4.57478e+14	4.65089e+14	5.04365e+14	4.77228e+14	5.00923e+14	5.04365e+14	5.04365e+14	5.04365e+14	5.04365e+14	4.9223e+14	4.94447e+14	5.04365e+14	4.85817e+14	5.00806e+14	5.04365e+14	4.84817e+14	5.04365e+14	4.68203e+14	4.75456e+14	4.74754e+14	4.21703e+14
188	4.60484e+14	4.78785e+14	5.00304e+14	5.04365e+14	5.04365e+14	4.90302e+14	5.04365e+14	4.73457e+14	4.94782e+14	5.04365e+14	5.04365e+14	4.67896e+14	5.04365e+14	4.92217e+14	4.95492e+14	5.04365e+14	5.04365e+14	4.94313e+14	4.78668e+14	4.67497e+14	4.34244e+14	4.62986e+14	4.63699e+14
189	4.55105e+14	4.67567e+14	5.04365e+14	4.76661e+14	4.86446e+14	5.04365e+14	5.04365e+14	4.60152e+14	5.04365e+14	5.01677e+14	5.04365e+14	5.04365e+14	4.83481e+14	5.04365e+14	5.04365e+14	5.04365e+14	4.93209e+14	5.04365e+14	4.98297e+14	4.8782e+14	5.04365e+14	4.90666e+14	4.60278e+14
190	477906685906686	5.04365e+14	4.80486e+14	4.66639e+14	5.04365e+14	5.04365e+14	4.74563e+14	5.04365e+14	5.04365e+14	5.04365e+14	5.04365e+14	5.01758e+14	4.90083e+14	5.04365e+14	4.97446e+14	5.04365e+14	5.04365e+14	4.8271e+14	5.04365e+14	5.04365e+14	4.5922e+14	5.04365e+14	4.91359e+14
191	428950937950938	5.04365e+14	5.04365e+14	5.04365e+14	5.04365e+14	5.04365e+14	5.04365e+14	2.68293e+14	5.04365e+14	5.04365e+14	5.04365e+14	4.7631e+14	5.04365e+14	4.61576e+14	5.04365e+14	5.04365e+14	4.72511e+14	5.04365e+14	5.04365e+14	5.0259e+14	4.70123e+14	4.66424e+14	4.30212e+14
192	4.85916e+14	4.79419e+14	5.04365e+14	4.64785e+14	4.51358e+14	5.04365e+14	5.04365e+14	4.99208e+14	5.04365e+14	3.37201e+14	5.04365e+14	5.04365e+14	5.04365e+14	4.78358e+14	5.04365e+14	5.02737e+14	4.93314e+14	5.04365e+14	4.94748e+14	5.04365e+14	4.58761e+14	4.78633e+14	5.04365e+14
193	4.25719e+14	5.04365e+14	4.7917e+14	4.69634e+14	5.04365e+14	4.9571e+14	4.81122e+14	5.04365e+14	4.82529e+14	5.04365e+14	5.04365e+14	5.04365e+14	4.897e+14	5.04365e+14	5.04365e+14	4.82347e+14	5.04365e+14	4.42226e+14	5.02867e+14	4.62114e+14	5.04365e+14	4.87711e+14	4.23863e+14
194	4.94973e+14	4.54195e+14	4.74974e+14	5.04365e+14	5.04365e+14	5.04365e+14	5.04365e+14	5.04365e+14	5.04365e+14	5.04365e+14	5.04365e+14	5.01884e+14	5.04365e+14	4.69184e+14	4.80911e+14	5.04365e+14	5.04365e+14	5.04365e+14	5.04365e+14	4.96416e+14	5.03821e+14	5.04365e+14	4.90414e+14
195	479944684944685	4.85161e+14	5.04365e+14	5.04365e+14	4.75201e+14	5.04365e+14	4.86291e+14	5.04365e+14	5.04365e+14	4.88352e+14	5.04365e+14	5.04365e+14	4.77144e+14	5.04365e+14	5.04365e+14	5.03107e+14	5.01646e+14	5.04365e+14	453912938912939	4.93852e+14	4.59307e+14	4.45769e+14	4.76753e+14
196	4.16993e+14	5.04365e+14	4.67267e+14	5.042e+14	5.04365e+14	4.89291e+14	5.04365e+14	5.04365e+14	4.8906e+14	4.81626e+14	5.04365e+14	5.04365e+14	4.97191e+14	5.04365e+14	4.79286e+14	4.81756e+14	5.04365e+14	5.04365e+14	4.96615e+14	4.66341e+14	4.82513e+14	4.70431e+14	4.18649e+14
197	4.81721e+14	5.01577e+14	4.79114e+14	5.04365e+14	4.29456e+14	4.85264e+14	5.04365e+14	5.04365e+14	4.96194e+14	5.04365e+14	5.04365e+14	4.92465e+14	5.04365e+14	4.81525e+14	5.04365e+14	5.04365e+14	4.72571e+14	4.67384e+14	4.75937e+14	469929773929774	4.60596e+14	4.47791e+14	4.70641e+14
198	4.64988e+14	4.79534e+14	5.04365e+14	4.83753e+14	4.59768e+14	5.04365e+14	5.04365e+14	5.04365e+14	5.04365e+14	5.04365e+14	5.04365e+14	5.04365e+14	5.04365e+14	5.04365e+14	5.04365e+14	5.04365e+14	5.04365e+14	5.04365e+14	4.98846e+14	5.04365e+14	4.5555e+14	4.41018e+14	471949013949014
199	4.49353e+14	5.04365e+14	4.38897e+14	4.76866e+14	5.04365e+14	4.77712e+14	5.04365e+14	5.04365e+14	4.87306e+14	4.99094e+14	5.04365e+14	5.04365e+14	5.04365e+14	5.04365e+14	4.82983e+14	5.01525e+14	5.04365e+14	5.04365e+14	4.72544e+14	4.32002e+14	4.55427e+14	4.71705e+14	4.48891e+14
200	4.7678e+14	4.39097e+14	5.03561e+14	5.04365e+14	4.75855e+14	4.5676e+14	5.04365e+14	4.97491e+14	5.04365e+14	5.04365e+14	5.01103e+14	5.04365e+14	5.04365e+14	4.41904e+14	5.04365e+14	5.04365e+14	5.04365e+14	4.55282e+14	5.04365e+14	5.04365e+14	4.88112e+14	4.67774e+14	4.94315e+14
201	4.55873e+14	4.72711e+14	5.04356e+14	4.88473e+14	4.86717e+14	5.04365e+14	5.01544e+14	5.04365e+14	5.04365e+14	4.90577e+14	5.04365e+14	5.04365e+14	482267627473463	4.66748e+14	5.04365e+14	5.04365e+14	4.82173e+14	5.04365e+14	4.88673e+14	4.60004e+14	4.63512e+14	4.80774e+14	4.67215e+14
202	4.45468e+14	503930735930736	5.04365e+14	5.04365e+14	5.04365e+14	4.83233e+14	5.01081e+14	5.04365e+14	5.04365e+14	4.91063e+14	4.92267e+14	4.95974e+14	4.90268e+14	5.04365e+14	5.04365e+14	5.04365e+14	4.05135e+14	4.82576e+14	4.76129e+14	4.88141e+14	4.79557e+14	4.9727e+14	4.6139e+14
203	4.8156e+14	4.60338e+14	5.04365e+14	5.04365e+14	4.77774e+14	5.04365e+14	5.04365e+14	5.04365e+14	4.86494e+14	5.04365e+14	4.94761e+14	5.04365e+14	5.04365e+14	4.98113e+14	5.04365e+14	5.04365e+14	5.04365e+14	4.80236e+14	5.02102e+14	4.94753e+14	4.8945e+14	4.63705e+14	4.97734e+14
204	4.57349e+14	4.90164e+14	5.04365e+14	4.60145e+14	4.99079e+14	5.04365e+14	4.74985e+14	4.97038e+14	5.04365e+14	5.04365e+14	4.66566e+14	5.04365e+14	5.04365e+14	4.67875e+14	5.04365e+14	4.89372e+14	4.93319e+14	5.04365e+14	4.84025e+14	5.01797e+14	4.91339e+14	4.74906e+14	4.69084e+14
205	4.35779e+14	5.04365e+14	4.72368e+14	5.0163e+14	5.04365e+14	4.97671e+14	4.71743e+14	5.04365e+14	5.04365e+14	4.99657e+14	5.04365e+14	5.04365e+14	5.04365e+14	5.04365e+14	5.04365e+14	5.04365e+14	5.04365e+14	4.7543e+14	4.84001e+14	5.04365e+14	4.78502e+14	3.99645e+14	4.31306e+14
206	4.64614e+14	4.41081e+14	3.59505e+14	5.04365e+14	5.04177e+14	5.04365e+14	5.04365e+14	4.8738e+14	5.04365e+14	5.04365e+14	5.0215e+14	5.04365e+14	5.04365e+14	5.04365e+14	5.04365e+14	5.04365e+14	5.04365e+14	5.04365e+14	5.04365e+14	5.04262e+14	5.04365e+14	4.44799e+14	4.81414e+14
207	4.84274e+14	4.72608e+14	5.04365e+14	4.89107e+14	5.04365e+14	5.04365e+14	4.75178e+14	4.9461e+14	5.04365e+14	4.86666e+14	4.67909e+14	5.04365e+14	5.04365e+14	5.04365e+14	5.04365e+14	4.6203e+14	4.5633e+14	5.04365e+14	4.37337e+14	5.04365e+14	3.95528e+14	4.87482e+14	4.82898e+14
208	413949494949495	5.01345e+14	4.93505e+14	4.83406e+14	5.04365e+14	4.97626e+14	4.86886e+14	5.04365e+14	5.04365e+14	4.79647e+14	5.04365e+14	5.04365e+14	5.04365e+14	5.04365e+14	4.78394e+14	4.99152e+14	5.04365e+14	4.91565e+14	485911495911496	4.57475e+14	4.9463e+14	5.04365e+14	4.19517e+14
209	4.08019e+14	5.04365e+14	4.86043e+14	4.87999e+14	4.85735e+14	4.90533e+14	5.04365e+14	5.04365e+14	4.57104e+14	5.04365e+14	5.04365e+14	5.04365e+14	5.04365e+14	4.77038e+14	5.04365e+14	5.04365e+14	5.04365e+14	4.6438e+14	4.8132e+14	4.57185e+14	5.04365e+14	449976911976912	4.1957e+14
210	4.47823e+14	4.80899e+14	5.04365e+14	4.71813e+14	4.94601e+14	5.04365e+14	5.04365e+14	5.04365e+14	5.04365e+14	5.04365e+14	4.7511e+14	5.04365e+14	5.04365e+14	5.00491e+14	5.04365e+14	2.31532e+14	5.04365e+14	5.04365e+14	4.64341e+14	4.87442e+14	4.76781e+14	5.04365e+14	4.62831e+14
211	4.8457e+14	5.04365e+14	4.44752e+14	4.4411e+14	5.04365e+14	5.04365e+14	4.82591e+14	5.04365e+14	4.99587e+14	4.99062e+14	5.04365e+14	4.98887e+14	5.02785e+14	5.04365e+14	4.92372e+14	5.04365e+14	5.04365e+14	4.09731e+14	4.78086e+14	4.96797e+14	5.04365e+14	4.86497e+14	4.94394e+14
212	5.04365e+14	4.8163e+14	5.03594e+14	5.04365e+14	5.04365e+14	4.63116e+14	5.04365e+14	5.04365e+14	5.04365e+14	5.04365e+14	5.04365e+14	5.02437e+14	5.04365e+14	5.04365e+14	5.04365e+14	5.04365e+14	4.95106e+14	5.04365e+14	5.04365e+14	5.04365e+14	4.87413e+14	4.93477e+14	5.04365e+14
213	5.04365e+14	4.656e+14	5.04365e+14	4.79118e+14	5.04365e+14	5.04365e+14	5.04365e+14	5.04365e+14	5.04365e+14	5.04365e+14	5.04365e+14	5.04365e+14	4.97664e+14	3.79374e+14	5.04365e+14	5.04365e+14	5.04365e+14	5.04365e+14	4.99369e+14	5.04365e+14	4.45036e+14	4.55115e+14	5.04365e+14
214	5.01048e+14	4.91091e+14	4.78203e+14	4.71106e+14	5.04365e+14	5.04365e+14	5.01356e+14	5.04365e+14	5.04365e+14	5.04365e+14	5.04365e+14	5.02917e+14	5.04365e+14	5.04365e+14	4.84868e+14	4.98735e+14	5.04365e+14	4.92864e+14	4.58842e+14	5.00153e+14	5.04365e+14	5.04365e+14	5.04365e+14
215	4.9318e+14	4.6781e+14	4.7071e+14	5.04365e+14	5.04365e+14	4.63616e+14	5.04365e+14	4.85755e+14	5.04365e+14	5.04365e+14	5.00196e+14	5.00259e+14	5.04365e+14	4.93614e+14	5.04365e+14	5.04365e+14	4.81463e+14	4.69746e+14	5.04365e+14	5.04365e+14	4.7404e+14	3.90752e+14	4.87025e+14
216	4.50615e+14	4.70928e+14	5.04365e+14	5.02686e+14	4.87661e+14	5.04365e+14	4.5817e+14	5.04365e+14	5.04365e+14	5.04365e+14	5.04365e+14	5.04365e+14	4.92683e+14	5.03788e+14	5.04365e+14	5.0344e+14	5.03263e+14	5.00826e+14	5.01355e+14	5.04365e+14	4.94769e+14	4.93729e+14	4.66723e+14
217	4.96249e+14	5.04365e+14	4.96297e+14	5.04365e+14	5.04365e+14	4.85183e+14	5.04365e+14	5.04365e+14	5.04365e+14	5.04365e+14	5.04365e+14	5.04365e+14	5.04365e+14	5.04365e+14	4.30806e+14	4.83075e+14	5.04365e+14	4.91593e+14	4.83845e+14	5.04365e+14	5.04365e+14	4.62538e+14	4.81998e+14
218	5.04365e+14	4.83642e+14	4.93349e+14	5.04365e+14	5.04365e+14	5.04365e+14	5.04365e+14	4.98663e+14	5.04365e+14	5.04365e+14	5.04365e+14	5.04365e+14	5.04365e+14	4.77753e+14	4.767e+14	5.04365e+14	5.04365e+14	5.04365e+14	5.04365e+14	4.8525e+14	5.04365e+14	4.82506e+14	5.04365e+14
219	4.99867e+14	4.66712e+14	5.04365e+14	4.76679e+14	4.9095e+14	5.04365e+14	5.04365e+14	5.04365e+14	5.04365e+14	5.04365e+14	5.04365e+14	5.04365e+14	5.04365e+14	4.91668e+14	5.04365e+14	4.71136e+14	5.03386e+14	5.04365e+14	5.04365e+14	4.47045e+14	4.41681e+14	4.61437e+14	5.04365e+14
220	4.42506e+14	5.04365e+14	476892736892737	4.42453e+14	5.04365e+14	4.87146e+14	5.04365e+14	5.04365e+14	5.04365e+14	5.04365e+14	5.04365e+14	5.04365e+14	4.99854e+14	5.04365e+14	4.60279e+14	4.67996e+14	5.04365e+14	5.04365e+14	5.04365e+14	4.64568e+14	4.72785e+14	5.04365e+14	4.52013e+14
221	4.48757e+14	4.5189e+14	4.61531e+14	5.04365e+14	4.98369e+14	5.0204e+14	5.04365e+14	4.9603e+14	5.04365e+14	5.04365e+14	4.95465e+14	5.04365e+14	5.04365e+14	5.04365e+14	5.04365e+14	5.04365e+14	5.04365e+14	4.65393e+14	5.04365e+14	5.04365e+14	4.83592e+14	4.67228e+14	4.57559e+14
222	4.87671e+14	4.24309e+14	5.04365e+14	4.96899e+14	4.71074e+14	5.04365e+14	5.04049e+14	454964405964406	5.04365e+14	5.04365e+14	5.04365e+14	5.04365e+14	5.02159e+14	4.87908e+14	5.04365e+14	4.67616e+14	4.62512e+14	5.04365e+14	5.04365e+14	4.89343e+14	4.85823e+14	4.49382e+14	5.01764e+14
223	3.84259e+14	5.04365e+14	4.70683e+14	5.04365e+14	5.04365e+14	4.56441e+14	5.04365e+14	5.04365e+14	5.0132e+14	4.88734e+14	5.04365e+14	5.04365e+14	4.69373e+14	5.04365e+14	4.90584e+14	4.74791e+14	5.04365e+14	4.97321e+14	4.99513e+14	4.76231e+14	4.95859e+14	4.91546e+14	4.01242e+14
224	4.47441e+14	4.74164e+14	4.54783e+14	5.04365e+14	5.04365e+14	4.92306e+14	5.04365e+14	5.00471e+14	4.50742e+14	5.04365e+14	5.04365e+14	5.04365e+14	5.04365e+14	5.02361e+14	4.94499e+14	5.04365e+14	4.93832e+14	5.04365e+14	5.04365e+14	4.54444e+14	4.48661e+14	4.64664e+14	4.51521e+14
225	4.62531e+14	4.69087e+14	5.04365e+14	4.90397e+14	5.04212e+14	5.04365e+14	5.0339e+14	5.04365e+14	5.04365e+14	4.69587e+14	4.80241e+14	5.04365e+14	5.04365e+14	486966810966811	5.04365e+14	5.0234e+14	4.28363e+14	5.04365e+14	5.01107e+14	4.67505e+14	4.77585e+14	4.74182e+14	463925925925926
226	4.48576e+14	5.04365e+14	5.04365e+14	5.01624e+14	5.04365e+14	5.04365e+14	4.7481e+14	5.04365e+14	4.99e+14	2.68772e+14	5.04365e+14	5.04365e+14	4.94909e+14	5.04365e+14	4.80112e+14	5.04365e+14	5.04365e+14	5.04365e+14	4.99217e+14	4.76016e+14	4.56892e+14	4.73366e+14	4.58792e+14
227	4.95263e+14	5.04365e+14	4.81653e+14	5.04365e+14	4.74993e+14	5.02199e+14	5.04365e+14	5.04365e+14	4.87477e+14	5.04365e+14	5.04365e+14	4.85781e+14	5.04365e+14	5.04365e+14	4.34247e+14	5.04365e+14	4.72988e+14	5.04365e+14	5.04365e+14	4.35713e+14	5.04365e+14	4.61661e+14	5.04365e+14
228	467951418951419	2.66272e+14	5.04365e+14	4.9729e+14	5.04365e+14	5.04365e+14	4.73073e+14	5.04365e+14	5.04365e+14	4.99093e+14	492944684944685	5.04365e+14	4.85801e+14	5.04365e+14	5.04365e+14	5.04365e+14	4.6531e+14	5.04365e+14	5.04365e+14	4.71639e+14	4.69644e+14	4.35884e+14	4.82203e+14
229	4.73251e+14	5.04365e+14	4.60617e+14	5.04365e+14	5.04365e+14	4.95219e+14	5.04365e+14	5.04365e+14	4.81977e+14	4.9803e+14	5.04365e+14	5.03164e+14	5.03104e+14	5.04365e+14	4.94639e+14	5.02959e+14	5.04365e+14	5.04365e+14	4.65258e+14	4.52366e+14	4.89117e+14	5.04365e+14	2.535e+14
230	4.45491e+14	4.43379e+14	4.84314e+14	5.04365e+14	4.84561e+14	5.04365e+14	5.04365e+14	4.76119e+14	5.04365e+14	5.04365e+14	4.51167e+14	4.88192e+14	5.04365e+14	4.6266e+14	4.47516e+14	5.04365e+14	4.88806e+14	4.99051e+14	5.01765e+14	3.6303e+14	5.04365e+14	4.56654e+14	4.80093e+14
231	4.50541e+14	4.67503e+14	5.04365e+14	5.01874e+14	4.84745e+14	5.04365e+14	4.83696e+14	4.99553e+14	5.04365e+14	5.04365e+14	4.83849e+14	5.04365e+14	4.86706e+14	4.95545e+14	5.04365e+14	4.22413e+14	4.60289e+14	5.04365e+14	4.71201e+14	5.04365e+14	4.98338e+14	4.95606e+14	4.76987e+14
232	4.45112e+14	5.04365e+14	4.92076e+14	4.61086e+14	5.04365e+14	4.78998e+14	4.06139e+14	5.04365e+14	5.04365e+14	5.04365e+14	5.04365e+14	4.70182e+14	5.04365e+14	5.04365e+14	5.02076e+14	5.04365e+14	5.04365e+14	4.50392e+14	4.61886e+14	4.60382e+14	4.91286e+14	4.68582e+14	4.48224e+14
233	4.29037e+14	4.57805e+14	4.26108e+14	5.04365e+14	4.73229e+14	4.60442e+14	5.04365e+14	5.00845e+14	4.50228e+14	5.04365e+14	4.61031e+14	4.59834e+14	5.04365e+14	4.99526e+14	4.24234e+14	5.04365e+14	4.50151e+14	4.75704e+14	5.04365e+14	4.5841e+14	4.31203e+14	4.01302e+14	4.35772e+14
