# Supplementary material for: On the longevity and inherent hermeticity of silicon-ICs: evaluation of bare-die and PDMS-coated ICs after accelerated aging and implantation studies
Source: Nat Commun. 2025 Jan 2;16:12. doi: 10.1038/s41467-024-55298-4 (PMC11697292; doi:10.1038/s41467-024-55298-4)
Supplement: Supplementary file 4 — Source Data [file 41467_2024_55298_MOESM4_ESM.zip › Source Data/Main/Fig3/Fig3b.xlsx]

## Sheet: 0-month
	VGS		MOS#1(0-month)	MOS#2(0-month)	MOS#3(0-month)	MOS#4(0-month)	MOS#5(0-month)
	-0.5		2.8909e-09	2.6374e-09	-3.218e-10	2.4929e-09	3.0784e-09
	-0.477		2.4304e-09	2.2275e-09	-2.3999e-10	2.1009e-09	2.5905e-09
	-0.454		2.0404e-09	1.8839e-09	3.6344e-10	1.759e-09	2.2045e-09
	-0.431		1.7039e-09	1.5819e-09	1.8335e-10	1.477e-09	1.8864e-09
	-0.408		1.4319e-09	1.3285e-09	-3.6366e-10	1.2405e-09	1.5705e-09
	-0.385		1.203e-09	1.1085e-09	-1.5445e-10	1.0355e-09	1.321e-09
	-0.362		9.997e-10	9.3359e-10	3.5375e-10	8.5865e-10	1.103e-09
	-0.339		8.323e-10	7.7495e-10	1.1955e-10	7.1236e-10	9.5588e-10
	-0.316		6.9906e-10	6.5211e-10	-3.8319e-10	6.024e-10	7.7654e-10
	-0.293		5.8705e-10	5.484e-10	-9.6399e-11	4.855e-10	6.6524e-10
	-0.27		4.9459e-10	4.7015e-10	3.5185e-10	4.115e-10	5.3891e-10
	-0.247		4.1089e-10	3.899e-10	1.4275e-10	3.3825e-10	4.6469e-10
	-0.224		3.301e-10	3.2949e-10	-3.877e-10	2.8329e-10	4.0239e-10
	-0.201		2.6721e-10	2.718e-10	-9.565e-11	2.3314e-10	3.335e-10
	-0.178		2.2315e-10	2.338e-10	3.6645e-10	1.963e-10	2.825e-10
	-0.155		1.9925e-10	2.041e-10	8.13e-11	1.648e-10	2.488e-10
	-0.132		1.8255e-10	1.884e-10	-3.5546e-10	1.5105e-10	2.2565e-10
	-0.109		1.7685e-10	1.788e-10	-6.3348e-11	1.4515e-10	2.035e-10
	-0.086		1.7895e-10	1.9935e-10	4.4835e-10	1.6535e-10	2.045e-10
	-0.063		2.2275e-10	2.464e-10	2.1395e-10	2.138e-10	2.5111e-10
	-0.04		3.2345e-10	3.555e-10	-8.7049e-11	3.4015e-10	3.8504e-10
	-0.017		5.4939e-10	5.8196e-10	4.5254e-10	5.7494e-10	5.594e-10
	0.006		9.8993e-10	1.0417e-09	6.6348e-10	1.0504e-09	9.6412e-10
	0.029		1.835e-09	1.9195e-09	1.566e-09	1.967e-09	1.8e-09
	0.052		3.5e-09	3.6344e-09	3.8219e-09	3.7269e-09	3.3869e-09
	0.075		6.6718e-09	7.0143e-09	7.5538e-09	7.1438e-09	6.2864e-09
	0.098		1.292e-08	1.3445e-08	1.4005e-08	1.3735e-08	1.235e-08
	0.121		2.485e-08	2.591e-08	2.6865e-08	2.67e-08	2.3595e-08
	0.144		4.823e-08	5.0055e-08	5.3065e-08	5.1379e-08	4.5606e-08
	0.167		9.3325e-08	9.7385e-08	1.0142e-07	9.9793e-08	8.7912e-08
	0.19		1.8155e-07	1.8925e-07	1.9684e-07	1.9385e-07	1.7029e-07
	0.213		3.522e-07	3.677e-07	3.8154e-07	3.7809e-07	3.303e-07
	0.236		7.1068e-07	7.4043e-07	7.613e-07	7.5839e-07	6.6374e-07
	0.259		1.386e-06	1.4435e-06	1.506e-06	1.48e-06	1.285e-06
	0.282		2.683e-06	2.8135e-06	2.9085e-06	2.8735e-06	2.4929e-06
	0.305		5.2119e-06	5.451e-06	5.6324e-06	5.5844e-06	4.8259e-06
	0.328		1.0083e-05	1.0595e-05	1.0487e-05	1.082e-05	9.2569e-06
	0.351		1.926e-05	2.023e-05	2.0729e-05	2.0605e-05	1.7664e-05
	0.374		3.6329e-05	3.7709e-05	3.8624e-05	3.8739e-05	3.3125e-05
	0.397		6.6258e-05	6.9089e-05	6.9786e-05	7.0684e-05	6.0545e-05
	0.42		0.00011645	0.0001207	0.00012335	0.00012315	0.0001065
	0.443		0.0001943	0.00020105	0.00020355	0.0002043	0.0001779
	0.466		0.0003079	0.0003157	0.00031981	0.00032136	0.00028256
	0.489		0.00046051	0.00047046	0.0004725	0.0004783	0.0004254
	0.512		0.00065204	0.00066295	0.0006645	0.00067454	0.0006063
	0.535		0.00088444	0.00089282	0.00089261	0.00090912	0.00082511
	0.558		0.0011505	0.001157	0.0011545	0.001178	0.0010775
	0.581		0.0014475	0.0014525	0.0014455	0.0014805	0.001364
	0.604		0.0017755	0.001773	0.001765	0.001806	0.0016765
	0.627		0.0021275	0.00212	0.0021055	0.0021595	0.0020136
	0.65		0.0025001	0.0024871	0.002468	0.0025345	0.0023736
	0.673		0.0028925	0.0028676	0.0028465	0.002925	0.0027505
	0.696		0.0033031	0.00327	0.003243	0.0033361	0.003145
	0.719		0.003728	0.0036865	0.003652	0.003762	0.0035576
	0.742		0.0041711	0.0041134	0.0040765	0.0041976	0.0039794
	0.765		0.004622	0.0045559	0.004509	0.0046484	0.0044174
	0.788		0.0050831	0.0050039	0.0049536	0.0051069	0.0048645
	0.811		0.0055556	0.0054626	0.005404	0.0055761	0.0053174
	0.834		0.0060325	0.0059311	0.0058651	0.0060546	0.005779
	0.857		0.0065191	0.0064042	0.0063336	0.006541	0.0062556
	0.88		0.0070171	0.006886	0.0068076	0.0070336	0.0067351
	0.903		0.0075176	0.007376	0.0072885	0.0075326	0.00722
	0.926		0.0080242	0.0078683	0.0077746	0.008039	0.007715
	0.949		0.0085392	0.0083675	0.0082669	0.0085487	0.008213
	0.972		0.0090642	0.0088744	0.0087681	0.0090675	0.008718
	0.995		0.0095868	0.0093846	0.0092697	0.0095906	0.0092287
	1.018		0.010118	0.0098982	0.0097756	0.010117	0.0097413
	1.041		0.010655	0.010419	0.010286	0.010655	0.010256
	1.064		0.011195	0.01094	0.010815	0.01119	0.01079
	1.087		0.01173	0.01147	0.01133	0.011725	0.011315
	1.11		0.01228	0.011995	0.011855	0.012265	0.01184
	1.133		0.01283	0.012525	0.012375	0.01281	0.012375
	1.156		0.013375	0.01306	0.012905	0.01336	0.01291
	1.179		0.013935	0.0136	0.01344	0.01391	0.01345
	1.202		0.014495	0.01414	0.01397	0.01446	0.01399
	1.225		0.01505	0.014685	0.014505	0.01502	0.014535
	1.248		0.01561	0.015225	0.01504	0.01557	0.015075
	1.271		0.016175	0.01577	0.01558	0.016135	0.015625
	1.294		0.01674	0.01632	0.016125	0.016695	0.016175
	1.317		0.017305	0.01687	0.01667	0.017255	0.01672
	1.34		0.01788	0.01742	0.01721	0.017825	0.017281
	1.363		0.018445	0.017975	0.01776	0.01839	0.017835
	1.386		0.01902	0.01853	0.018305	0.018955	0.018385
	1.409		0.019586	0.019085	0.01886	0.01952	0.018945
	1.432		0.02016	0.01964	0.01941	0.020095	0.0195
	1.455		0.020735	0.020195	0.01996	0.020665	0.020061
	1.478		0.021316	0.02075	0.020515	0.021235	0.020625
	1.501		0.021891	0.021316	0.021065	0.021815	0.021185
	1.524		0.02247	0.02188	0.02162	0.022386	0.02175
	1.547		0.023055	0.02244	0.022175	0.022965	0.02231
	1.57		0.023625	0.023	0.02273	0.02354	0.02287
	1.593		0.02421	0.023565	0.023285	0.02411	0.023436
	1.616		0.02479	0.024125	0.023845	0.024691	0.024005
	1.639		0.025371	0.024691	0.0244	0.02527	0.02457
	1.662		0.02595	0.025255	0.024955	0.02584	0.02513
	1.685		0.02653	0.025815	0.02551	0.026421	0.025701
	1.708		0.027105	0.026375	0.026065	0.02699	0.02626
	1.731		0.027676	0.026936	0.02662	0.02756	0.026825
	1.754		0.028245	0.027491	0.027175	0.028125	0.027385
	1.777		0.02881	0.02804	0.02772	0.028686	0.027935
	1.8		0.029366	0.028581	0.028265	0.029235	0.028475

## Sheet: 12-month
	VGS		MOS#1(12-month)	MOS#2(12-month)	MOS#3(12-month)	MOS#4(12-month)	MOS#5(12-month)
	-0.5		2.9209e-09	9.5033e-09	3.1985e-09	2.7079e-09	2.7154e-09
	-0.477		2.4504e-09	8.8994e-09	2.7379e-09	2.2875e-09	2.3015e-09
	-0.454		2.0469e-09	8.3742e-09	2.3499e-09	1.9274e-09	1.9535e-09
	-0.431		1.7205e-09	7.9158e-09	2.0165e-09	1.6234e-09	1.6574e-09
	-0.408		1.4505e-09	7.5129e-09	1.732e-09	1.364e-09	1.3985e-09
	-0.385		1.224e-09	7.1618e-09	1.4965e-09	1.144e-09	1.1844e-09
	-0.362		1.027e-09	6.8533e-09	1.286e-09	9.5861e-10	1.0021e-09
	-0.339		8.4489e-10	6.5863e-09	1.1195e-09	8.0564e-10	8.5587e-10
	-0.316		7.187e-10	6.3439e-09	9.7168e-10	6.7416e-10	7.2836e-10
	-0.293		5.9816e-10	6.1247e-09	8.4819e-10	5.6591e-10	6.217e-10
	-0.27		4.9275e-10	5.9304e-09	7.4584e-10	4.7365e-10	5.3271e-10
	-0.247		3.983e-10	5.7523e-09	6.5739e-10	3.982e-10	4.5846e-10
	-0.224		3.22e-10	5.6029e-09	5.8671e-10	3.341e-10	3.9554e-10
	-0.201		2.653e-10	5.4538e-09	5.2975e-10	2.829e-10	3.413e-10
	-0.178		2.3115e-10	5.3203e-09	4.805e-10	2.4281e-10	3.036e-10
	-0.155		2.1585e-10	5.2055e-09	4.4685e-10	2.1065e-10	2.74e-10
	-0.132		2.017e-10	5.1025e-09	4.174e-10	1.943e-10	2.5381e-10
	-0.109		1.8885e-10	5.0079e-09	4.123e-10	1.8995e-10	2.4875e-10
	-0.086		1.9445e-10	4.9499e-09	4.181e-10	2.1035e-10	2.6439e-10
	-0.063		2.5035e-10	4.9145e-09	4.7964e-10	2.6824e-10	3.1905e-10
	-0.04		3.8365e-10	4.9613e-09	5.943e-10	4.0275e-10	4.4631e-10
	-0.017		6.7024e-10	5.1284e-09	8.516e-10	6.6766e-10	6.975e-10
	0.006		1.218e-09	5.5459e-09	1.348e-09	1.1894e-09	1.1885e-09
	0.029		2.2529e-09	6.4119e-09	2.3019e-09	2.1989e-09	2.1439e-09
	0.052		4.2869e-09	8.1781e-09	4.163e-09	4.1405e-09	3.995e-09
	0.075		8.1795e-09	1.1775e-08	7.7312e-09	7.8566e-09	7.5979e-09
	0.098		1.5725e-08	1.8605e-08	1.482e-08	1.507e-08	1.4625e-08
	0.121		3.0301e-08	3.178e-08	2.8275e-08	2.902e-08	2.821e-08
	0.144		5.8109e-08	5.7605e-08	5.423e-08	5.5739e-08	5.4415e-08
	0.167		1.124e-07	1.0795e-07	1.043e-07	1.076e-07	1.0495e-07
	0.19		2.1735e-07	2.0539e-07	2.029e-07	2.083e-07	2.0469e-07
	0.213		4.216e-07	3.9699e-07	3.9414e-07	4.0335e-07	3.9829e-07
	0.236		8.4517e-07	7.9299e-07	7.8909e-07	8.0935e-07	7.9829e-07
	0.259		1.6405e-06	1.5445e-06	1.534e-06	1.5635e-06	1.562e-06
	0.282		3.17e-06	2.982e-06	2.9685e-06	3.0404e-06	3.028e-06
	0.305		6.1183e-06	5.7905e-06	5.7754e-06	5.8599e-06	5.9004e-06
	0.328		1.179e-05	1.12e-05	1.1125e-05	1.13e-05	1.137e-05
	0.351		2.2314e-05	2.1324e-05	2.1204e-05	2.1365e-05	2.165e-05
	0.374		4.1664e-05	3.995e-05	3.9574e-05	3.9879e-05	4.0494e-05
	0.397		7.5303e-05	7.2382e-05	7.1853e-05	7.233e-05	7.3414e-05
	0.42		0.0001301	0.00012625	0.00012535	0.0001255	0.000128
	0.443		0.0002154	0.00020935	0.0002077	0.0002078	0.00021195
	0.466		0.0003349	0.00032765	0.0003255	0.00032455	0.0003306
	0.489		0.00049451	0.00048481	0.00048311	0.00047976	0.00048855
	0.512		0.00069329	0.00068289	0.00067961	0.0006741	0.00068554
	0.535		0.00092846	0.00091702	0.00091532	0.00090635	0.00091797
	0.558		0.0011985	0.001186	0.0011845	0.00117	0.0011855
	0.581		0.0014985	0.001485	0.001486	0.0014645	0.001482
	0.604		0.001826	0.0018135	0.0018145	0.001787	0.001807
	0.627		0.002179	0.002164	0.0021665	0.0021325	0.0021535
	0.65		0.0025516	0.002534	0.002542	0.0024985	0.0025215
	0.673		0.0029405	0.0029265	0.002933	0.0028815	0.002906
	0.696		0.003348	0.0033325	0.003342	0.003283	0.003309
	0.719		0.0037736	0.003757	0.0037705	0.0036975	0.0037246
	0.742		0.0042095	0.0041909	0.0042059	0.0041256	0.0041549
	0.765		0.0046566	0.004638	0.004657	0.0045664	0.004595
	0.788		0.0051136	0.005094	0.0051205	0.0050144	0.0050445
	0.811		0.0055804	0.0055616	0.0055885	0.0054719	0.0055046
	0.834		0.0060556	0.0060337	0.006063	0.0059412	0.005971
	0.857		0.0065365	0.006516	0.0065529	0.006412	0.0064444
	0.88		0.00703	0.0070095	0.0070477	0.0068951	0.0069292
	0.903		0.0075231	0.0075035	0.007545	0.0073845	0.0074155
	0.926		0.0080242	0.0080042	0.0080523	0.007874	0.0079083
	0.949		0.0085344	0.0085139	0.008564	0.0083756	0.0084109
	0.972		0.009047	0.0090289	0.0090861	0.0088835	0.0089145
	0.995		0.0095677	0.0095448	0.0096083	0.0093918	0.0094247
	1.018		0.010093	0.010072	0.010136	0.0099049	0.0099397
	1.041		0.010625	0.0106	0.01067	0.010423	0.010457
	1.064		0.01116	0.01113	0.011205	0.010945	0.01099
	1.087		0.01169	0.011665	0.011745	0.011475	0.011515
	1.11		0.01223	0.012205	0.01229	0.012	0.01204
	1.133		0.01277	0.012745	0.01283	0.012535	0.012575
	1.156		0.01331	0.013285	0.013385	0.01307	0.013105
	1.179		0.013865	0.013835	0.013935	0.013605	0.013645
	1.202		0.014415	0.014385	0.01449	0.014145	0.01418
	1.225		0.01496	0.014935	0.015045	0.01469	0.014725
	1.248		0.015515	0.015485	0.0156	0.015225	0.015265
	1.271		0.016075	0.016046	0.01616	0.015775	0.015815
	1.294		0.01663	0.0166	0.016726	0.01632	0.016365
	1.317		0.01719	0.01716	0.01729	0.01687	0.016911
	1.34		0.01775	0.017725	0.017855	0.01742	0.017466
	1.363		0.018315	0.018285	0.018425	0.017975	0.018015
	1.386		0.01888	0.01885	0.019	0.01853	0.01857
	1.409		0.01945	0.01941	0.01956	0.019085	0.019125
	1.432		0.02001	0.01998	0.020135	0.01964	0.01968
	1.455		0.02058	0.02055	0.02071	0.020195	0.020235
	1.478		0.021151	0.021115	0.02128	0.020755	0.020801
	1.501		0.02172	0.021686	0.02186	0.02132	0.02136
	1.524		0.02229	0.022255	0.022435	0.021875	0.021915
	1.547		0.022865	0.02283	0.023015	0.022435	0.02248
	1.57		0.02343	0.0234	0.023585	0.023	0.023046
	1.593		0.024011	0.023975	0.024165	0.023561	0.023605
	1.616		0.02458	0.02455	0.02474	0.024125	0.024165
	1.639		0.02515	0.02512	0.025325	0.024691	0.02473
	1.662		0.02573	0.025695	0.025906	0.025255	0.02529
	1.685		0.0263	0.02627	0.026481	0.02581	0.02585
	1.708		0.02687	0.026835	0.027055	0.026375	0.02641
	1.731		0.02744	0.027405	0.027625	0.02693	0.026965
	1.754		0.028006	0.027975	0.028195	0.027485	0.027525
	1.777		0.028565	0.028535	0.028766	0.028035	0.028075
	1.8		0.02912	0.02909	0.02932	0.02857	0.02861
