# Supplementary material for: On the longevity and inherent hermeticity of silicon-ICs: evaluation of bare-die and PDMS-coated ICs after accelerated aging and implantation studies
Source: Nat Commun. 2025 Jan 2;16:12. doi: 10.1038/s41467-024-55298-4 (PMC11697292; doi:10.1038/s41467-024-55298-4)
Supplement: Supplementary file 4 — Source Data [file 41467_2024_55298_MOESM4_ESM.zip › Source Data/SI/FigS8/M4-SH_M3-IDC/6-month.xlsx]

## Sheet: Sample#1
Frequency (Hz)	| Z | (Ohm)	Phase (Deg)
100000	38558.3	-89.1231
63095.7	57989.6	-89.8211
39810.7	89552.6	-89.4164
25118.9	139765	-89.5213
15848.9	220176	-89.2294
10000	347438	-89.2294
6309.58	549367	-89.6335
3981.07	870526	-89.3231
2511.89	1376772	-89.4863
1584.89	2180809	-89.6524
1000	3456138	-89.7634
630.958	5467988	-89.8368
398.107	8669280	-89.8811
251.189	13725860	-89.8933
158.489	21736010	-89.9092
100	34447370	-89.9254
63.0958	54607480	-89.9448
39.8107	86488010	-89.9446
25.1189	137027100	-89.944
15.849	217290600	-89.9337
10	343978500	-89.9002
6.30958	545263700	-89.9651
3.98108	864943800	-89.9749
2.51189	1369133000	-89.9348
1.58489	2168521000	-89.9417
1	3435332000	-89.7779
0.630958	5430060000	-89.8317
0.398108	8605296000	-89.7038
0.251189	13632370000	-89.8026
0.158489	21589690000	-89.6701
0.1	34164500000	-89.6217
0.063096	54108040000	-89.5433
0.039811	85511050000	-89.317
0.025119	135742100000	-89.3556
0.015849	214539900000	-89.1954
0.01	357962800000	-89.4138

## Sheet: Sample#2
Frequency (Hz)	| Z | (Ohm)	Phase (Deg)
100000	38276.3	-89.4009
63095.7	55858.6	-90.0484
39810.7	86828.6	-89.6664
25118.9	132926	-89.7594
15848.9	212644	-89.5072
10000	332860	-89.5419
6309.58	536041	-89.9784
3981.07	856325	-89.567
2511.89	1330857	-89.7988
1584.89	2165759	-89.9056
1000	3450507	-90.1481
630.958	5397930	-90.0542
398.107	8349230	-90.1752
251.189	13144952	-90.1259
158.489	21591660	-89.8794
100	34143150	-90.1635
63.0958	53899140	-90.2524
39.8107	83184240	-90.3367
25.1189	134941300	-89.844
15.849	215532300	-90.1337
10	340129200	-90.2079
6.30958	542995400	-90.2727
3.98108	831895500	-89.9947
2.51189	1338336000	-90.2247
1.58489	2131425000	-90.1615
1	3264228000	-90.0343
0.630958	5357436000	-90.1543
0.398108	8208445000	-89.9236
0.251189	13235170000	-90.1103
0.158489	20585080000	-89.8763
0.1	32879480000	-89.8237
0.063096	53845320000	-89.8332
0.039811	82787940000	-89.5469
0.025119	134104700000	-89.5938
0.015849	204191300000	-89.4253
0.01	341890000000	-89.6577

## Sheet: Sample#3
Frequency (Hz)	| Z | (Ohm)	Phase (Deg)
100000	39151.3	-88.8878
63095.7	58552.6	-89.464
39810.7	90823.6	-89.1695
25118.9	143855	-89.2396
15848.9	226859	-88.9592
10000	354527	-89.0294
6309.58	558509	-89.3704
3981.07	873727	-89.0453
2511.89	1386442	-89.1291
1584.89	2285495	-89.2888
1000	3587416	-89.3713
630.958	5601541	-89.492
398.107	8796901	-89.6538
251.189	14297309	-89.6634
158.489	21736880	-89.5967
100	35166400	-89.6901
63.0958	56270210	-89.6506
39.8107	89915540	-89.734
25.1189	143096200	-89.6265
15.849	222616300	-89.6307
10	360849300	-89.5828
6.30958	550984700	-89.7453
3.98108	897693800	-89.6764
2.51189	1393432000	-89.5575
1.58489	2188658000	-89.6476
1	3548563000	-89.5148
0.630958	5498208000	-89.5936
0.398108	8660468000	-89.3704
0.251189	13858240000	-89.5249
0.158489	22582590000	-89.2779
0.1	35425330000	-89.3653
0.063096	54315340000	-89.3186
0.039811	86360610000	-89.0538
0.025119	136773500000	-89.0108
0.015849	216339900000	-88.939
0.01	371282100000	-89.2097
