# Supplementary material for: On the longevity and inherent hermeticity of silicon-ICs: evaluation of bare-die and PDMS-coated ICs after accelerated aging and implantation studies
Source: Nat Commun. 2025 Jan 2;16:12. doi: 10.1038/s41467-024-55298-4 (PMC11697292; doi:10.1038/s41467-024-55298-4)
Supplement: Supplementary file 4 — Source Data [file 41467_2024_55298_MOESM4_ESM.zip › Source Data/SI/FigS8/M4-SH_M3-IDC/12-month.xlsx]

## Sheet: Sample#1
Frequency (Hz)	| Z | (Ohm)	Phase (Deg)
100000	57642.4	-79.7848
63095.7	89452.8	-81.8545
39810.7	138145	-83.4559
25118.9	213812	-84.6528
15848.9	332629	-85.5524
10000	518048	-86.2498
6309.58	809098	-86.804
3981.07	1266821	-87.2062
2511.89	1980659	-87.5522
1584.89	3105600	-87.8267
1000	4874116	-88.0393
630.958	7641696	-88.2668
398.107	12024090	-88.498
251.189	18914880	-88.7023
158.489	29808600	-88.8973
100	47014030	-89.0577
63.0958	74288380	-89.2085
39.8107	117284000	-89.3168
25.1189	185384700	-89.3803
15.849	293198700	-89.4468
10	462801500	-89.4801
6.30958	732442600	-89.4721
3.98108	1158493000	-89.5276
2.51189	1831305000	-89.549
1.58489	2892385000	-89.4784
1	4579415000	-89.5756
0.630958	7226222000	-89.5763
0.398108	11419830000	-89.5536
0.251189	18059130000	-89.4721
0.158489	28591130000	-89.4717
0.1	45213640000	-89.4284
0.063096	71521920000	-89.2463
0.039811	113494800000	-89.0628
0.025119	180040400000	-88.8651
0.015849	306914400000	-88.4182
0.01	491896300000	-87.6474

## Sheet: Sample#2
Frequency (Hz)	| Z | (Ohm)	Phase (Deg)
100000	57836.4	-79.293
63095.7	91479.8	-81.3706
39810.7	142529	-82.9474
25118.9	223228	-84.2631
15848.9	333710	-85.1577
10000	541957	-85.7325
6309.58	835992	-86.204
3981.07	1293225	-86.6705
2511.89	2078617	-87.2331
1584.89	3230361	-87.4041
1000	5054844	-87.7332
630.958	7667008	-87.8558
398.107	12049549	-88.1887
251.189	19513891	-88.3575
158.489	31070370	-88.5025
100	47526240	-88.663
63.0958	76527500	-88.7167
39.8107	119605500	-89.0043
25.1189	188892000	-88.8033
15.849	300584200	-88.9468
10	477440400	-89.0039
6.30958	749502300	-89.0971
3.98108	1180729700	-89.205
2.51189	1879473000	-89.2264
1.58489	2894324000	-89.073
1	4629400000	-89.1702
0.630958	7537004000	-89.2392
0.398108	11761674000	-89.2006
0.251189	18065690000	-89.0721
0.158489	29966250000	-88.9454
0.1	45225350000	-89.0438
0.063096	72324470000	-88.7848
0.039811	118125430000	-88.6732
0.025119	185675100000	-88.3812
0.015849	316452100000	-87.901
0.01	500262600000	-87.2527

## Sheet: Sample#3
Frequency (Hz)	| Z | (Ohm)	Phase (Deg)
100000	56439.4	-80.3731
63095.7	87288.8	-82.2492
39810.7	137221	-83.8173
25118.9	209612	-85.0475
15848.9	320136	-85.9578
10000	501738	-86.6607
6309.58	782849	-87.2878
3981.07	1265880	-87.6287
2511.89	1944113	-87.8714
1584.89	3063694	-88.2812
1000	4873162	-88.3619
630.958	7550120	-88.8025
398.107	11882149	-88.8826
251.189	18337315	-89.0727
158.489	28765420	-89.2198
100	45447830	-89.3803
63.0958	72908890	-89.8085
39.8107	114770160	-89.8252
25.1189	181323200	-89.6833
15.849	279598800	-89.8816
10	457419600	-89.9488
6.30958	697290200	-89.9559
3.98108	1143588400	-89.8537
2.51189	1760433000	-89.9193
1.58489	2889205000	-89.7942
1	4490990000	-90.0042
0.630958	6969930000	-90.0848
0.398108	11377853000	-89.9239
0.251189	17638780000	-90.0603
0.158489	28397300000	-89.7778
0.1	44550660000	-90.0284
0.063096	68927050000	-89.5912
0.039811	112034500000	-89.3962
0.025119	176521900000	-89.276
0.015849	305725800000	-88.8129
0.01	473182100000	-87.9599
