# Supplementary material for: On the longevity and inherent hermeticity of silicon-ICs: evaluation of bare-die and PDMS-coated ICs after accelerated aging and implantation studies
Source: Nat Commun. 2025 Jan 2;16:12. doi: 10.1038/s41467-024-55298-4 (PMC11697292; doi:10.1038/s41467-024-55298-4)
Supplement: Supplementary file 4 — Source Data [file 41467_2024_55298_MOESM4_ESM.zip › Source Data/SI/FigS8/M4-SH_M3-IDC/0-month.xlsx]

## Sheet: Sample#1
Frequency (Hz)	| Z | (Ohm)	Phase (Deg)
100000	34802.8	-89.0964
63095.7	55216.8	-89.3589
39810.7	87433.8	-89.5408
25118.9	138406	-89.666
15848.9	219415	-89.7483
10000	347260	-89.7965
6309.58	549988	-89.8367
3981.07	871828	-89.8706
2511.89	1379719	-89.9044
1584.89	2185258	-89.909
1000	3463413	-89.9224
630.958	5483773	-89.9461
398.107	8688622	-89.9502
251.189	13758930	-89.9345
158.489	21788870	-89.9372
100	34526740	-89.9338
63.0958	54758140	-89.9448
39.8107	86689830	-89.9499
25.1189	137326500	-89.9536
15.849	217601500	-89.9549
10	344616200	-89.9533
6.30958	546819400	-89.9844
3.98108	866055300	-89.9293
2.51189	1372371000	-89.948
1.58489	2172007000	-89.9387
1	3442675000	-89.8321
0.630958	5449864000	-89.8433
0.398108	8625914000	-89.7628
0.251189	13669070000	-89.7108
0.158489	21621300000	-89.7789
0.1	34193510000	-89.5799
0.063096	54066430000	-89.5583
0.039811	85599310000	-89.3824
0.025119	134780600000	-89.3414
0.015849	213116500000	-89.2058
0.01	346122200000	-88.9611

## Sheet: Sample#2
Frequency (Hz)	| Z | (Ohm)	Phase (Deg)
100000	35591.8	-88.973
63095.7	57561.8	-89.1803
39810.7	89496.8	-89.4074
25118.9	141607	-89.5497
15848.9	223247	-89.6217
10000	361424	-89.6326
6309.58	576329	-89.6852
3981.07	907272	-89.7168
2511.89	1381738	-89.7192
1584.89	2233591	-89.7477
1000	3491928	-89.8137
630.958	5599034	-89.8397
398.107	8798322	-89.822
251.189	14045651	-89.7956
158.489	22400320	-89.8273
100	35090750	-89.8133
63.0958	54860530	-89.7524
39.8107	87247740	-89.7832
25.1189	137815500	-89.8346
15.849	227134000	-89.7854
10	349227000	-89.8144
6.30958	552936700	-89.8813
3.98108	886294200	-89.8262
2.51189	1386255000	-89.752
1.58489	2261673000	-89.8311
1	3595588000	-89.7311
0.630958	5544560000	-89.7334
0.398108	8820259000	-89.6438
0.251189	13776800000	-89.5185
0.158489	22602990000	-89.5866
0.1	34998270000	-89.4799
0.063096	55926320000	-89.409
0.039811	88204170000	-89.276
0.025119	140560200000	-89.2098
0.015849	220546000000	-89.0565
0.01	361871100000	-88.7857

## Sheet: Sample#3
Frequency (Hz)	| Z | (Ohm)	Phase (Deg)
100000	33131.8	-89.2114
63095.7	55014.8	-89.4809
39810.7	83829.8	-89.6439
25118.9	137287	-89.8512
15848.9	208554	-89.8998
10000	331022	-89.9528
6309.58	549945	-90.0153
3981.07	848896	-90.0095
2511.89	1339926	-90.0452
1584.89	2120850	-90.0909
1000	3396759	-90.0255
630.958	5271096	-90.0976
398.107	8502131	-90.0722
251.189	13379303	-90.0883
158.489	20722670	-90.0591
100	33577660	-90.0588
63.0958	52180500	-90.0546
39.8107	84618180	-90.0718
25.1189	137016400	-90.0906
15.849	207624700	-90.1549
10	329213400	-90.0609
6.30958	538047100	-90.1007
3.98108	849943100	-90.0392
2.51189	1342869000	-90.0556
1.58489	2116791000	-90.0462
1	3324162000	-90.0139
0.630958	5339440000	-90.0099
0.398108	8270381000	-89.9037
0.251189	13292560000	-89.8161
0.158489	21289980000	-89.9575
0.1	32579720000	-89.7228
0.063096	53387800000	-89.7337
0.039811	83596070000	-89.5122
0.025119	129408800000	-89.4633
0.015849	202484200000	-89.3645
0.01	338009600000	-89.0927
