# Supplementary material for: On the longevity and inherent hermeticity of silicon-ICs: evaluation of bare-die and PDMS-coated ICs after accelerated aging and implantation studies
Source: Nat Commun. 2025 Jan 2;16:12. doi: 10.1038/s41467-024-55298-4 (PMC11697292; doi:10.1038/s41467-024-55298-4)
Supplement: Supplementary file 4 — Source Data [file 41467_2024_55298_MOESM4_ESM.zip › Source Data/SI/FigS8/M5-PBS/6-month.xlsx]

## Sheet: Sample#1
Frequency (Hz)	| Z | (Ohm)	Phase (Deg)
100000	49557.4	-89.4979
63095.7	80472.6	-89.6726
39810.7	123262	-89.9802
25118.9	197268	-89.9566
15848.9	313401	-89.7819
10000	508681	-89.9433
6309.58	794593	-89.815
3981.07	1213225	-89.6895
2511.89	1978098	-90.0889
1584.89	3121683	-90.1384
1000	4939906	-89.9995
630.958	7596948	-90.0348
398.107	12344910	-90.2074
251.189	19673160	-90.1694
158.489	30091290	-90.2956
100	48923270	-90.0131
63.0958	77410260	-90.4073
39.8107	122762910	-89.9828
25.1189	187673600	-90.0472
15.849	296370700	-89.8997
10	487771200	-90.1913
6.30958	762689800	-90.0006
3.98108	1188437000	-89.6684
2.51189	1899733000	-89.7496
1.58489	2961955000	-89.2235
1	4630707000	-88.9091
0.630958	7570925000	-88.6099
0.398108	11339820000	-87.613
0.251189	18410640000	-86.8542
0.158489	28208870000	-86.3946
0.1	42453110000	-85.9254
0.063096	67982710000	-85.5503
0.039811	104637500000	-85.3444
0.025119	164480200000	-84.7369
0.015849	267502400000	-83.3983
0.01	402950400000	-82.1458

## Sheet: Sample#2
Frequency (Hz)	| Z | (Ohm)	Phase (Deg)
100000	49757.4	-89.0925
63095.7	81673.6	-89.3696
39810.7	123632	-89.392
25118.9	198908	-89.6409
15848.9	315779	-89.4448
10000	511594	-89.5587
6309.58	796353	-89.3738
3981.07	1220700	-89.377
2511.89	1985588	-89.7518
1584.89	3175443	-89.7098
1000	5033374	-89.6381
630.958	7724057	-89.7287
398.107	12462250	-89.8228
251.189	19728910	-89.8361
158.489	30357280	-89.7784
100	49228420	-89.6333
63.0958	77771840	-89.9311
39.8107	123030720	-89.5719
25.1189	190863400	-89.5857
15.849	297291300	-89.3734
10	488735500	-89.5913
6.30958	762968500	-89.6208
3.98108	1203739000	-89.2517
2.51189	1907001000	-89.3881
1.58489	2966257000	-88.6971
1	4702000000	-88.3734
0.630958	7707889000	-88.033
0.398108	11427520000	-87.2516
0.251189	18569710000	-86.2987
0.158489	28399880000	-85.8589
0.1	42968230000	-85.6192
0.063096	68677480000	-84.9843
0.039811	106109900000	-84.8444
0.025119	165707800000	-84.2531
0.015849	252425600000	-83.0325
0.01	409120700000	-81.8125

## Sheet: Sample#3
Frequency (Hz)	| Z | (Ohm)	Phase (Deg)
100000	48215.4	-89.804
63095.7	78774.6	-90.0097
39810.7	118754	-90.329
25118.9	196132	-90.2691
15848.9	304997	-90.3273
10000	492759	-90.2658
6309.58	785933	-90.1275
3981.07	1179075	-90.1657
2511.89	1949646	-90.5974
1584.89	3016007	-90.5609
1000	4827894	-90.3793
630.958	7570060	-90.3473
398.107	12222930	-90.5689
251.189	18958610	-90.4852
158.489	28975240	-90.6904
100	48057860	-90.3427
63.0958	76892030	-90.8911
39.8107	122705610	-90.3776
25.1189	184456600	-90.6028
15.849	290271400	-90.2893
10	481725000	-90.521
6.30958	735264700	-90.406
3.98108	1161815000	-90.0255
2.51189	1831955000	-90.1907
1.58489	2866399000	-89.6344
1	4616069000	-89.2987
0.630958	7480498000	-88.9099
0.398108	11242070000	-87.9702
0.251189	17810620000	-87.1573
0.158489	28112800000	-86.9118
0.1	41464610000	-86.4092
0.063096	66234100000	-86.086
0.039811	101781200000	-85.9327
0.025119	159097200000	-85.1028
0.015849	246360000000	-83.7879
0.01	396562800000	-82.5684
