# Supplementary material for: On the longevity and inherent hermeticity of silicon-ICs: evaluation of bare-die and PDMS-coated ICs after accelerated aging and implantation studies
Source: Nat Commun. 2025 Jan 2;16:12. doi: 10.1038/s41467-024-55298-4 (PMC11697292; doi:10.1038/s41467-024-55298-4)
Supplement: Supplementary file 4 — Source Data [file 41467_2024_55298_MOESM4_ESM.zip › Source Data/SI/FigS8/M5-PBS/12-month.xlsx]

## Sheet: Sample#1
Frequency (Hz)	| Z | (Ohm)	Phase (Deg)
100000	49049.7	-89.4719
63095.7	77767.5	-89.3736
39810.7	123116	-89.4975
25118.9	194747	-89.5511
15848.9	308305	-89.5791
10000	487696	-89.5592
6309.58	770426	-89.5506
3981.07	1219259	-89.5735
2511.89	1926184	-89.6337
1584.89	3047538	-89.6743
1000	4824748	-89.7022
630.958	7627612	-89.7214
398.107	12082910	-89.7092
251.189	19112940	-89.6622
158.489	30240230	-89.6052
100	47866270	-89.5501
63.0958	75768660	-89.4523
39.8107	119721000	-89.271
25.1189	188875900	-89.0668
15.849	297672800	-88.9118
10	467022500	-88.5247
6.30958	743370100	-87.6248
3.98108	1160247000	-88.7092
2.51189	1822583000	-88.8799
1.58489	2897877000	-88.6387
1	4497233000	-89.0082
0.630958	7201540000	-89.2092
0.398108	11285180000	-88.6822
0.251189	17764770000	-88.0316
0.158489	27972100000	-87.8711
0.1	43856700000	-86.5439
0.063096	69441370000	-85.7734
0.039811	108564200000	-84.0097
0.025119	167883100000	-81.3063
0.015849	256919000000	-78.2613
0.01	378497800000	-74.8854

## Sheet: Sample#2
Frequency (Hz)	| Z | (Ohm)	Phase (Deg)
100000	49339.7	-89.0241
63095.7	79673.5	-89.0122
39810.7	127078	-89.1882
25118.9	203985	-89.0823
15848.9	311409	-89.1843
10000	496912	-88.9709
6309.58	781087	-89.1802
3981.07	1272914	-89.2735
2511.89	1933363	-89.1989
1584.89	3050412	-89.1825
1000	4956929	-89.3224
630.958	7959566	-89.176
398.107	12676350	-89.3294
251.189	19853180	-89.2144
158.489	31132920	-89.1641
100	50109590	-89.2501
63.0958	76495880	-89.1153
39.8107	120710670	-88.9181
25.1189	193744300	-88.6256
15.849	312155400	-88.5892
10	468861800	-88.1401
6.30958	768748200	-87.2634
3.98108	1206820000	-88.3246
2.51189	1906823000	-88.4689
1.58489	2974164000	-88.1124
1	4503307000	-88.6468
0.630958	7466341000	-88.7477
0.398108	11781630000	-88.0939
0.251189	17812070000	-87.5969
0.158489	28861250000	-87.4961
0.1	45285780000	-86.1825
0.063096	70314870000	-85.4286
0.039811	112667700000	-83.6097
0.025119	172634500000	-80.7979
0.015849	267765900000	-77.7695
0.01	390957700000	-74.3936

## Sheet: Sample#3
Frequency (Hz)	| Z | (Ohm)	Phase (Deg)
100000	48979.7	-89.8516
63095.7	76836.5	-89.7903
39810.7	118121	-89.9142
25118.9	189774	-90.0056
15848.9	300074	-89.9637
10000	465291	-89.9646
6309.58	732193	-89.9256
3981.07	1187931	-89.8996
2511.89	1862139	-89.9785
1584.89	3035854	-90.0004
1000	4654565	-90.068
630.958	7456106	-90.2669
398.107	12036450	-90.2546
251.189	18905280	-90.1622
158.489	29196250	-90.097
100	46714250	-89.9205
63.0958	74742210	-89.7524
39.8107	117818560	-89.7795
25.1189	184913700	-89.4001
15.849	287360200	-89.4203
10	457908200	-88.8473
6.30958	727928700	-87.9737
3.98108	1156903000	-89.1039
2.51189	1782596000	-89.2645
1.58489	2754617000	-88.9449
1	4312647000	-89.3832
0.630958	6939425000	-89.7092
0.398108	10919980000	-89.027
0.251189	17172330000	-88.3931
0.158489	26775490000	-88.3399
0.1	42944500000	-87.1208
0.063096	69119020000	-86.1143
0.039811	103907000000	-84.3255
0.025119	164336700000	-81.636
0.015849	245173600000	-78.709
0.01	361395600000	-75.2187
