# Supplementary material for: On the longevity and inherent hermeticity of silicon-ICs: evaluation of bare-die and PDMS-coated ICs after accelerated aging and implantation studies
Source: Nat Commun. 2025 Jan 2;16:12. doi: 10.1038/s41467-024-55298-4 (PMC11697292; doi:10.1038/s41467-024-55298-4)
Supplement: Supplementary file 4 — Source Data [file 41467_2024_55298_MOESM4_ESM.zip › Source Data/SI/FigS8/M5-PBS/0-month.xlsx]

## Sheet: Sample#1
Frequency (Hz)	| Z | (Ohm)	Phase (Deg)
100000	49557.4	-89.4979
63095.7	80472.6	-89.6726
39810.7	123262	-89.9802
25118.9	197268	-89.9566
15848.9	313401	-89.7819
10000	508681	-89.9433
6309.58	794593	-89.815
3981.07	1213225	-89.6895
2511.89	1978098	-90.0889
1584.89	3121683	-90.1384
1000	4939906	-89.9995
630.958	7596948	-90.0348
398.107	12344910	-90.2074
251.189	19673160	-90.1694
158.489	30091290	-90.2956
100	48923270	-90.0131
63.0958	77410260	-90.4073
39.8107	122762910	-89.9828
25.1189	187673600	-90.0472
15.849	296370700	-89.8997
10	487771200	-90.1913
6.30958	762689800	-90.0006
3.98108	1188437000	-89.6684
2.51189	1899733000	-89.7496
1.58489	2961955000	-89.2235
1	4630707000	-88.9091
0.630958	7570925000	-88.6099
0.398108	11339820000	-87.613
0.251189	18410640000	-86.8542
0.158489	28208870000	-86.3946
0.1	42453110000	-85.9254
0.063096	67982710000	-85.5503
0.039811	104637500000	-85.3444
0.025119	164480200000	-84.7369
0.015849	251502400000	-83.3983
0.01	402950400000	-82.1458

## Sheet: Sample#2
Frequency (Hz)	| Z | (Ohm)	Phase (Deg)
100000	48502.4	-88.6191
63095.7	74396.6	-88.6491
39810.7	117203	-88.9648
25118.9	187938	-88.9585
15848.9	299916	-88.9031
10000	473043	-88.6229
6309.58	729979	-88.7189
3981.07	1158121	-88.6297
2511.89	1888558	-88.9134
1584.89	2910333	-88.827
1000	4711207	-89.0351
630.958	7396891	-89.1486
398.107	11914970	-89.0792
251.189	18525600	-88.7897
158.489	29252090	-89.1445
100	45503740	-89.1476
63.0958	73212530	-88.9724
39.8107	116443480	-89.1664
25.1189	177684000	-89.1199
15.849	287014800	-89.0833
10	453682400	-88.7093
6.30958	714356900	-88.9408
3.98108	1143766000	-88.6275
2.51189	1839845000	-88.321
1.58489	2840618000	-87.9514
1	4594374000	-88.0009
0.630958	6995613000	-87.404
0.398108	10820020000	-86.5675
0.251189	17298070000	-85.6376
0.158489	26900320000	-85.2839
0.1	41401820000	-84.8585
0.063096	63579920000	-84.5489
0.039811	98411800000	-84.2916
0.025119	159746400000	-83.8005
0.015849	241133700000	-82.2711
0.01	377792200000	-81.0041

## Sheet: Sample#3
Frequency (Hz)	| Z | (Ohm)	Phase (Deg)
100000	49006.4	-89.0273
63095.7	77798.6	-89.2644
39810.7	123103	-89.3648
25118.9	194640	-89.3933
15848.9	308136	-89.3737
10000	486821	-89.3372
6309.58	767927	-89.2594
3981.07	1212594	-89.2854
2511.89	1911998	-89.3482
1584.89	3019449	-89.4241
1000	4774913	-89.5057
630.958	7544411	-89.5697
398.107	11940980	-89.5921
251.189	18878630	-89.5897
158.489	29847800	-89.5939
100	47224180	-89.592
63.0958	74730010	-89.6073
39.8107	118190800	-89.5788
25.1189	186923200	-89.5409
15.849	295544500	-89.4956
10	467342200	-89.4366
6.30958	738929500	-89.3448
3.98108	1169151000	-89.0623
2.51189	1845351000	-89.0353
1.58489	2912967000	-88.7357
1	4596703000	-88.4091
0.630958	7222276000	-87.8692
0.398108	11321230000	-87.1829
0.251189	17660930000	-86.4376
0.158489	27393300000	-85.7049
0.1	42346600000	-85.399
0.063096	65663130000	-85.0308
0.039811	102338500000	-84.8249
0.025119	160111100000	-84.3068
0.015849	251382200000	-82.9728
0.01	393284600000	-80.5305
