# Supplementary material for: On the longevity and inherent hermeticity of silicon-ICs: evaluation of bare-die and PDMS-coated ICs after accelerated aging and implantation studies
Source: Nat Commun. 2025 Jan 2;16:12. doi: 10.1038/s41467-024-55298-4 (PMC11697292; doi:10.1038/s41467-024-55298-4)
Supplement: Supplementary file 4 — Source Data [file 41467_2024_55298_MOESM4_ESM.zip › Source Data/SI/FigS8/M3-PBS/6-month.xlsx]

## Sheet: Sample#1
Frequency (Hz)	| Z | (Ohm)	Phase (Deg)
100000	44935.5	-89.23
63095.7	71305.2	-89.4574
39810.7	112956	-89.6184
25118.9	178761	-89.707
15848.9	283260	-89.7005
10000	448365	-89.7366
6309.58	709511	-89.7238
3981.07	1124102	-89.7471
2511.89	1776777	-89.7922
1584.89	2813589	-89.8401
1000	4457953	-89.8617
630.958	7050785	-89.8969
398.107	11177500	-89.9084
251.189	17695820	-89.9082
158.489	28019270	-89.9069
100	44411400	-89.9243
63.0958	70381820	-89.935
39.8107	111461900	-89.9328
25.1189	176561400	-89.9184
15.849	279926900	-89.8932
10	443068500	-89.9374
6.30958	702234600	-89.9437
3.98108	1111592000	-89.8744
2.51189	1762550000	-89.7921
1.58489	2788313000	-89.7547
1	4420215000	-89.8565
0.630958	6984180000	-89.6665
0.398108	11056210000	-89.6384
0.251189	17515270000	-89.5029
0.158489	27661350000	-89.3418
0.1	43738840000	-89.0931
0.063096	69246570000	-88.9336
0.039811	109355600000	-88.5821
0.025119	172098300000	-88.0384
0.015849	376857400000	-87.2326
0.01	614879200000	-85.9621

## Sheet: Sample#2
Frequency (Hz)	| Z | (Ohm)	Phase (Deg)
100000	46754.5	-88.9143
63095.7	72552.2	-88.9959
39810.7	113500	-89.248
25118.9	185214	-89.3456
15848.9	292769	-89.3672
10000	450976	-89.3256
6309.58	717688	-89.2953
3981.07	1136890	-89.2114
2511.89	1793239	-89.316
1584.89	2961704	-89.3483
1000	4581435	-89.4913
630.958	7289045	-89.2969
398.107	11700199	-89.3727
251.189	18470857	-89.3313
158.489	29144059	-89.5735
100	44795734	-89.6213
63.0958	71037596	-89.6053
39.8107	111562859	-89.6328
25.1189	177824394	-89.6059
15.849	286790173	-89.4386
10	449088958	-89.5149
6.30958	718464926	-89.4173
3.98108	1146308379	-89.3744
2.51189	1836931816	-89.2152
1.58489	2912136805	-89.2785
1	4627925379	-89.3647
0.630958	7176768017	-89.1747
0.398108	11704922417	-89.2936
0.251189	18348947100	-89.158
0.158489	29155635800	-88.9006
0.1	46039291148	-88.7806
0.063096	70836687367	-88.6243
0.039811	115785465814	-88.2117
0.025119	178472320015	-87.53
0.015849	387237200536	-86.8479
0.01	629824706466	-87.5823
