# Supplementary material for: On the longevity and inherent hermeticity of silicon-ICs: evaluation of bare-die and PDMS-coated ICs after accelerated aging and implantation studies
Source: Nat Commun. 2025 Jan 2;16:12. doi: 10.1038/s41467-024-55298-4 (PMC11697292; doi:10.1038/s41467-024-55298-4)
Supplement: Supplementary file 4 — Source Data [file 41467_2024_55298_MOESM4_ESM.zip › Source Data/SI/FigS8/M3-PBS/12-month.xlsx]

## Sheet: Sample#1
Frequency (Hz)	| Z | (Ohm)	Phase (Deg)
100000	44935.5	-89.23
63095.7	71305.2	-89.4574
39810.7	112956	-89.6184
25118.9	178761	-89.707
15848.9	283260	-89.7005
10000	448365	-89.7366
6309.58	709511	-89.7238
3981.07	1124102	-89.7471
2511.89	1776777	-89.7922
1584.89	2813589	-89.8401
1000	4457953	-89.8617
630.958	7050785	-89.8969
398.107	11177500	-89.9084
251.189	17695820	-89.9082
158.489	28019270	-89.9069
100	44411400	-89.9243
63.0958	70381820	-89.935
39.8107	111461900	-89.9328
25.1189	176561400	-89.9184
15.849	279926900	-89.8932
10	443068500	-89.9374
6.30958	702234600	-89.9437
3.98108	1111592000	-89.8744
2.51189	1762550000	-89.7921
1.58489	2788313000	-89.7547
1	4420215000	-89.8565
0.630958	6984180000	-89.6665
0.398108	11056210000	-89.6384
0.251189	17515270000	-89.5029
0.158489	27661350000	-89.3418
0.1	43738840000	-89.0931
0.063096	69246570000	-88.9336
0.039811	109355600000	-88.5821
0.025119	172098300000	-88.0384
0.015849	376857400000	-87.2326
0.01	614879200000	-85.9621
100000	44318.2	-89.2195
63095.7	70278.3	-89.4141
39810.7	111246	-89.5227
25118.9	176053	-89.5783
15848.9	278882	-89.6034
10000	440834	-89.603
6309.58	697433	-89.5803
3981.07	1103913	-89.6084
2511.89	1744345	-89.6526
1584.89	2759011	-89.6932
1000	4367859	-89.7434
630.958	6906932	-89.8177
398.107	10943940	-89.8519
251.189	17324350	-89.8738
158.489	27434160	-89.8915
100	43461820	-89.9136
63.0958	68909810	-89.9468
39.8107	109168700	-89.9513
25.1189	172928100	-89.9436
15.849	274197900	-89.9771
10	433867300	-89.9196
6.30958	688522100	-90.0009
3.98108	1091764000	-89.9909
2.51189	1725824000	-89.9217
1.58489	2736308000	-89.9691
1	4339475000	-89.8147
0.630958	6854592000	-89.7051
0.398108	10894690000	-90.0861
0.251189	17286180000	-89.9402
0.158489	27310480000	-90.0488
0.1	43390790000	-90.5984
0.063096	68817780000	-90.9067
0.039811	109731500000	-91.644
0.025119	173462400000	-92.107
0.015849	265948600000	-89.915
0.01	421144600000	-90.6535

## Sheet: Sample#2
Frequency (Hz)	| Z | (Ohm)	Phase (Deg)
100000	45225.5	-88.7755
63095.7	73502.2	-88.9401
39810.7	119038	-89.2338
25118.9	179715	-89.3174
15848.9	292618	-89.2719
10000	473539	-89.2527
6309.58	735346	-89.3392
3981.07	1188567	-89.4313
2511.89	1858761	-89.3377
1584.89	2956376	-89.521
1000	4535887	-89.4507
630.958	7274167	-89.5171
398.107	11400665	-89.3821
251.189	18561219	-89.5712
158.489	28129323	-89.6069
100	44856881	-89.3474
63.0958	73814371	-89.4265
39.8107	116372191	-89.5919
25.1189	185198496	-89.4266
15.849	292048305	-89.3759
10	465798235	-89.5926
6.30958	710484970	-89.3982
3.98108	1141284098	-89.5215
2.51189	1840269030	-89.3233
1.58489	2913534962	-89.3199
1	4602808727	-89.3393
0.630958	7323930527	-89.3256
0.398108	11230123911	-89.2896
0.251189	17646271798	-89.0743
0.158489	27962224787	-89.0357
0.1	44853082424	-88.7035
0.063096	72043710988	-88.5678
0.039811	111284023232	-88.2663
0.025119	178212896090	-87.4829
0.015849	377887801629	-86.9233
0.01	631306333187	-85.3621
100000	44798.2	-88.758
63095.7	74409.3	-89.0844
39810.7	115584	-89.2134
25118.9	177409	-89.1558
15848.9	284869	-89.1867
10000	454349	-89.0946
6309.58	735938	-89.1907
3981.07	1167595	-89.2188
2511.89	1755399	-89.2629
1584.89	2906109	-89.3182
1000	4403035	-89.3986
630.958	7216829	-89.2914
398.107	11481082	-89.5327
251.189	17972478	-89.4629
158.489	28067398	-89.3997
100	43666281	-89.5339
63.0958	69560203	-89.5897
39.8107	113067219	-89.5566
25.1189	173690884	-89.4891
15.849	277533838	-89.5771
10	437188410	-89.5141
6.30958	724881199	-89.5393
3.98108	1131686198	-89.6683
2.51189	1764343993	-89.453
1.58489	2886952691	-89.5004
1	4474119756	-89.4147
0.630958	6967544573	-89.2884
0.398108	11072745923	-89.6807
0.251189	18020936363	-89.5556
0.158489	28091358546	-89.6322
0.1	45452906220	-90.1297
0.063096	69412971378	-90.3512
0.039811	113406637936	-91.2092
0.025119	175898619332	-91.5301
0.015849	273143503454	-89.4463
0.01	425897695389	-90.1272
