# Supplementary material for: On the longevity and inherent hermeticity of silicon-ICs: evaluation of bare-die and PDMS-coated ICs after accelerated aging and implantation studies
Source: Nat Commun. 2025 Jan 2;16:12. doi: 10.1038/s41467-024-55298-4 (PMC11697292; doi:10.1038/s41467-024-55298-4)
Supplement: Supplementary file 4 — Source Data [file 41467_2024_55298_MOESM4_ESM.zip › Source Data/SI/FigS8/M3-PBS/0-month.xlsx]

## Sheet: Sample#1
Frequency (Hz)	| Z | (Ohm)	Phase (Deg)
100000	46325.3	-88.981
63095.7	73432.3	-89.3305
39810.7	116282	-89.5534
25118.9	184106	-89.704
15848.9	291901	-89.7787
10000	462257	-89.8409
6309.58	732410	-89.8538
3981.07	1161032	-89.903
2511.89	1836569	-89.9259
1584.89	2909382	-89.9451
1000	4612608	-89.9262
630.958	7301594	-89.9797
398.107	11578250	-89.977
251.189	18336190	-89.9597
158.489	29040120	-89.9564
100	46018050	-89.9671
63.0958	72971430	-89.9532
39.8107	115594000	-89.9308
25.1189	183117600	-89.9197
15.849	289729500	-89.921
10	458669500	-89.8593
6.30958	727971500	-89.8903
3.98108	1153517000	-89.8247
2.51189	1824428000	-89.7894
1.58489	2887780000	-89.7538
1	4577395000	-89.547
0.630958	7223212000	-89.6133
0.398108	11358480000	-89.6218
0.251189	18044870000	-89.4513
0.158489	28653870000	-88.9498
0.1	45083750000	-88.6473
0.063096	71688640000	-88.1089
0.039811	115085700000	-89.0439
0.025119	189623100000	-88.2372
0.015849	301474700000	-88.6667
0.01	433590000000	-89.0314

## Sheet: Sample#2
Frequency (Hz)	| Z | (Ohm)	Phase (Deg)
100000	47212.3	-88.5524
63095.7	74967.3	-89.0008
39810.7	120910	-88.9652
25118.9	194037	-89.2692
15848.9	303825	-89.4084
10000	486709	-89.4563
6309.58	753950	-89.419
3981.07	1227212	-89.403
2511.89	1943864	-89.6259
1584.89	2969670	-89.6225
1000	4674896	-89.5558
630.958	7545497	-89.6226
398.107	12217589	-89.4413
251.189	19284699	-89.6567
158.489	29689075	-89.6373
100	48418392	-89.5505
63.0958	75004449	-89.6374
39.8107	118830545	-89.5198
25.1189	190446792	-89.6135
15.849	293233737	-89.5876
10	477568240	-89.5593
6.30958	763971278	-89.3448
3.98108	1212291345	-89.3631
2.51189	1851021812	-89.244
1.58489	3012529805	-89.3253
1	4806002372	-89.2345
0.630958	7571867786	-89.2133
0.398108	11713977973	-89.1046
0.251189	18662825325	-89.1452
0.158489	29455402981	-88.5021
0.1	46202075205	-88.2814
0.063096	74298910763	-87.8059
0.039811	118516970659	-88.6214
0.025119	197145279497	-87.9247
0.015849	308606851612	-88.2319
0.01	451953967701	-88.5836
