# Supplementary material for: On the longevity and inherent hermeticity of silicon-ICs: evaluation of bare-die and PDMS-coated ICs after accelerated aging and implantation studies
Source: Nat Commun. 2025 Jan 2;16:12. doi: 10.1038/s41467-024-55298-4 (PMC11697292; doi:10.1038/s41467-024-55298-4)
Supplement: Supplementary file 4 — Source Data [file 41467_2024_55298_MOESM4_ESM.zip › Source Data/SI/FigS8/M3-IDC/6-month.xlsx]

## Sheet: Sample#1
Frequency (Hz)	| Z | (Ohm)	Phase (Deg)
100000	24024.3	-89.3518
63095.7	38147.3	-89.6271
39810.7	60434.1	-89.7417
25118.9	95754.7	-89.8191
15848.9	151902	-89.8483
10000	240502	-89.8778
6309.58	380965	-89.8404
3981.07	603996	-89.8598
2511.89	955091	-89.8866
1584.89	1513133	-89.8912
1000	2397975	-89.9093
630.958	3793984	-89.9242
398.107	6015719	-89.9128
251.189	9524074	-89.8809
158.489	15078930	-89.8561
100	23886830	-89.8124
63.0958	37826390	-89.81
39.8107	59858480	-89.7985
25.1189	94696700	-89.8002
15.849	149908700	-89.7994
10	237218000	-89.8193
6.30958	375970400	-89.8498
3.98108	596054900	-89.8934
2.51189	942927000	-89.8373
1.58489	1493605000	-89.7944
1	2368009000	-89.7875
0.630958	3746656000	-89.7382
0.398108	5918770000	-89.6661
0.251189	9370507000	-89.714
0.158489	14832030000	-89.625
0.1	23550650000	-89.5588
0.063096	37766270000	-89.8879
0.039811	58771720000	-89.6902
0.025119	93076710000	-89.4403
0.015849	146576800000	-89.6619
0.01	268982600000	-89.0955

## Sheet: Sample#2
Frequency (Hz)	| Z | (Ohm)	Phase (Deg)
100000	25061.3	-89.17
63095.7	38998.3	-89.4453
39810.7	62562.1	-89.5417
25118.9	99359.7	-89.6839
15848.9	156784	-89.6044
10000	247393	-89.724
6309.58	386004	-89.0712
3981.07	624110	-89.7189
2511.89	996703	-89.6739
1584.89	1513206	-89.6871
1000	2439467	-89.7811
630.958	3907633	-89.7242
398.107	6244811	-89.6689
251.189	9608010	-89.7439
158.489	15827330	-89.5335
100	24821560	-89.1458
63.0958	39081550	-89.6375
39.8107	60977080	-89.6616
25.1189	95322600	-89.6982
15.849	152306400	-89.5137
10	245395600	-89.5415
6.30958	377198400	-89.6059
3.98108	603927700	-89.5809
2.51189	947752000	-88.1706
1.58489	1526081000	-89.6495
1	2409329000	-89.4934
0.630958	3931183000	-89.5953
0.398108	6097749000	-89.3213
0.251189	9715740000	-89.5385
0.158489	15387810000	-89.5175
0.1	23597800000	-89.3736
0.063096	38016510000	-89.7826
0.039811	61521050000	-89.5636
0.025119	95004100000	-88.3291
0.015849	152160800000	-88.4119
0.01	282376700000	-88.926

## Sheet: Sample#3
Frequency (Hz)	| Z | (Ohm)	Phase (Deg)
100000	23509.3	-89.5518
63095.7	37722.3	-89.7884
39810.7	58783.1	-89.9304
25118.9	94271.7	-89.983
15848.9	150740	-90.0122
10000	235076	-90.5445
6309.58	380659	-90.019
3981.07	590420	-89.9968
2511.89	920811	-90.0994
1584.89	1472805	-90.0872
1000	2391781	-91.1593
630.958	3779224	-90.0558
398.107	5719838	-90.2354
251.189	9178562	-93.2142
158.489	14682760	-89.9625
100	22821940	-89.9819
63.0958	36312050	-90.2645
39.8107	59303300	-89.9946
25.1189	90497200	-90.8002
15.849	143435900	-90.5686
10	235406200	-89.9526
6.30958	375172600	-90.1831
3.98108	588115300	-90.0083
2.51189	908153000	-90.0068
1.58489	1481720000	-89.9055
1	2354848000	-91.0375
0.630958	3579346000	-89.9342
0.398108	5745221000	-99.6661
0.251189	9234160000	-89.9842
0.158489	14767750000	-89.725
0.1	22829980000	-90.4678
0.063096	36169030000	-90.2725
0.039811	57865430000	-90.1902
0.025119	91425700000	-89.5423
0.015849	143238300000	-91.3285
0.01	266275700000	-89.3038
