# Supplementary material for: On the longevity and inherent hermeticity of silicon-ICs: evaluation of bare-die and PDMS-coated ICs after accelerated aging and implantation studies
Source: Nat Commun. 2025 Jan 2;16:12. doi: 10.1038/s41467-024-55298-4 (PMC11697292; doi:10.1038/s41467-024-55298-4)
Supplement: Supplementary file 4 — Source Data [file 41467_2024_55298_MOESM4_ESM.zip › Source Data/SI/FigS8/M3-IDC/12-month.xlsx]

## Sheet: Sample#1
Frequency (Hz)	| Z | (Ohm)	Phase (Deg)
100000	25236.2	-89.4915
63095.7	40052.2	-89.6731
39810.7	63467.3	-89.7779
25118.9	100501	-89.8539
15848.9	159418	-89.8991
10000	252458	-89.919
6309.58	400319	-89.9031
3981.07	634999	-89.9199
2511.89	1004673	-89.9393
1584.89	1591666	-89.9402
1000	2522885	-89.9459
630.958	3994475	-89.9625
398.107	6335016	-89.9544
251.189	10025910	-89.9279
158.489	15879250	-89.908
100	25160490	-89.8694
63.0958	39880370	-89.8515
39.8107	63151700	-89.7972
25.1189	99904200	-89.7391
15.849	158082800	-89.6699
10	249890600	-89.6344
6.30958	395554900	-89.6141
3.98108	626455000	-89.5396
2.51189	987595400	-89.6382
1.58489	1563698000	-89.6508
1	2475856000	-89.6418
0.630958	3911520000	-89.6398
0.398108	6190986000	-89.5843
0.251189	9799214000	-89.4972
0.158489	15489140000	-89.4335
0.1	24448010000	-89.4675
0.063096	38734630000	-89.3846
0.039811	60998850000	-89.1816
0.025119	96979020000	-89.0738
0.015849	151954500000	-89.3403
0.01	239390800000	-89.0714

## Sheet: Sample#2
Frequency (Hz)	| Z | (Ohm)	Phase (Deg)
100000	25749.2	-89.3276
63095.7	40784.2	-87.6731
39810.7	64306.3	-89.433
25118.9	101331	-89.3539
15848.9	160192	-89.6213
10000	254740	-89.818
6309.58	413600	-89.7622
3981.07	647353	-89.7917
2511.89	1027409	-89.8004
1584.89	1638635	-89.8338
1000	2542696	-89.7793
630.958	4080794	-89.7664
398.107	6542367	-89.8353
251.189	10067421	-89.8013
158.489	16195290	-89.7326
100	26229460	-88.8694
63.0958	41543180	-88.6015
39.8107	63595930	-87.7972
25.1189	102271200	-89.5119
15.849	163697700	-89.3128
10	253075400	-89.4955
6.30958	395646000	-89.3509
3.98108	631237900	-88.6305
2.51189	1002312000	-88.2096
1.58489	1585621000	-89.5119
1	2477724000	-89.5408
0.630958	4071621000	-89.3172
0.398108	6405984000	-89.4304
0.251189	10017460000	-89.3385
0.158489	15713510000	-88.5244
0.1	25339110000	-87.8008
0.063096	39595990000	-89.0815
0.039811	63114540000	-88.6552
0.025119	97537100000	-88.9602
0.015849	158004800000	-89.2279
0.01	249940000000	-88.8441

## Sheet: Sample#3
Frequency (Hz)	| Z | (Ohm)	Phase (Deg)
100000	24031.2	-89.6285
63095.7	39928.2	-89.9003
39810.7	62461.3	-89.963
25118.9	96847.7	-90.0152
15848.9	155813	-90.1932
10000	249266	-90.0254
6309.58	400214	-90.0918
3981.07	605647	-91.3485
2511.89	955144	-90.1774
1584.89	1558607	-90.0851
1000	2453737	-90.1183
630.958	3914508	-90.1319
398.107	6258407	-90.1268
251.189	9533156	-90.1453
158.489	15407340	-90.0572
100	24520710	-89.9857
63.0958	39596950	-90.0438
39.8107	60240730	-90.0472
25.1189	96978900	-89.9475
15.849	151241900	-99.6699
10	242576700	-89.957
6.30958	379572300	-89.7277
3.98108	617748500	-89.8174
2.51189	982276000	-90.1382
1.58489	1510409000	-89.8508
1	2367471000	-89.7623
0.630958	3738214000	-89.8482
0.398108	6188518000	-89.9291
0.251189	9389140000	-89.5993
0.158489	15475550000	-89.5785
0.1	23739120000	-91.9675
0.063096	37228650000	-89.56
0.039811	58121020000	-89.2816
0.025119	95302100000	-89.4585
0.015849	149687000000	-89.5042
0.01	229597300000	-89.2084
