# Supplementary material for: On the longevity and inherent hermeticity of silicon-ICs: evaluation of bare-die and PDMS-coated ICs after accelerated aging and implantation studies
Source: Nat Commun. 2025 Jan 2;16:12. doi: 10.1038/s41467-024-55298-4 (PMC11697292; doi:10.1038/s41467-024-55298-4)
Supplement: Supplementary file 4 — Source Data [file 41467_2024_55298_MOESM4_ESM.zip › Source Data/SI/FigS8/M3-IDC/0-month.xlsx]

## Sheet: Sample#1
Frequency (Hz)	| Z | (Ohm)	Phase (Deg)
100000	27888	-86.433
63095.7	45344.2	-88.053
39810.7	72523.8	-88.7926
25118.9	115270	-89.2145
15848.9	182944	-89.4874
10000	289834	-89.6556
6309.58	459274	-89.7761
3981.07	728266	-89.8505
2511.89	1152524	-89.8976
1584.89	1826545	-89.9349
1000	2895304	-89.9441
630.958	4577419	-89.8953
398.107	7262823	-89.9442
251.189	11506000	-89.9441
158.489	18229440	-89.943
100	28886490	-89.9172
63.0958	45778480	-89.9077
39.8107	72512130	-89.8889
25.1189	114825300	-89.8745
15.849	181876000	-89.846
10	287870900	-89.8322
6.30958	456001700	-89.834
3.98108	723184700	-89.8261
2.51189	1143673000	-89.8277
1.58489	1809822000	-89.82
1	2865045000	-89.8541
0.630958	4530760000	-89.8393
0.398108	7186117000	-89.9424
0.251189	11362180000	-88.3207
0.158489	18088110000	-89.467
0.1	28695200000	-89.7258
0.063096	45382770000	-89.5322
0.039811	72512080000	-89.3467
0.025119	115717100000	-89.017
0.015849	170603300000	-88.9858
0.01	269792800000	-89.0218

## Sheet: Sample#2
Frequency (Hz)	| Z | (Ohm)	Phase (Deg)
100000	28720	-85.8774
63095.7	45527.2	-87.9196
39810.7	73306.8	-88.5362
25118.9	117862	-89.0391
15848.9	186065	-88.9611
10000	290213	-89.3526
6309.58	461766	-89.4536
3981.07	760447	-88.6839
2511.89	1171191	-89.7945
1584.89	1848944	-89.8129
1000	2939640	-89.6215
630.958	4626605	-89.5107
398.107	7616945	-89.4897
251.189	12058840	-89.8377
158.489	18525090	-89.7891
100	29817270	-89.8141
63.0958	46257230	-89.7259
39.8107	76026320	-89.7699
25.1189	118548800	-89.4899
15.849	189518600	-89.6286
10	295041500	-89.7322
6.30958	470274500	-89.5399
3.98108	748380200	-89.3716
2.51189	1153861000	-89.5777
1.58489	1887935000	-89.708
1	2896557000	-89.7171
0.630958	4643355000	-89.6541
0.398108	7264681000	-88.6924
0.251189	11504630000	-87.4116
0.158489	18713870000	-89.3583
0.1	29688180000	-89.572
0.063096	46237900000	-88.8179
0.039811	72965590000	-89.2134
0.025119	116666500000	-88.3027
0.015849	177970300000	-88.7897
0.01	276147500000	-88.9107

## Sheet: Sample#3
Frequency (Hz)	| Z | (Ohm)	Phase (Deg)
100000	26672	-86.7413
63095.7	43345.2	-88.2571
39810.7	71733.8	-88.9565
25118.9	109517	-89.7701
15848.9	174245	-89.6011
10000	276958	-90.2439
6309.58	452962	-89.9648
3981.07	717497	-90.2672
2511.89	1145463	-90.4858
1584.89	1777952	-90.0798
1000	2780611	-90.1259
630.958	4513318	-90.0187
398.107	7093595	-90.1768
251.189	11237650	-90.054
158.489	17558210	-90.0945
100	28423210	-90.1172
63.0958	45429460	-90.0801
39.8107	70318580	-90.1063
25.1189	112253200	-94.8745
15.849	174807100	-90.1686
10	286100600	-90.4204
6.30958	442272600	-89.9382
3.98108	698431700	-89.9849
2.51189	1142101000	-90.0405
1.58489	1755873000	-90.0328
1	2765422000	-90.0208
0.630958	4416365000	-90.0354
0.398108	7065923000	-90.327
0.251189	10942910000	-88.4259
0.158489	18035520000	-89.5746
0.1	27845660000	-89.8871
0.063096	44433960000	-89.6638
0.039811	70122460000	-89.6693
0.025119	111660600000	-89.1619
0.015849	166258300000	-89.2184
0.01	260757800000	-89.4064
