# Supplementary material for: On the longevity and inherent hermeticity of silicon-ICs: evaluation of bare-die and PDMS-coated ICs after accelerated aging and implantation studies
Source: Nat Commun. 2025 Jan 2;16:12. doi: 10.1038/s41467-024-55298-4 (PMC11697292; doi:10.1038/s41467-024-55298-4)
Supplement: Supplementary file 4 — Source Data [file 41467_2024_55298_MOESM4_ESM.zip › Source Data/SI/FigS8/M6-IDC/6-month.xlsx]

## Sheet: Sample#1
Frequency (Hz)	| Z | (Ohm)	Phase (Deg)
100000	35442.4	-89.9547
63095.7	56990.7	-90.0718
39810.7	90273.9	-90.1221
25118.9	143295	-90.1761
15848.9	226995	-90.1702
10000	359759	-90.3412
6309.58	569317	-90.2444
3981.07	902432	-90.2842
2511.89	1428095	-90.2224
1584.89	2.26186e+06	-90.1869
1000	3.58353e+06	-90.2781
630.958	5.66896e+06	-90.4353
398.107	8984270	-90.2587
251.189	14218680	-90.4265
158.489	22510620	-90.2359
100	35664360	-90.4442
63.0958	56450190	-90.452
39.8107	89378660	-90.4245
25.1189	141551000	-90.311
15.849	224275100	-90.2953
10	355115200	-90.307
6.30958	562701100	-90.2731
3.98108	893572000	-90.3303
2.51189	1411625000	-90.3294
1.58489	2238439000	-90.5357
1	3556328000	-90.4882
0.630958	5608910000	-90.307
0.398108	8895030000	-90.1879
0.251189	14051950000	-90.2039
0.158489	22133180000	-90.5036
0.1	35213830000	-89.7988
0.063096	55848030000	-89.5831
0.039811	88987400000	-89.9941
0.025119	136371600000	-89.4722
0.015849	214554100000	-88.8106
0.01	358349900000	-89.0446

## Sheet: Sample#2
Frequency (Hz)	| Z | (Ohm)	Phase (Deg)
100000	35990.4	-89.4112
63095.7	58128.7	-89.3472
39810.7	92616.9	-89.1221
25118.9	143730	-89.3428
15848.9	230148	-89.4455
10000	368746	-89.8412
6309.58	574202	-89.6762
3981.07	912204	-89.7634
2511.89	1449106	-89.6669
1584.89	2.29625e+06	-89.5459
1000	3.65439e+06	-89.5428
630.958	5.67455e+06	-89.9198
398.107	9151700	-89.6177
251.189	14288280	-89.5006
158.489	23086880	-89.6741
100	36397120	-89.9065
63.0958	56566230	-89.9085
39.8107	91729200	-89.7579
25.1189	143319000	-89.6532
15.849	228855500	-89.678
10	355579800	-89.6897
6.30958	577613000	-89.4666
3.98108	899216000	-89.4531
2.51189	1451994000	-89.8294
1.58489	2293919000	-89.9544
1	3624818000	-89.8553
0.630958	5710415000	-89.6576
0.398108	9084320000	-89.2951
0.251189	14057530000	-89.3564
0.158489	22290100000	-89.9601
0.1	35600690000	-89.2035
0.063096	56578990000	-88.7766
0.039811	89304600000	-89.1012
0.025119	140111200000	-88.9514
0.015849	219798100000	-88.2154
0.01	365262100000	-88.2249

## Sheet: Sample#3
Frequency (Hz)	| Z | (Ohm)	Phase (Deg)
100000	34963.4	-90.5797
63095.7	55726.7	-90.5769
39810.7	89393.9	-90.9555
25118.9	142287	-90.9114
15848.9	224729	-90.9164
10000	351270	-90.8514
6309.58	563775	-91.0257
3981.07	895452	-90.9509
2511.89	1414150	-90.9577
1584.89	2.25426e+06	-90.7683
1000	3.54346e+06	-91.2215
630.958	5.57682e+06	-91.3125
398.107	8966700	-90.7689
251.189	14016030	-91.4069
158.489	22486010	-90.8041
100	35170100	-91.3876
63.0958	55147080	-91.0693
39.8107	88220980	-91.1492
25.1189	137695600	-91.2039
15.849	221556400	-90.8272
10	349943800	-91.2504
6.30958	553053900	-91.2346
3.98108	867429000	-91.2737
2.51189	1391826000	-91.0647
1.58489	2194569000	-91.1768
1	3498141000	-91.0629
0.630958	5458841000	-90.9167
0.398108	8754670000	-91.1683
0.251189	13783400000	-90.7358
0.158489	22074600000	-91.0918
0.1	34544360000	-90.3543
0.063096	55297040000	-90.2003
0.039811	87108700000	-90.6351
0.025119	133519400000	-90.3494
0.015849	213594400000	-89.754
0.01	348488700000	-89.5765
