# Supplementary material for: On the longevity and inherent hermeticity of silicon-ICs: evaluation of bare-die and PDMS-coated ICs after accelerated aging and implantation studies
Source: Nat Commun. 2025 Jan 2;16:12. doi: 10.1038/s41467-024-55298-4 (PMC11697292; doi:10.1038/s41467-024-55298-4)
Supplement: Supplementary file 4 — Source Data [file 41467_2024_55298_MOESM4_ESM.zip › Source Data/SI/FigS8/M6-IDC/12-month.xlsx]

## Sheet: Sample#1
Frequency (Hz)	| Z | (Ohm)	Phase (Deg)
100000	38482.6	-89.1055
63095.7	61075.4	-89.2513
39810.7	96148.1	-89.2002
25118.9	151947	-89.417
15848.9	250618	-89.1249
10000	394218	-89.1388
6309.58	602478	-89.3302
3981.07	983283	-89.3611
2511.89	1566397	-89.2916
1584.89	2445833	-89.3443
1000	3785945	-89.2245
630.958	6150689	-89.3466
398.107	9834244	-89.5225
251.189	15349770	-89.4203
158.489	24895690	-89.3122
100	38414700	-89.3979
63.0958	60772420	-89.1724
39.8107	99718350	-89.4923
25.1189	152946100	-89.1049
15.849	246505700	-89.3808
10	380854100	-89.086
6.30958	607919300	-89.2489
3.98108	972210600	-89.109
2.51189	1549257000	-88.8782
1.58489	2459066000	-88.5888
1	3831896000	-88.8688
0.630958	6072434000	-88.9344
0.398108	9191030000	-88.9365
0.251189	14855470000	-89.2013
0.158489	23920950000	-89.3398
0.1	36975840000	-89.216
0.063096	57644620000	-89.2075
0.039811	91703500000	-89.2545
0.025119	147873600000	-88.8098
0.015849	222008900000	-88.9459
0.01	365487400000	-88.9297

## Sheet: Sample#2
Frequency (Hz)	| Z | (Ohm)	Phase (Deg)
100000	36987.6	-89.976
63095.7	58612.4	-90.2592
39810.7	92050.1	-90.245
25118.9	147192	-90.34
15848.9	226380	-90.5436
10000	354373	-90.2877
6309.58	591478	-90.4362
3981.07	905202	-90.6582
2511.89	1409000	-90.3471
1584.89	2227751	-90.5407
1000	3633474	-90.5102
630.958	5644971	-90.4635
398.107	9380631	-90.6948
251.189	14122140	-90.441
158.489	22990520	-90.5759
100	35960780	-90.5942
63.0958	55889540	-90.5627
39.8107	93389610	-90.4887
25.1189	147031500	-90.4846
15.849	234360200	-90.2019
10	369414800	-90.456
6.30958	568712700	-90.3844
3.98108	924832100	-90.1695
2.51189	1459672000	-89.9524
1.58489	2300080000	-89.74
1	3682441000	-89.8071
0.630958	5514924000	-89.8346
0.398108	8744477000	-90.2036
0.251189	14077550000	-90.1728
0.158489	21645750000	-90.3455
0.1	35789500000	-90.1049
0.063096	57066670000	-90.3221
0.039811	85994140000	-90.4736
0.025119	139276800000	-90.0283
0.015849	211460100000	-89.9397
0.01	345553500000	-90.1389

## Sheet: Sample#3
Frequency (Hz)	| Z | (Ohm)	Phase (Deg)
100000	37616.6	-89.555
63095.7	59701.4	-89.6958
39810.7	94586.1	-89.7799
25118.9	149821	-89.8337
15848.9	237584	-89.8657
10000	376161	-89.8795
6309.58	596065	-89.8565
3981.07	944957	-89.8739
2511.89	1495387	-89.8976
1584.89	2368370	-89.9157
1000	3753441	-89.9388
630.958	5941422	-89.9815
398.107	9421338	-89.9931
251.189	14921230	-89.9759
158.489	23639780	-89.9788
100	37485270	-89.9385
63.0958	59425380	-89.9567
39.8107	94143330	-89.909
25.1189	149073500	-89.8596
15.849	236135900	-89.8019
10	373799900	-89.7417
6.30958	592139800	-89.6571
3.98108	937678400	-89.5346
2.51189	1479506000	-89.4045
1.58489	2336769000	-89.2905
1	3685508000	-89.3132
0.630958	5800837000	-89.3468
0.398108	9157856000	-89.4628
0.251189	14486740000	-89.6013
0.158489	22949390000	-89.8049
0.1	36305330000	-89.6605
0.063096	57511590000	-89.7338
0.039811	91165060000	-89.6893
0.025119	139580400000	-89.4878
0.015849	220133300000	-89.4397
0.01	348857000000	-89.4116
