# Supplementary material for: On the longevity and inherent hermeticity of silicon-ICs: evaluation of bare-die and PDMS-coated ICs after accelerated aging and implantation studies
Source: Nat Commun. 2025 Jan 2;16:12. doi: 10.1038/s41467-024-55298-4 (PMC11697292; doi:10.1038/s41467-024-55298-4)
Supplement: Supplementary file 4 — Source Data [file 41467_2024_55298_MOESM4_ESM.zip › Source Data/SI/FigS8/M6-IDC/0-month.xlsx]

## Sheet: Sample#1
Frequency (Hz)	| Z | (Ohm)	Phase (Deg)
100000	37704.7	-89.538
63095.7	60628.4	-89.6822
39810.7	96036.1	-89.7167
25118.9	152442	-89.8273
15848.9	241484	-89.8172
10000	382722	-89.9245
6309.58	605656	-89.8548
3981.07	960034	-89.8494
2511.89	1519250	-89.8566
1584.89	2406229	-89.8808
1000	3812265	-89.8983
630.958	6030806	-89.8898
398.107	9557729	-89.8928
251.189	15126250	-89.8496
158.489	23947470	-89.825
100	37940810	-89.8442
63.0958	60053390	-89.8638
39.8107	95083680	-89.8888
25.1189	150586200	-89.8825
15.849	238590500	-89.9107
10	377782100	-89.9499
6.30958	598618200	-89.97
3.98108	950608200	-89.9356
2.51189	1501729000	-90.0294
1.58489	2381318000	-89.9588
1	3783328000	-89.9113
0.630958	5966926000	-89.8382
0.398108	9462799000	-89.8818
0.251189	14948880000	-89.7039
0.158489	23545940000	-90.1588
0.1	37461520000	-89.4578
0.063096	59412800000	-89.1353
0.039811	94667430000	-89.6237
0.025119	145076200000	-89.0668
0.015849	228249000000	-88.3758
0.01	381223300000	-88.4446

## Sheet: Sample#2
Frequency (Hz)	| Z | (Ohm)	Phase (Deg)
100000	38420.7	-89.1932
63095.7	61911.4	-89.3665
39810.7	97134.1	-89.2328
25118.9	157684	-89.4702
15848.9	251161	-89.4875
10000	395145	-89.6184
6309.58	629703	-89.3786
3981.07	988372	-89.5433
2511.89	1584823	-89.4399
1584.89	2411831	-89.3808
1000	3960704	-89.5953
630.958	6188023	-89.3444
398.107	9733110	-89.3928
251.189	15611520	-89.3496
158.489	24147430	-89.414
100	39241360	-89.4275
63.0958	61398320	-89.5229
39.8107	97301790	-89.5042
25.1189	150752700	-89.5794
15.849	248065100	-89.3934
10	387757000	-89.5795
6.30958	605164400	-89.47
3.98108	973589000	-89.5985
2.51189	1514367000	-89.5209
1.58489	2426482000	-89.5111
1	3932709000	-89.4701
0.630958	6205161000	-89.4486
0.398108	9661540000	-89.3818
0.251189	15633800000	-89.355
0.158489	23892200000	-89.69
0.1	37812510000	-89.1486
0.063096	62215710000	-88.8127
0.039811	97761700000	-89.294
0.025119	145922600000	-88.7476
0.015849	238341200000	-88.0229
0.01	383163600000	-88.122

## Sheet: Sample#3
Frequency (Hz)	| Z | (Ohm)	Phase (Deg)
100000	36801.7	-89.8677
63095.7	60605.4	-90.0048
39810.7	94681.1	-90.0198
25118.9	150046	-90.207
15848.9	231777	-90.1661
10000	368803	-90.2245
6309.58	603985	-90.2298
3981.07	959617	-90.234
2511.89	1493640	-90.4566
1584.89	2316146	-90.2257
1000	3726821	-90.2209
630.958	5837113	-90.2648
398.107	9235840	-90.4698
251.189	14938090	-90.1557
158.489	23529070	-90.4132
100	37467370	-90.2442
63.0958	58512210	-90.2435
39.8107	91670490	-90.3576
25.1189	149085300	-90.3587
15.849	230081300	-90.3652
10	359897200	-90.4583
6.30958	572004200	-90.381
3.98108	932067000	-90.2927
2.51189	1483098000	-90.5132
1.58489	2338795000	-90.5357
1	3594826000	-90.2684
0.630958	5784356000	-90.2382
0.398108	9178210000	-90.2818
0.251189	14826250000	-90.1957
0.158489	22789990000	-90.4958
0.1	36157370000	-89.9663
0.063096	56908340000	-89.4579
0.039811	91157200000	-89.9298
0.025119	141689900000	-89.5752
0.015849	218643000000	-88.7206
0.01	371431300000	-88.8061
